# Supplementary material for: Crystal structure of (E)-4-methyl-N-{2-[2-(4-nitro­benzyl­idene)hydrazin-1-yl]-2-oxoeth­yl}benzene­sulfonamide N,N-di­methyl­formamide monosolvate
Source: Acta Crystallogr E Crystallogr Commun. 2017 Oct 20;73(Pt 11):1683–6. doi: 10.1107/S2056989017014669 (PMC5683490; doi:10.1107/S2056989017014669)
Supplement: Supplementary file 1 [file e-73-01683-sup1.cif]

##############################################################################
#                                                                            #
# This CIF contains the data in a paper accepted for publication in          #
# Acta Crystallographica Section E. It conforms to the requirements of       #
# Notes for Authors for Acta Crystallographica Section E, and has been       #
# peer reviewed under the auspices of the IUCr Commission on Journals.       #
#                                                                            #
# Full details of the Crystallographic Information File format               #
# are given in the paper "The Crystallographic Information File (CIF):       #
# a New Standard Archive File for Crystallography" by S. R. Hall, F. H.      #
# Allen and I. D. Brown [Acta Cryst. (1991), A47, 655-685].                  #
#                                                                            #
# The current version of the core CIF dictionary is obtainable from          #
# ftp://ftp.iucr.org/pub/cif_core.dic.                                       #
#                                                                            #
# Software is freely available for graphical display of the structure(s)     #
# in this CIF. For information consult the CIF software page                 #
# http://www.iucr.org/resources/cif/software.                                #
#                                                                            #
# This file may be used for bona fide research purposes within the           #
# scientific community so long as proper attribution is given to the journal # 
# article from which it was obtained.                                        #
#                                                                            #
##############################################################################
data_I
_audit_creation_method     SHELXL-2014/6
_journal_date_recd_electronic     2017-10-01
_journal_date_accepted     2017-10-10
_journal_name_full     'Acta Crystallographica, Section E'
_journal_year     2017
_journal_volume     73
_journal_issue     11
_journal_page_first     1683
_journal_page_last     1686
_journal_paper_category     GO
_journal_paper_doi     10.1107/S2056989017014669
_journal_coeditor_code     RZ5222
_publ_contact_author_name     'B. Thimme Gowda'
_publ_contact_author_address
;
Karnataka State Rural Development and Panchayat Raj University, Gadag 582 101,
Karnataka, India
;
_publ_contact_author_email     'gowdabt@yahoo.com'
_publ_contact_author_fax     ?
_publ_contact_author_phone     ?
_publ_section_title
;\
Crystal structure of
(<i>E</i>)-4-methyl-<i>N</i>-{2-[2-(4-nitrobenzylidene)hydrazin-1-yl]-2-\
oxoethyl}benzenesulfonamide <i>N</i>,<i>N</i>-dimethylformamide monosolvate
;
_publ_section_title_footnote     .
loop_
    _publ_author_name
    _publ_author_footnote
    _publ_author_address
    'Purandara, H.' .
;
Department of Chemistry, Mangalore University, Mangalagangotri 574 199,
Mangalore, India
Department of Chemistry,
Sri Dharmasthala Manjunatheshwara College (Autonomous), Ujire, KA, India
;
    'Foro, Sabine' .
;
Institute of Materials Science, Darmstadt University of Technology,
Alarich-Weiss-Strasse 2, D-64287, Darmstadt, Germany
;
    'Thimme Gowda, B.' .
;
Department of Chemistry, Mangalore University, Mangalagangotri 574 199,
Mangalore, India
Karnataka State Rural Development and Panchayat Raj University
Gadag 582 101, Karnataka, India
;
_publ_section_synopsis
;
The title Schiff base molecule displays a <i>trans</i> configurations with
respect to the C\\db N double bond. Intermolecular N---H...O and C ---H...O
hydrogen bonds connect centrosymmetrically related molecules into dimers,
forming rings of <i>R</i>~3~^3^(11) and <i>R</i>~2~^2^(10) graph-set motif
stacked along the <i>a</i> axis into a columnar arrangement.
;
_chemical_name_systematic
;\
(<i>E</i>)-4-Methyl-<i>N</i>-{2-[2-(4-nitrobenzylidene)hydrazin-1-yl]-\
2-oxoethyl}benzenesulfonamide <i>N</i>,<i>N</i>-dimethylformamide monosolvate
;
_chemical_name_common     ?
_chemical_formula_moiety     'C16 H16 N4 O5 S, C3 H7 N O'
_chemical_formula_sum     'C19 H23 N5 O6 S'
_chemical_formula_iupac     'C16 H16 N4 O5 S, C3 H7 N O'
_chemical_formula_weight     449.48
_chemical_melting_point     ?
_shelx_space_group_comment
;
The symmetry employed for this shelxl refinement is uniquely defined
by the following loop, which should always be used as a source of
symmetry information in preference to the above space-group names.
They are only intended as comments.
;
_space_group_crystal_system     triclinic
_space_group_name_H-M_alt     'P -1'
_space_group_name_Hall     '-P 1'
loop_
    _space_group_symop_operation_xyz
    'x, y, z'
    '-x, -y, -z'
_cell_length_a     8.3515(9)
_cell_length_b     10.5778(9)
_cell_length_c     13.6730(10)
_cell_angle_alpha     107.609(7)
_cell_angle_beta     98.954(8)
_cell_angle_gamma     106.505(8)
_cell_volume     1064.57(18)
_cell_formula_units_Z     2
_cell_measurement_reflns_used     3760
_cell_measurement_theta_min     2.62
_cell_measurement_theta_max     27.76
_cell_measurement_temperature     293(2)
_exptl_crystal_description     prism
_exptl_crystal_colour     colourless
_exptl_crystal_size_max     0.400
_exptl_crystal_size_mid     0.400
_exptl_crystal_size_min     0.220
_exptl_crystal_density_diffrn     1.402
_exptl_crystal_density_meas     ?
_exptl_crystal_density_method     ?
_exptl_crystal_F_000     472
_exptl_absorpt_coefficient_mu     0.199
_exptl_absorpt_correction_type     multi-scan
_exptl_absorpt_process_details
;
(CrysAlis RED; Oxford Diffraction, 2009)
;
_shelx_estimated_absorpt_T_min     0.925
_shelx_estimated_absorpt_T_max     0.958
_exptl_absorpt_correction_T_min     0.925
_exptl_absorpt_correction_T_max     0.958
_diffrn_ambient_temperature     293(2)
_diffrn_radiation_type     MoK\a
_diffrn_radiation_wavelength     0.71073
_diffrn_measurement_device_type
;
Oxford Diffraction Xcalibur single-crystal X-ray diffractometer with
Sapphire CCD Detector
;
_diffrn_measurement_method
;
Rotation method data acquisition using omega scans
;
_diffrn_detector_area_resol_mean     ?
_diffrn_reflns_number     7611
_diffrn_reflns_av_R_equivalents     0.0104
_diffrn_reflns_theta_min     2.637
_diffrn_reflns_theta_max     26.371
_diffrn_reflns_theta_full     25.242
_diffrn_measured_fraction_theta_max     0.998
_diffrn_measured_fraction_theta_full     0.999
_diffrn_reflns_limit_h_min     -10
_diffrn_reflns_limit_h_max     10
_diffrn_reflns_limit_k_min     -9
_diffrn_reflns_limit_k_max     13
_diffrn_reflns_limit_l_min     -17
_diffrn_reflns_limit_l_max     12
_refine_special_details     ?
_reflns_number_total     4347
_reflns_number_gt     3592
_reflns_threshold_expression     'I > 2\s(I)'
_refine_ls_structure_factor_coef     Fsqd
_refine_ls_matrix_type     full
_refine_ls_R_factor_all     0.0495
_refine_ls_R_factor_gt     0.0389
_refine_ls_wR_factor_gt     0.1014
_refine_ls_wR_factor_ref     0.1079
_refine_ls_goodness_of_fit_ref     1.038
_refine_ls_restrained_S_all     1.038
_refine_ls_number_reflns     4347
_refine_ls_number_parameters     289
_refine_ls_number_restraints     2
_refine_ls_hydrogen_treatment     mixed
_refine_ls_weighting_scheme     calc
_refine_ls_weighting_details
              'w=1/[\s^2^(Fo^2^)+(0.0546P)^2^+0.3531P] where P=(Fo^2^+2Fc^2^)/3'
_atom_sites_solution_hydrogens     mixed
_atom_sites_solution_primary     ?
_atom_sites_solution_secondary     ?
_refine_ls_shift/su_max     0.005
_refine_ls_shift/su_mean     0.000
_refine_diff_density_max     0.320
_refine_diff_density_min     -0.369
_refine_ls_extinction_method     none
_refine_ls_extinction_coef     .
loop_
    _atom_type_symbol
    _atom_type_description
    _atom_type_scat_dispersion_real
    _atom_type_scat_dispersion_imag
    _atom_type_scat_source
    'C' 'C' 0.0033 0.0016
                         'International Tables Vol C Tables 4.2.6.8 and 6.1.1.4'
    'H' 'H' 0.0000 0.0000
                         'International Tables Vol C Tables 4.2.6.8 and 6.1.1.4'
    'N' 'N' 0.0061 0.0033
                         'International Tables Vol C Tables 4.2.6.8 and 6.1.1.4'
    'O' 'O' 0.0106 0.0060
                         'International Tables Vol C Tables 4.2.6.8 and 6.1.1.4'
    'S' 'S' 0.1246 0.1234
                         'International Tables Vol C Tables 4.2.6.8 and 6.1.1.4'
_computing_data_collection
;
CrysAlis CCD (Oxford Diffraction, 2009)
;
_computing_cell_refinement
;
CrysAlis RED (Oxford Diffraction, 2009)
;
_computing_data_reduction
;
CrysAlis RED (Oxford Diffraction, 2009)
;
_computing_structure_solution
;
SHELXS97 (Sheldrick, 2008)
;
_computing_structure_refinement
;
SHELXL2014 (Sheldrick, 2015)
;
_computing_molecular_graphics
;
PLATON (Spek, 2009), Mercury (Macrae et al., 2008)
;
_computing_publication_material
;
SHELXTL (Sheldrick, 2008)
;
loop_
    _atom_site_type_symbol
    _atom_site_label
    _atom_site_fract_x
    _atom_site_fract_y
    _atom_site_fract_z
    _atom_site_U_iso_or_equiv
    _atom_site_adp_type
    _atom_site_calc_flag
    _atom_site_occupancy
    _atom_site_disorder_assembly
    _atom_site_disorder_group
    C C1 0.2529(2) 0.80172(17) 0.30177(12) 0.0350(3) Uani d 1 . .
    C C2 0.3764(2) 0.73865(18) 0.28367(13) 0.0395(4) Uani d 1 . .
    H H2 0.3431 0.6405 0.2546 0.047 Uiso calc 1 . .
    C C3 0.5479(2) 0.8222(2) 0.30897(14) 0.0436(4) Uani d 1 . .
    H H3 0.6298 0.7794 0.2971 0.052 Uiso calc 1 . .
    C C4 0.6013(2) 0.9691(2) 0.35194(14) 0.0479(4) Uani d 1 . .
    C C5 0.4745(3) 1.0292(2) 0.3654(2) 0.0671(6) Uani d 1 . .
    H H5 0.5067 1.1274 0.3914 0.080 Uiso calc 1 . .
    C C6 0.3022(3) 0.9472(2) 0.34106(17) 0.0567(5) Uani d 1 . .
    H H6 0.2198 0.9898 0.3511 0.068 Uiso calc 1 . .
    C C7 -0.0943(2) 0.74344(18) 0.10290(13) 0.0385(4) Uani d 1 . .
    H H7A -0.0028 0.8356 0.1359 0.046 Uiso calc 1 . .
    H H7B -0.1997 0.7535 0.1198 0.046 Uiso calc 1 . .
    C C8 -0.1211(2) 0.69253(16) -0.01586(13) 0.0348(3) Uani d 1 . .
    C C9 -0.2478(2) 0.96612(17) -0.05202(13) 0.0356(3) Uani d 1 . .
    H H9 -0.2613 0.9393 -0.1250 0.043 Uiso calc 1 . .
    C C10 -0.2839(2) 1.09163(16) 0.00553(12) 0.0340(3) Uani d 1 . .
    C C11 -0.2613(3) 1.13753(19) 0.11526(14) 0.0476(4) Uani d 1 . .
    H H11 -0.2174 1.0903 0.1539 0.057 Uiso calc 1 . .
    C C12 -0.3032(3) 1.2520(2) 0.16685(14) 0.0503(5) Uani d 1 . .
    H H12 -0.2892 1.2819 0.2400 0.060 Uiso calc 1 . .
    C C13 -0.3662(2) 1.32173(17) 0.10891(13) 0.0386(4) Uani d 1 . .
    C C14 -0.3851(2) 1.28192(18) 0.00117(14) 0.0415(4) Uani d 1 . .
    H H14 -0.4242 1.3322 -0.0364 0.050 Uiso calc 1 . .
    C C15 -0.3449(2) 1.16557(18) -0.05016(13) 0.0401(4) Uani d 1 . .
    H H15 -0.3590 1.1364 -0.1233 0.048 Uiso calc 1 . .
    C C16 0.7899(3) 1.0600(3) 0.3827(2) 0.0686(6) Uani d 1 . .
    H H16A 0.8405 1.0282 0.3258 0.103 Uiso calc 1 . .
    H H16B 0.8491 1.0529 0.4458 0.103 Uiso calc 1 . .
    H H16C 0.8002 1.1568 0.3961 0.103 Uiso calc 1 . .
    C C17 0.2091(3) 0.3550(2) 0.33832(16) 0.0609(6) Uani d 1 . .
    H H17 0.1971 0.4207 0.3081 0.073 Uiso calc 1 . .
    C C18 0.2597(4) 0.3016(3) 0.49621(18) 0.0765(7) Uani d 1 . .
    H H18A 0.3792 0.3327 0.5340 0.115 Uiso calc 1 . .
    H H18B 0.2256 0.2072 0.4450 0.115 Uiso calc 1 . .
    H H18C 0.1896 0.3022 0.5456 0.115 Uiso calc 1 . .
    C C19 0.2526(5) 0.5369(3) 0.50861(19) 0.0921(10) Uani d 1 . .
    H H19A 0.2398 0.5910 0.4647 0.138 Uiso calc 1 . .
    H H19B 0.3644 0.5825 0.5590 0.138 Uiso calc 1 . .
    H H19C 0.1641 0.5308 0.5460 0.138 Uiso calc 1 . .
    N N1 -0.04825(19) 0.64431(15) 0.14518(11) 0.0387(3) Uani d 1 . .
    H H1N -0.016(2) 0.5851(18) 0.1079(14) 0.046 Uiso d 1 . .
    N N2 -0.17143(19) 0.77528(14) -0.06336(11) 0.0385(3) Uani d 1 . .
    H H2N -0.181(2) 0.758(2) -0.1298(12) 0.046 Uiso d 1 . .
    N N3 -0.19806(17) 0.89339(13) -0.00295(10) 0.0347(3) Uani d 1 . .
    N N4 -0.4191(2) 1.43967(16) 0.16299(13) 0.0497(4) Uani d 1 . .
    N N5 0.2367(2) 0.39543(18) 0.44244(12) 0.0535(4) Uani d 1 . .
    O O1 0.02638(17) 0.57237(14) 0.29491(11) 0.0516(3) Uani d 1 . .
    O O2 -0.05327(16) 0.78629(15) 0.32153(10) 0.0501(3) Uani d 1 . .
    O O3 -0.09848(18) 0.58545(13) -0.06656(10) 0.0496(3) Uani d 1 . .
    O O4 -0.4233(3) 1.46197(19) 0.25518(13) 0.0808(5) Uani d 1 . .
    O O5 -0.4588(2) 1.50928(16) 0.11362(13) 0.0681(4) Uani d 1 . .
    O O6 0.1980(3) 0.23973(17) 0.27815(11) 0.0757(5) Uani d 1 . .
    S S1 0.03312(5) 0.69598(5) 0.27126(3) 0.03706(13) Uani d 1 . .
loop_
    _atom_site_aniso_label
    _atom_site_aniso_U_11
    _atom_site_aniso_U_22
    _atom_site_aniso_U_33
    _atom_site_aniso_U_12
    _atom_site_aniso_U_13
    _atom_site_aniso_U_23
    C1 0.0402(8) 0.0406(9) 0.0286(7) 0.0209(7) 0.0080(6) 0.0129(6)
    C2 0.0461(9) 0.0387(9) 0.0435(9) 0.0246(7) 0.0132(7) 0.0187(7)
    C3 0.0430(9) 0.0543(11) 0.0461(10) 0.0285(8) 0.0133(7) 0.0242(8)
    C4 0.0438(10) 0.0525(11) 0.0418(9) 0.0167(8) 0.0063(7) 0.0125(8)
    C5 0.0575(12) 0.0384(10) 0.0833(16) 0.0156(9) 0.0118(11) -0.0032(10)
    C6 0.0489(11) 0.0439(10) 0.0701(13) 0.0260(9) 0.0140(9) 0.0031(9)
    C7 0.0469(9) 0.0381(8) 0.0363(8) 0.0223(7) 0.0093(7) 0.0155(7)
    C8 0.0335(8) 0.0330(8) 0.0363(8) 0.0132(6) 0.0063(6) 0.0109(7)
    C9 0.0408(8) 0.0348(8) 0.0327(8) 0.0136(7) 0.0085(6) 0.0146(7)
    C10 0.0348(8) 0.0321(8) 0.0361(8) 0.0111(6) 0.0076(6) 0.0152(7)
    C11 0.0671(12) 0.0460(10) 0.0337(9) 0.0289(9) 0.0038(8) 0.0161(8)
    C12 0.0694(12) 0.0498(11) 0.0303(9) 0.0282(9) 0.0057(8) 0.0098(8)
    C13 0.0383(8) 0.0332(8) 0.0417(9) 0.0137(7) 0.0074(7) 0.0104(7)
    C14 0.0469(9) 0.0421(9) 0.0454(9) 0.0223(8) 0.0120(7) 0.0234(8)
    C15 0.0487(9) 0.0440(9) 0.0349(8) 0.0205(8) 0.0122(7) 0.0197(7)
    C16 0.0492(12) 0.0686(14) 0.0714(15) 0.0119(10) 0.0067(10) 0.0157(12)
    C17 0.0906(16) 0.0637(13) 0.0425(10) 0.0440(12) 0.0159(10) 0.0236(10)
    C18 0.125(2) 0.0649(14) 0.0463(12) 0.0357(15) 0.0264(13) 0.0263(11)
    C19 0.148(3) 0.0744(16) 0.0518(14) 0.0653(18) 0.0017(15) 0.0082(12)
    N1 0.0462(8) 0.0389(8) 0.0369(8) 0.0245(6) 0.0084(6) 0.0143(6)
    N2 0.0517(8) 0.0368(7) 0.0301(7) 0.0211(6) 0.0092(6) 0.0120(6)
    N3 0.0391(7) 0.0319(7) 0.0340(7) 0.0150(6) 0.0077(5) 0.0118(6)
    N4 0.0467(9) 0.0446(9) 0.0519(10) 0.0204(7) 0.0073(7) 0.0085(7)
    N5 0.0735(11) 0.0551(9) 0.0376(8) 0.0337(9) 0.0124(7) 0.0157(7)
    O1 0.0566(8) 0.0575(8) 0.0568(8) 0.0243(6) 0.0169(6) 0.0377(7)
    O2 0.0494(7) 0.0667(8) 0.0454(7) 0.0334(6) 0.0216(6) 0.0190(6)
    O3 0.0665(8) 0.0425(7) 0.0430(7) 0.0318(6) 0.0107(6) 0.0099(5)
    O4 0.1144(14) 0.0879(12) 0.0502(9) 0.0643(11) 0.0239(9) 0.0111(8)
    O5 0.0834(11) 0.0599(9) 0.0783(10) 0.0475(8) 0.0219(8) 0.0277(8)
    O6 0.1306(15) 0.0703(10) 0.0394(8) 0.0556(10) 0.0250(8) 0.0178(7)
    S1 0.0401(2) 0.0458(2) 0.0349(2) 0.02253(18) 0.01295(16) 0.01948(18)
_geom_special_details
;
 All esds (except the esd in the dihedral angle between two l.s. planes)
 are estimated using the full covariance matrix.  The cell esds are taken
 into account individually in the estimation of esds in distances, angles
 and torsion angles; correlations between esds in cell parameters are only
 used when they are defined by crystal symmetry.  An approximate (isotropic)
 treatment of cell esds is used for estimating esds involving l.s. planes.
;
loop_
    _geom_bond_atom_site_label_1
    _geom_bond_atom_site_label_2
    _geom_bond_site_symmetry_2
    _geom_bond_distance
    _geom_bond_publ_flag
    C1 C6 . 1.377(2) ?
    C1 C2 . 1.393(2) ?
    C1 S1 . 1.7629(17) ?
    C2 C3 . 1.376(2) ?
    C2 H2 . 0.9300 ?
    C3 C4 . 1.389(3) ?
    C3 H3 . 0.9300 ?
    C4 C5 . 1.390(3) ?
    C4 C16 . 1.507(3) ?
    C5 C6 . 1.379(3) ?
    C5 H5 . 0.9300 ?
    C6 H6 . 0.9300 ?
    C7 N1 . 1.452(2) ?
    C7 C8 . 1.505(2) ?
    C7 H7A . 0.9700 ?
    C7 H7B . 0.9700 ?
    C8 O3 . 1.2191(19) ?
    C8 N2 . 1.354(2) ?
    C9 N3 . 1.274(2) ?
    C9 C10 . 1.464(2) ?
    C9 H9 . 0.9300 ?
    C10 C15 . 1.384(2) ?
    C10 C11 . 1.393(2) ?
    C11 C12 . 1.374(3) ?
    C11 H11 . 0.9300 ?
    C12 C13 . 1.376(2) ?
    C12 H12 . 0.9300 ?
    C13 C14 . 1.374(2) ?
    C13 N4 . 1.468(2) ?
    C14 C15 . 1.381(2) ?
    C14 H14 . 0.9300 ?
    C15 H15 . 0.9300 ?
    C16 H16A . 0.9600 ?
    C16 H16B . 0.9600 ?
    C16 H16C . 0.9600 ?
    C17 O6 . 1.215(2) ?
    C17 N5 . 1.318(2) ?
    C17 H17 . 0.9300 ?
    C18 N5 . 1.438(3) ?
    C18 H18A . 0.9600 ?
    C18 H18B . 0.9600 ?
    C18 H18C . 0.9600 ?
    C19 N5 . 1.451(3) ?
    C19 H19A . 0.9600 ?
    C19 H19B . 0.9600 ?
    C19 H19C . 0.9600 ?
    N1 S1 . 1.6082(14) ?
    N1 H1N . 0.818(15) ?
    N2 N3 . 1.3723(18) ?
    N2 H2N . 0.856(15) ?
    N4 O5 . 1.216(2) ?
    N4 O4 . 1.218(2) ?
    O1 S1 . 1.4273(13) ?
    O2 S1 . 1.4333(13) ?
loop_
    _geom_angle_atom_site_label_1
    _geom_angle_atom_site_label_2
    _geom_angle_atom_site_label_3
    _geom_angle_site_symmetry_1
    _geom_angle_site_symmetry_3
    _geom_angle
    _geom_angle_publ_flag
    C6 C1 C2 . . 119.83(16) ?
    C6 C1 S1 . . 119.93(13) ?
    C2 C1 S1 . . 120.22(13) ?
    C3 C2 C1 . . 119.72(16) ?
    C3 C2 H2 . . 120.1 ?
    C1 C2 H2 . . 120.1 ?
    C2 C3 C4 . . 121.40(16) ?
    C2 C3 H3 . . 119.3 ?
    C4 C3 H3 . . 119.3 ?
    C3 C4 C5 . . 117.63(18) ?
    C3 C4 C16 . . 121.21(18) ?
    C5 C4 C16 . . 121.16(19) ?
    C6 C5 C4 . . 121.71(18) ?
    C6 C5 H5 . . 119.1 ?
    C4 C5 H5 . . 119.1 ?
    C1 C6 C5 . . 119.63(17) ?
    C1 C6 H6 . . 120.2 ?
    C5 C6 H6 . . 120.2 ?
    N1 C7 C8 . . 110.67(13) ?
    N1 C7 H7A . . 109.5 ?
    C8 C7 H7A . . 109.5 ?
    N1 C7 H7B . . 109.5 ?
    C8 C7 H7B . . 109.5 ?
    H7A C7 H7B . . 108.1 ?
    O3 C8 N2 . . 121.73(15) ?
    O3 C8 C7 . . 123.18(14) ?
    N2 C8 C7 . . 115.08(13) ?
    N3 C9 C10 . . 120.54(14) ?
    N3 C9 H9 . . 119.7 ?
    C10 C9 H9 . . 119.7 ?
    C15 C10 C11 . . 118.91(15) ?
    C15 C10 C9 . . 119.51(14) ?
    C11 C10 C9 . . 121.57(14) ?
    C12 C11 C10 . . 120.49(16) ?
    C12 C11 H11 . . 119.8 ?
    C10 C11 H11 . . 119.8 ?
    C11 C12 C13 . . 119.13(16) ?
    C11 C12 H12 . . 120.4 ?
    C13 C12 H12 . . 120.4 ?
    C14 C13 C12 . . 121.87(16) ?
    C14 C13 N4 . . 118.89(15) ?
    C12 C13 N4 . . 119.22(16) ?
    C13 C14 C15 . . 118.52(15) ?
    C13 C14 H14 . . 120.7 ?
    C15 C14 H14 . . 120.7 ?
    C14 C15 C10 . . 121.03(16) ?
    C14 C15 H15 . . 119.5 ?
    C10 C15 H15 . . 119.5 ?
    C4 C16 H16A . . 109.5 ?
    C4 C16 H16B . . 109.5 ?
    H16A C16 H16B . . 109.5 ?
    C4 C16 H16C . . 109.5 ?
    H16A C16 H16C . . 109.5 ?
    H16B C16 H16C . . 109.5 ?
    O6 C17 N5 . . 126.0(2) ?
    O6 C17 H17 . . 117.0 ?
    N5 C17 H17 . . 117.0 ?
    N5 C18 H18A . . 109.5 ?
    N5 C18 H18B . . 109.5 ?
    H18A C18 H18B . . 109.5 ?
    N5 C18 H18C . . 109.5 ?
    H18A C18 H18C . . 109.5 ?
    H18B C18 H18C . . 109.5 ?
    N5 C19 H19A . . 109.5 ?
    N5 C19 H19B . . 109.5 ?
    H19A C19 H19B . . 109.5 ?
    N5 C19 H19C . . 109.5 ?
    H19A C19 H19C . . 109.5 ?
    H19B C19 H19C . . 109.5 ?
    C7 N1 S1 . . 118.51(11) ?
    C7 N1 H1N . . 118.6(14) ?
    S1 N1 H1N . . 115.5(14) ?
    C8 N2 N3 . . 119.45(13) ?
    C8 N2 H2N . . 120.9(13) ?
    N3 N2 H2N . . 119.5(13) ?
    C9 N3 N2 . . 116.76(13) ?
    O5 N4 O4 . . 123.01(17) ?
    O5 N4 C13 . . 118.74(16) ?
    O4 N4 C13 . . 118.25(16) ?
    C17 N5 C18 . . 120.84(18) ?
    C17 N5 C19 . . 122.27(18) ?
    C18 N5 C19 . . 116.84(17) ?
    O1 S1 O2 . . 119.85(8) ?
    O1 S1 N1 . . 107.10(8) ?
    O2 S1 N1 . . 106.47(8) ?
    O1 S1 C1 . . 107.68(8) ?
    O2 S1 C1 . . 107.05(8) ?
    N1 S1 C1 . . 108.25(8) ?
loop_
    _geom_torsion_atom_site_label_1
    _geom_torsion_atom_site_label_2
    _geom_torsion_atom_site_label_3
    _geom_torsion_atom_site_label_4
    _geom_torsion_site_symmetry_1
    _geom_torsion_site_symmetry_2
    _geom_torsion_site_symmetry_3
    _geom_torsion_site_symmetry_4
    _geom_torsion
    _geom_torsion_publ_flag
    C6 C1 C2 C3 . . . . 2.5(3) ?
    S1 C1 C2 C3 . . . . -179.22(12) ?
    C1 C2 C3 C4 . . . . -0.4(3) ?
    C2 C3 C4 C5 . . . . -2.1(3) ?
    C2 C3 C4 C16 . . . . 178.09(18) ?
    C3 C4 C5 C6 . . . . 2.5(3) ?
    C16 C4 C5 C6 . . . . -177.7(2) ?
    C2 C1 C6 C5 . . . . -2.1(3) ?
    S1 C1 C6 C5 . . . . 179.61(17) ?
    C4 C5 C6 C1 . . . . -0.4(4) ?
    N1 C7 C8 O3 . . . . -3.0(2) ?
    N1 C7 C8 N2 . . . . 177.44(14) ?
    N3 C9 C10 C15 . . . . -177.27(15) ?
    N3 C9 C10 C11 . . . . 1.6(2) ?
    C15 C10 C11 C12 . . . . 1.7(3) ?
    C9 C10 C11 C12 . . . . -177.14(17) ?
    C10 C11 C12 C13 . . . . -0.7(3) ?
    C11 C12 C13 C14 . . . . -1.3(3) ?
    C11 C12 C13 N4 . . . . 177.02(17) ?
    C12 C13 C14 C15 . . . . 2.2(3) ?
    N4 C13 C14 C15 . . . . -176.14(15) ?
    C13 C14 C15 C10 . . . . -1.1(3) ?
    C11 C10 C15 C14 . . . . -0.8(3) ?
    C9 C10 C15 C14 . . . . 178.07(15) ?
    C8 C7 N1 S1 . . . . 164.48(11) ?
    O3 C8 N2 N3 . . . . 178.85(15) ?
    C7 C8 N2 N3 . . . . -1.6(2) ?
    C10 C9 N3 N2 . . . . 178.34(13) ?
    C8 N2 N3 C9 . . . . -178.98(14) ?
    C14 C13 N4 O5 . . . . -8.6(3) ?
    C12 C13 N4 O5 . . . . 173.06(18) ?
    C14 C13 N4 O4 . . . . 170.45(18) ?
    C12 C13 N4 O4 . . . . -7.9(3) ?
    O6 C17 N5 C18 . . . . 1.0(4) ?
    O6 C17 N5 C19 . . . . 178.4(3) ?
    C7 N1 S1 O1 . . . . 165.96(13) ?
    C7 N1 S1 O2 . . . . 36.61(15) ?
    C7 N1 S1 C1 . . . . -78.19(14) ?
    C6 C1 S1 O1 . . . . -145.65(15) ?
    C2 C1 S1 O1 . . . . 36.03(15) ?
    C6 C1 S1 O2 . . . . -15.55(17) ?
    C2 C1 S1 O2 . . . . 166.13(13) ?
    C6 C1 S1 N1 . . . . 98.87(16) ?
    C2 C1 S1 N1 . . . . -79.45(14) ?
loop_
    _geom_hbond_atom_site_label_D
    _geom_hbond_atom_site_label_H
    _geom_hbond_atom_site_label_A
    _geom_hbond_site_symmetry_A
    _geom_hbond_distance_DH
    _geom_hbond_distance_HA
    _geom_hbond_distance_DA
    _geom_hbond_angle_DHA
    N1 H1N O3 2_565 0.818(15) 2.241(16) 3.0142(18) 157.8(18)
    N2 H2N O6 2_565 0.856(15) 2.020(15) 2.863(2) 167.8(18)
    C3 H3 O2 1_655 0.93 2.59 3.442(2) 152.0
    C14 H14 O5 2_485 0.93 2.56 3.484(2) 171.3
    C18 H18C O2 2_566 0.96 2.56 3.446(3) 154.0
    C15 H15 Cg1 2_575 0.93 2.66 3.564(2) 164.0
_shelx_hkl_file
;
   0   0  -2 1868.05 19.3940   2
   0   0  -3 172345. 871.908   6
   0   0  -3 174282. 874.115   2
   0   0  -4 8284.00 57.1589   2
   0   0  -4 8177.56 57.5084   6
   0   0  -4 8266.64 43.5293   5
   0   0  -5 137450. 254.731   2
   0   0  -5 137327. 255.094   6
   0   0  -5 139801. 782.809   5
   0   0  -6 9084.27 75.5286   6
   0   0  -6 9097.92 56.7820   5
   0   0  -6 9187.70 75.2680   2
   0   0  -7 35781.8 120.487   5
   0   0  -7 36359.0 160.576   2
   0   0  -7 36535.9 160.342   6
   0   0  -8 4250.94 46.8352   5
   0   0  -8 4413.61 64.1275   2
   0   0  -8 4337.40 64.5183   6
   0   0  -9 3981.61 66.8982   2
   0   0  -9 3831.03 66.3655   6
   0   0 -10 33.9120 30.0337   2
   0   0 -10 3.88939 30.2982   6
   0   0 -11 4094.63 77.8562   6
   0   0 -11 3946.64 76.3006   2
   0   0 -12 399.569 43.6593   6
   0   0 -12 308.741 39.6282   2
   0   0 -13 963.000 55.2585   2
   0   0 -14 1553.32 66.4952   2
   0   0 -15 658.846 60.7659   2
   0   0 -16 332.001 55.9276   2
   0   1 -16 28.5146 46.5317   2
   0   1 -15 8.64129 40.7692   2
   0   1 -14 254.048 53.3496   6
   0   1 -14 192.581 40.7323   2
   0   1 -13 1422.50 63.2030   6
   0   1 -13 1225.73 56.4417   2
   0   1 -12 385.536 37.6819   2
   0   1 -12 510.163 48.4769   6
   0   1 -11 2200.97 63.5786   6
   0   1 -11 2077.38 55.7202   2
   0   1 -10 399.316 25.3192   5
   0   1 -10 411.920 37.8712   6
   0   1  -9 8949.88 97.4586   6
   0   1  -9 8932.14 89.5486   2
   0   1  -9 8665.19 75.2381   5
   0   1  -8 2841.07 54.7327   6
   0   1  -8 2747.64 49.0617   2
   0   1  -8 2741.87 41.6757   5
   0   1  -7 7781.88 79.8773   6
   0   1  -7 7688.34 70.9000   2
   0   1  -7 7722.90 62.0603   5
   0   1  -7 7701.77 34.9590   1
   0   1  -6 89632.2 189.936   5
   0   1  -6 87940.0 424.967   1
   0   1  -6 89513.3 211.567   2
   0   1  -6 90086.3 238.460   6
   0   1  -5 67911.4 189.751   6
   0   1  -5 69460.6 153.294   5
   0   1  -5 69050.2 166.301   2
   0   1  -4 129892. 923.024   6
   0   1  -4 129661. 198.492   2
   0   1  -3 457833. 1520.98   6
   0   1  -3 457440. 1222.26   2
   0   1  -2 96599.4 510.011   5
   0   1  -2 94665.6 532.459   4
   0  -1  -1 28344.2 73.1004   2
   0  -1  -2 7195.75 45.8855   2
   0   1   2 7089.88 36.7145   1
   0  -1  -3 6879.01 52.2233   2
   0   1   3 6985.54 39.2950   1
   0  -1  -3 6890.39 42.6664   6
   0  -1  -4 2051.04 28.4263   6
   0  -1  -4 2139.54 34.2323   2
   0  -1  -4 2147.92 19.5728   5
   0  -1  -5 22026.9 112.646   2
   0  -1  -5 22240.6 99.9819   6
   0  -1  -5 22292.4 69.6834   5
   0  -1  -6 1716.19 36.0753   6
   0  -1  -6 1710.07 23.9909   5
   0  -1  -6 1728.84 39.9411   2
   0  -1  -7 7334.30 50.8677   5
   0  -1  -7 7419.82 79.6888   2
   0  -1  -7 7281.20 72.0157   6
   0  -1  -8 2981.75 58.2646   2
   0  -1  -8 2999.20 53.1234   6
   0  -1  -9 298.948 31.1171   6
   0  -1  -9 339.470 34.6143   2
   0  -1 -10 24.6135 29.3502   6
   0  -1 -10 46.9031 32.2011   2
   0  -1 -11 385.948 40.9756   2
   0  -1 -12 385.761 44.6403   2
   0  -1 -13-14.2302 41.4700   2
   0  -1 -14 331.137 48.3141   2
   0  -1 -15 39.0127 45.4104   2
   0   2 -16 1028.25 77.1974   6
   0   2 -15 44.6884 36.6650   2
   0   2 -15-27.1163 57.1002   6
   0   2 -14 756.258 60.3220   6
   0   2 -14 758.570 49.1901   2
   0   2 -13-6.89816 31.8904   2
   0   2 -13 20.5080 41.7761   6
   0   2 -12 1033.39 44.9151   2
   0   2 -12 1192.61 58.6558   6
   0   2 -11 284.492 28.3345   5
   0   2 -11 378.397 42.8607   6
   0   2 -11 295.484 32.2963   2
   0   2 -10 14724.1 109.186   5
   0   2 -10 13988.7 114.527   2
   0   2 -10 14853.4 135.236   6
   0   2  -9 9913.79 90.3288   2
   0   2  -9 10327.1 107.349   6
   0   2  -9 10354.6 86.6224   5
   0   2  -8 22201.6 119.171   5
   0   2  -8 22543.1 145.876   6
   0   2  -8 22361.0 121.984   2
   0   2  -7 101471. 233.404   5
   0   2  -7 100422. 285.253   6
   0   2  -7 101619. 234.625   2
   0   2  -7 101188. 500.765   1
   0   2  -6 2997.26 40.4542   5
   0   2  -6 3016.15 50.3779   6
   0   2  -6 2975.06 22.4848   1
   0   2  -6 2924.97 38.6744   2
   0   2  -5 38210.5 149.773   6
   0   2  -5 38991.2 77.8113   1
   0   2  -5 38870.0 117.211   2
   0   2  -5 38823.4 126.873   5
   0   2  -4 80784.7 175.793   4
   0   2  -4 80997.0 463.138   1
   0   2  -4 80956.3 195.047   6
   0   2  -4 81217.0 168.889   5
   0   2  -3 31850.4 76.0588   1
   0   2  -3 31556.9 110.002   6
   0   2  -3 31766.2 105.111   4
   0   2  -3 31764.3 97.0029   5
   0   2  -2 57121.2 133.474   4
   0   2  -2 58143.4 130.762   6
   0   2  -2 57438.1 118.368   5
   0   2  -2 57156.2 107.833   1
   0   2  -1 29475.2 75.8253   5
   0   2  -1 29569.6 80.8141   1
   0  -2   0 32959.5 84.1081   2
   0   2   0 33178.3 90.5023   1
   0  -2  -1 12625.6 61.4566   2
   0   2   1 12626.2 59.6171   1
   0  -2  -2 5671.35 47.6126   2
   0   2   2 5526.25 43.2431   1
   0  -2  -3 51.0713 13.6504   2
   0   2   3 29.4044 10.8347   1
   0  -2  -4 12841.8 85.6927   2
   0   2   4 12878.3 69.7419   1
   0  -2  -4 12283.7 64.5200   6
   0   2   5 21375.4 93.3090   1
   0  -2  -5 20996.8 57.8547   5
   0  -2  -5 21705.2 121.750   2
   0  -2  -5 21212.4 95.2753   6
   0  -2  -6 3746.66 58.6537   2
   0  -2  -6 3558.02 46.0921   6
   0  -2  -7 533.386 32.8030   2
   0  -2  -7 525.421 26.8770   6
   0  -2  -8 1933.71 54.1981   2
   0  -2  -8 1896.29 43.6874   6
   0  -2  -9 75.1135 32.7649   2
   0  -2 -10 182.474 38.1310   2
   0  -2 -11 3658.83 82.5926   2
   0  -2 -12 139.085 45.1426   2
   0  -2 -13 859.331 63.6766   2
   0  -2 -14 255.087 55.0225   2
   0   3 -17 1127.32 86.9896   6
   0   3 -16 372.451 61.5402   6
   0   3 -15 60.1899 56.8670   6
   0   3 -14 783.807 63.2799   6
   0   3 -13 1970.29 58.1018   2
   0   3 -13 2151.49 78.2224   6
   0   3 -13 2072.32 58.1075   5
   0   3 -12 1938.85 54.4229   2
   0   3 -12 1873.97 53.2700   5
   0   3 -12 2027.71 69.6834   6
   0   3 -11 4965.86 73.8028   5
   0   3 -11 4979.05 92.8771   6
   0   3 -11 4957.03 74.9596   2
   0   3 -10 4368.54 82.3615   6
   0   3 -10 4377.49 66.3026   5
   0   3 -10 4243.87 64.8472   2
   0   3  -9 1211.86 50.1383   6
   0   3  -9 1020.90 34.9616   2
   0   3  -9 995.948 35.9258   5
   0   3  -8 7123.02 88.9464   6
   0   3  -8 7254.31 73.7832   5
   0   3  -8 7201.25 69.4023   2
   0   3  -7 1330.92 20.7097   1
   0   3  -7 1322.25 31.2632   2
   0   3  -7 1324.17 42.5500   6
   0   3  -7 1288.18 34.2051   5
   0   3  -6 212.266 21.0835   5
   0   3  -6 193.169 22.1526   4
   0   3  -6 253.480 28.2727   6
   0   3  -6 150.878 16.0838   2
   0   3  -6 187.071 12.0632   1
   0   3  -5 38599.9 101.103   1
   0   3  -5 38379.6 117.584   2
   0   3  -5 38413.9 157.797   6
   0   3  -5 38671.7 138.757   5
   0   3  -5 39278.0 144.872   4
   0   3  -4 2151.25 26.8696   2
   0   3  -4 1969.31 34.6270   4
   0   3  -4 2026.33 38.0722   6
   0   3  -4 1960.11 31.8992   5
   0   3  -4 2032.35 25.9169   1
   0   3  -3 23693.7 84.8254   1
   0   3  -3 23590.1 80.4194   3
   0   3  -3 23530.6 94.9770   5
   0   3  -3 22848.5 105.923   4
   0   3  -3 23496.5 104.827   6
   0   3  -2 912.213 21.0723   5
   0   3  -2 852.633 25.3970   4
   0   3  -2 902.474 26.2689   6
   0   3  -2 912.403 23.7621   3
   0   3  -2 890.544 21.4886   1
   0   3  -1 5161.55 38.6998   5
   0   3  -1 5371.73 45.7089   1
   0  -3   1 5206.59 37.2178   2
   0   3   0 6784.95 52.8257   1
   0  -3   0 6862.41 47.4175   2
   0  -3  -1 50554.2 141.204   2
   0   3   1 50698.5 144.049   1
   0   3   2 2887.97 38.2233   1
   0  -3  -2 2972.77 25.1623   6
   0  -3  -2 2892.24 39.0480   2
   0   3   3 17.4264 14.3672   1
   0  -3  -3 17.5019 15.2864   2
   0  -3  -3 14.7014 8.54969   6
   0  -3  -4 1666.75 25.0114   6
   0   3   4 1668.29 32.4476   1
   0  -3  -4 1640.99 38.0970   2
   0  -3  -5 27.8515 22.5630   2
   0   3   5 51.3898 17.2961   1
   0  -3  -5 55.1043 13.0684   6
   0  -3  -6 1217.72 41.2214   2
   0  -3  -7 357.833 35.3398   2
   0  -3  -8 2649.68 64.2404   2
   0  -3  -9 159.422 39.5925   2
   0  -3 -10 814.652 51.0293   2
   0  -3 -11 1831.79 68.3183   2
   0  -3 -12-23.1357 47.3173   2
   0  -3 -13 1235.77 69.3947   2
   0   4 -17 488.271 81.9259   6
   0   4 -16 3447.86 106.436   6
   0   4 -15 1681.94 84.4472   6
   0   4 -14 2595.79 89.2961   6
   0   4 -14 2809.65 71.5994   5
   0   4 -13 313.858 37.7924   5
   0   4 -13 298.848 54.0669   6
   0   4 -12 3422.76 70.1234   5
   0   4 -12 3725.14 91.9650   6
   0   4 -11 21063.8 151.393   5
   0   4 -11 20981.7 181.393   6
   0   4 -10 20013.7 140.515   5
   0   4 -10 19840.1 168.271   6
   0   4 -10 20288.7 132.825   2
   0   4  -9 27378.6 155.713   5
   0   4  -9 27713.8 142.696   2
   0   4  -9 27830.9 183.378   6
   0   4  -8 45.5327 18.9179   2
   0   4  -8 51.7250 32.9536   6
   0   4  -8 52.5184 24.8069   5
   0   4  -7 3973.59 47.9840   2
   0   4  -7 3813.80 66.1324   6
   0   4  -7 3981.94 57.2026   5
   0   4  -7 3821.96 56.8754   4
   0   4  -7 3840.19 39.2512   1
   0   4  -6 250.564 18.0419   2
   0   4  -6 252.893 26.8543   4
   0   4  -6 306.496 25.1221   5
   0   4  -6 231.210 30.9731   6
   0   4  -6 265.408 16.1240   1
   0   4  -6 290.350 10.5075   3
   0   4  -5 64664.5 160.036   1
   0   4  -5 64330.3 196.082   5
   0   4  -5 65278.0 130.491   3
   0   4  -5 65373.8 216.517   6
   0   4  -5 64273.5 205.798   4
   0   4  -4 24711.7 101.964   1
   0   4  -4 24367.5 124.792   4
   0   4  -4 24586.3 125.399   6
   0   4  -4 24660.2 114.814   5
   0   4  -4 24829.9 95.2310   3
   0   4  -3 15553.2 93.7414   6
   0   4  -3 15482.5 86.2005   5
   0   4  -3 15391.9 97.9313   4
   0   4  -3 15840.8 83.6260   3
   0   4  -3 15534.4 83.4939   1
   0   4  -2 53710.5 157.764   1
   0   4  -2 54084.1 176.785   4
   0   4  -2 53864.7 148.828   5
   0  -4   2 54244.0 125.350   2
   0   4  -1 6764.21 59.5602   1
   0  -4   1 7047.51 50.5010   2
   0   4   0 28402.7 121.560   1
   0  -4   0 28166.5 108.818   2
   0  -4  -1 41.6387 14.1289   2
   0   4   1 45.8708 19.3763   1
   0  -4  -2 5381.34 57.9468   2
   0  -4  -2 5314.77 36.3465   6
   0   4   2 5276.63 57.9358   1
   0  -4  -3 486.325 25.3972   2
   0  -4  -3 488.798 13.7148   6
   0   4   3 495.085 25.2608   1
   0  -4  -4 2165.21 45.7494   2
   0   4   4 2155.91 41.5570   1
   0   4   5 232.543 23.3215   1
   0  -4  -5 194.521 27.2492   2
   0   4   6 3043.05 50.6099   1
   0  -4  -6 2884.00 60.7673   2
   0  -4  -7 5806.76 87.9738   2
   0  -4  -8 614.965 47.6574   2
   0  -4  -9 741.911 53.1982   2
   0  -4 -10 3993.71 89.0575   2
   0  -4 -11 1744.94 67.7721   2
   0  -4 -12 683.666 59.4180   2
   0   5 -17 472.399 87.0368   6
   0   5 -16 351.438 75.2762   6
   0   5 -15 2334.01 72.5784   5
   0   5 -15 2106.18 89.1071   6
   0   5 -14 388.116 61.7487   6
   0   5 -14 473.808 43.8939   5
   0   5 -13 1354.76 57.9081   5
   0   5 -13 1113.21 72.1846   6
   0   5 -12 14937.7 139.634   5
   0   5 -12 14989.7 169.573   6
   0   5 -11 32667.4 228.178   6
   0   5 -11 32647.4 196.597   5
   0   5 -10 30213.9 209.604   6
   0   5 -10 30481.2 181.358   5
   0   5  -9 608.604 48.0179   6
   0   5  -9 574.598 37.2876   5
   0   5  -8 21415.3 100.845   1
   0   5  -8 22387.2 143.491   5
   0   5  -8 21815.0 160.902   6
   0   5  -8 21939.2 140.129   4
   0   5  -7 5066.68 68.6804   5
   0   5  -7 5176.21 78.8539   6
   0   5  -7 5130.00 52.5228   1
   0   5  -7 5021.54 69.9878   4
   0   5  -6 5662.88 72.6374   4
   0   5  -6 5634.17 77.6152   6
   0   5  -6 5584.97 56.0226   1
   0   5  -6 5672.68 68.8046   5
   0   5  -6 5573.49 43.9408   3
   0   5  -5 937.812 25.9006   3
   0   5  -5 980.588 34.6353   5
   0   5  -5 1020.84 41.6225   6
   0   5  -5 914.169 36.4517   4
   0   5  -5 962.506 29.5660   1
   0   5  -4 54106.4 172.943   1
   0   5  -4 53368.2 198.190   6
   0   5  -4 54488.4 204.553   4
   0   5  -4 54350.5 183.892   5
   0   5  -4 54733.1 168.372   3
   0   5  -3 4663.56 57.3132   3
   0   5  -3 4764.79 54.3476   5
   0   5  -3 4649.91 54.8029   1
   0   5  -3 4619.99 62.1871   4
   0  -5   3 4540.39 40.4590   2
   0   5  -2 1414.16 38.2132   4
   0   5  -2 1464.12 31.0784   5
   0   5  -2 1569.07 36.2298   1
   0  -5   2 1506.44 26.2081   2
   0   5  -1 3934.61 53.0469   1
   0  -5   1 3920.86 43.6012   2
   0   5   0 1248.73 34.6764   1
   0  -5   0 1280.57 29.6377   2
   0   5   1 25909.0 134.730   1
   0  -5  -1 25860.6 124.838   2
   0   5   2 16477.0 110.222   1
   0  -5  -2 16043.4 106.041   2
   0   5   3 573.595 30.7406   1
   0  -5  -3 588.837 29.6521   2
   0   5   4 4722.69 65.0047   1
   0  -5  -4 4897.31 70.0170   2
   0  -5  -5 7526.57 91.6594   2
   0   5   5 7399.39 81.5137   1
   0  -5  -6 2386.95 62.6979   2
   0   5   6 2452.15 52.1751   1
   0  -5  -7 9612.28 117.373   2
   0  -5  -8 43163.5 247.602   2
   0  -5  -9 1245.36 61.8911   2
   0  -5 -10-22.4757 40.8289   2
   0  -5 -11 315.878 52.6316   2
   0   6 -17 3503.25 96.5030   5
   0   6 -16 201.671 47.4509   5
   0   6 -16 130.889 62.9423   6
   0   6 -15-12.4403 55.6595   6
   0   6 -15 100.110 42.1369   5
   0   6 -14 7606.33 142.554   6
   0   6 -14 7488.66 113.865   5
   0   6 -13 15744.6 154.466   5
   0   6 -13 15956.5 186.258   6
   0   6 -12 370.311 66.3422   6
   0   6 -12 405.803 48.2847   5
   0   6 -11 7150.61 103.052   5
   0   6 -11 7124.26 122.724   6
   0   6 -10 18304.0 172.311   6
   0   6 -10 18221.8 150.041   5
   0   6  -9 202.474 45.6585   6
   0   6  -9 136.762 32.4904   4
   0   6  -9 69.2638 33.4875   5
   0   6  -8 11992.6 86.5351   1
   0   6  -8 12004.6 113.446   4
   0   6  -8 12330.8 128.990   6
   0   6  -8 11957.0 112.681   5
   0   6  -7 13868.5 127.680   6
   0   6  -7 14497.2 96.9520   1
   0   6  -7 13684.4 119.494   4
   0   6  -7 14033.0 116.673   5
   0   6  -6-8.71885 28.1552   4
   0   6  -6 18.9423 21.1554   1
   0   6  -6-7.75076 24.0295   5
   0   6  -6 4.48535 32.5932   6
   0   6  -5 8781.97 80.8763   1
   0   6  -5 8882.33 75.4164   3
   0   6  -5 8989.30 87.5633   5
   0   6  -5 8797.80 94.7555   6
   0   6  -5 8794.36 94.7623   4
   0   6  -4 574.679 29.4922   5
   0   6  -4 604.424 29.7847   3
   0  -6   4 625.693 18.2919   2
   0   6  -4 635.361 35.3515   4
   0   6  -4 629.176 31.5825   1
   0   6  -3 958.251 35.0871   1
   0   6  -3 938.690 37.0766   3
   0   6  -3 1005.73 31.6207   5
   0   6  -3 974.427 37.1629   4
   0  -6   3 1003.53 22.7752   2
   0   6  -2 1770.27 45.2990   4
   0   6  -2 1824.25 42.9179   1
   0  -6   2 1834.53 31.9889   2
   0   6  -1 1104.89 38.6687   1
   0  -6   1 1072.13 27.4020   2
   0  -6   0 2344.31 40.9992   2
   0   6   0 2251.44 49.2569   1
   0  -6  -1 667.793 29.0275   2
   0   6   1 733.015 34.3811   1
   0   6   2-0.49424 23.8485   1
   0  -6  -2-18.5475 21.1743   2
   0   6   3 264.971 30.8592   1
   0  -6  -3 314.629 28.7833   2
   0   6   4 2543.41 55.8293   1
   0  -6  -4 2620.73 58.7461   2
   0  -6  -5 11557.6 118.253   2
   0   6   5 11545.6 110.316   1
   0  -6  -6 263.889 41.2081   2
   0   6   6 231.726 35.7343   1
   0  -6  -7 359.047 45.5175   2
   0  -6  -8 10.7805 37.9107   2
   0  -6  -9 187.897 46.2544   2
   0  -6 -10 900.088 63.5952   2
   0   7 -16 872.785 78.8458   6
   0   7 -16 934.266 64.9947   5
   0   7 -15 123.842 44.1626   5
   0   7 -15 132.599 70.1129   6
   0   7 -14 919.330 56.1042   5
   0   7 -14 764.295 70.7851   6
   0   7 -13 17.1925 41.9712   5
   0   7 -13-2.99265 61.8921   6
   0   7 -12 654.905 51.9251   5
   0   7 -12 552.496 67.6310   6
   0   7 -11 8661.34 134.273   6
   0   7 -11 8850.68 117.844   5
   0   7 -10 2944.62 73.1999   5
   0   7 -10 3079.68 69.4999   4
   0   7 -10 3131.84 90.3591   6
   0   7  -9 2785.21 79.0344   6
   0   7  -9 2866.53 66.4937   4
   0   7  -9 2862.54 68.0835   5
   0   7  -8 479.757 39.7959   5
   0   7  -8 436.344 47.5069   6
   0   7  -8 394.900 27.9730   1
   0   7  -8 464.015 37.9850   4
   0   7  -7 16.9550 38.9724   6
   0   7  -7 11.9631 30.1172   5
   0   7  -7 38.5461 32.1650   4
   0   7  -7-24.7252 24.1090   1
   0   7  -6 59.5124 28.5093   5
   0   7  -6 45.6514 33.0391   6
   0   7  -6 46.2372 23.5490   1
   0   7  -6 38.4881 30.3193   4
   0   7  -5 2228.24 58.8713   4
   0   7  -5 2101.74 51.2227   5
   0   7  -5 2010.81 49.0129   1
   0   7  -4 3117.78 58.0099   1
   0   7  -4 3106.85 58.3941   3
   0   7  -4 3197.32 63.9208   4
   0   7  -3 904.723 39.7800   1
   0   7  -3 827.744 39.1969   4
   0   7  -3 861.852 41.2626   3
   0   7  -2 1351.54 45.9766   4
   0   7  -2 1346.24 45.3447   1
   0   7  -1 1379.87 46.3949   1
   0  -7   1 1381.54 33.9384   2
   0   7   0 1816.49 51.9341   1
   0  -7   0 1859.69 40.5185   2
   0   7   1 5042.59 77.2018   1
   0  -7  -1 5024.37 67.5187   2
   0  -7  -2 672.588 34.3403   2
   0   7   2 647.119 40.0060   1
   0  -7  -3 1057.96 42.8327   2
   0   7   3 997.333 45.6441   1
   0  -7  -4 5490.75 85.6828   2
   0   7   4 5447.50 83.5780   1
   0   7   5 167.963 37.4716   1
   0  -7  -5 153.454 34.8449   2
   0  -7  -6 1893.26 63.8754   2
   0   7   6 1749.23 59.7000   1
   0  -7  -7 1621.12 63.9786   2
   0  -7  -8 1073.83 56.8526   2
   0  -7  -9 818.035 59.4664   2
   0   8 -16 148.576 82.1955   6
   0   8 -16 66.4277 53.0494   5
   0   8 -15 793.124 63.2018   5
   0   8 -15 713.530 73.8378   6
   0   8 -14 327.573 55.5926   5
   0   8 -14 356.798 72.6471   6
   0   8 -13-30.1031 46.9020   5
   0   8 -13 44.4373 62.0101   6
   0   8 -12 1214.08 72.3665   6
   0   8 -12 1183.07 61.7060   5
   0   8 -11 21.8342 58.7244   6
   0   8 -11 42.6613 35.2849   4
   0   8 -11 14.5733 40.8295   5
   0   8 -10 776.278 63.1951   6
   0   8 -10 799.307 49.5614   4
   0   8 -10 696.017 49.5014   5
   0   8  -9 3303.47 74.3055   5
   0   8  -9 3358.65 74.7548   4
   0   8  -9 3296.84 84.1695   6
   0   8  -8 20.1406 26.6834   1
   0   8  -8 16.9856 33.6428   5
   0   8  -8 31.6362 34.0652   4
   0   8  -8 75.7426 44.3580   6
   0   8  -7 25.3489 31.8225   4
   0   8  -7 0.66134 32.3920   5
   0   8  -7 19.2725 25.7463   1
   0   8  -6-12.3404 32.5096   5
   0   8  -6-33.5443 28.3190   1
   0   8  -6-1.17526 33.5130   4
   0   8  -5 14.0071 32.2693   1
   0   8  -5-1.70444 33.7608   4
   0   8  -4 13147.9 120.529   1
   0   8  -4 13133.4 122.903   3
   0   8  -4 13508.2 131.030   4
   0   8  -3 77.5355 38.2087   3
   0   8  -3 5.34694 34.3628   4
   0   8  -3 47.3778 38.0470   1
   0   8  -2 3201.53 69.8851   4
   0   8  -2 3431.58 71.2952   1
   0   8  -2 3294.54 77.4343   3
   0   8  -1-2.73523 37.5314   1
   0   8   0 3159.36 70.8800   1
   0   8   1 2144.11 60.8509   1
   0  -8  -1 2163.35 50.7869   2
   0   8   2 116.490 40.8360   1
   0  -8  -2 190.959 30.1935   2
   0  -8  -3 6149.09 90.2750   2
   0   8   3 6322.43 96.3630   1
   0   8   4 287.197 43.0904   1
   0  -8  -4 243.155 39.6383   2
   0   8   5 1162.80 54.9165   1
   0  -8  -5 1152.08 52.9872   2
   0  -8  -6 95.6902 39.1150   2
   0   8   6 74.6500 41.8055   1
   0  -8  -7 100.329 42.3231   2
   0  -8  -8-1.07651 46.8860   2
   0   9 -15 116.036 74.2779   6
   0   9 -14 864.725 66.7827   5
   0   9 -14 951.003 78.4751   6
   0   9 -13 104.640 56.5908   6
   0   9 -13-35.0066 46.1704   5
   0   9 -12 969.181 63.9419   5
   0   9 -12 1059.56 75.2671   6
   0   9 -11 55.7815 56.1548   6
   0   9 -11 55.6912 38.7358   4
   0   9 -10 990.155 59.5674   5
   0   9 -10 879.147 64.0491   6
   0   9 -10 1046.17 56.1148   4
   0   9  -9 239.014 44.3558   4
   0   9  -9 138.076 40.1204   5
   0   9  -8 2409.45 69.7965   4
   0   9  -8 2414.31 59.9945   1
   0   9  -7 198.642 33.3421   1
   0   9  -7 178.280 40.6324   4
   0   9  -6 155.390 35.7157   1
   0   9  -6 209.150 41.3444   4
   0   9  -5 657.004 48.3009   1
   0   9  -5 684.834 48.5219   4
   0   9  -4 2964.60 72.9782   1
   0   9  -4 2977.36 74.5576   4
   0   9  -3 7405.85 106.519   4
   0   9  -3 7407.47 105.512   1
   0   9  -3 7359.30 111.945   3
   0   9  -2 3850.31 81.5996   1
   0   9  -2 3841.60 79.6640   4
   0   9  -2 3632.58 90.7537   3
   0   9  -1 5299.22 91.4450   1
   0   9   0 43.4085 38.3783   1
   0   9   1 654.815 49.7387   1
   0   9   2 1516.12 62.9228   1
   0   9   3 1996.91 65.6824   1
   0   9   4 130.560 44.6888   1
   0  -9  -4 79.0599 39.3343   2
   0  -9  -5 239.691 42.3183   2
   0   9   5 251.719 49.8511   1
   0   9   6 705.102 56.6033   1
   0  -9  -6 706.779 50.5043   2
   0  -9  -7 66.3989 39.5913   2
   0  10 -14 124.060 64.9890   6
   0  10 -13 143.979 61.5967   6
   0  10 -12 28.0953 36.5099   4
   0  10 -12 8.17276 60.2617   6
   0  10 -11 1626.57 63.3437   4
   0  10 -10 1648.41 66.0558   4
   0  10  -9 132.493 45.1342   4
   0  10  -8 739.000 55.0227   4
   0  10  -8 729.903 46.6178   1
   0  10  -7 2324.39 65.7755   1
   0  10  -7 2261.70 71.2977   4
   0  10  -6 15.5192 39.7342   4
   0  10  -6-43.8950 43.1856   1
   0  10  -5 436.956 52.1682   1
   0  10  -5 506.516 51.9819   4
   0  10  -4 13348.9 145.363   1
   0  10  -4 13093.6 146.715   4
   0  10  -3 9794.28 127.206   1
   0  10  -3 9790.69 126.648   4
   0  10  -2 5731.87 114.054   3
   0  10  -2 5673.66 102.423   1
   0  10  -1 855.523 57.7465   1
   0  10  -1 696.307 62.2575   3
   0  10   0 157.522 45.9124   1
   0  10   0 190.098 53.2197   3
   0  10   1 145.842 46.0186   1
   0  10   2 585.649 57.0593   1
   0  10   3 10.4398 44.0616   1
   0  10   4 948.275 64.2012   1
   0  10   5 43.8013 47.7158   1
   0  11 -12 8.83313 41.2205   4
   0  11 -11 151.231 46.1004   4
   0  11 -10 2112.72 76.2731   4
   0  11  -9 314.948 51.7620   4
   0  11  -8-12.7876 45.6132   4
   0  11  -8 38.1193 36.3391   1
   0  11  -7 2490.14 74.3268   1
   0  11  -7 2249.07 77.6774   4
   0  11  -6 5260.71 99.2668   1
   0  11  -6 5141.68 104.825   4
   0  11  -5 2649.97 77.1551   1
   0  11  -5 2708.46 80.6443   4
   0  11  -4 429.838 53.8052   1
   0  11  -3 665.779 61.0020   1
   0  11  -2 78.8189 43.3885   1
   0  11  -1 455.833 63.3026   3
   0  11  -1 391.431 51.8133   1
   0  11   0 596.424 64.0794   3
   0  11   0 490.623 57.2202   1
   0  11   1 270.282 53.8917   1
   0  11   1 262.033 62.2343   3
   0  11   2 58.6959 47.7700   1
   0  11   2 85.9473 65.3881   3
   0  12 -11 508.150 52.0943   4
   0  12 -10-24.4671 47.3046   4
   0  12  -9 484.765 59.1487   4
   0  12  -8 90.8014 40.5067   1
   0  12  -8 56.1815 42.8961   4
   0  12  -7-37.6035 43.2204   4
   0  12  -7-16.9408 46.9924   1
   0  12  -6-22.7075 41.2752   1
   0  12  -5-34.8878 43.5926   1
   0  12  -4 513.650 51.4911   1
   0  12  -3 1167.96 67.8216   1
   0  12  -2-86.4046 53.3041   1
   0  12  -1 140.588 51.0370   1
   0  12   0 254.584 64.5675   3
   0  12   1 379.427 67.7684   3
   0  13  -9 178.652 48.6240   4
   0  13  -8 593.993 62.0567   1
   0  13  -7 51.7548 45.8197   1
  -1  13  -4 873.901 59.2238   1
  -1  13  -5 65.6100 46.1475   1
  -1  13  -6 452.011 56.0829   4
  -1  13  -6 479.099 58.6876   1
  -1  13  -7 1456.88 76.5274   4
  -1  13  -7 1448.14 65.5505   1
  -1  13  -8 1198.12 72.8662   4
  -1  13  -9 14.5506 42.6055   4
  -1  12   1 140.049 67.1977   3
  -1  12   0 46.7174 52.2703   3
  -1  12   0 59.3357 43.6997   1
  -1  12  -1 142.310 53.5903   1
  -1  12  -1 59.6813 49.0092   3
  -1  12  -2 28.5825 43.0253   1
  -1  12  -3 715.736 55.0757   1
  -1  12  -4 359.848 47.7774   4
  -1  12  -4 360.828 51.2278   1
  -1  12  -5 515.195 54.5961   4
  -1  12  -5 546.903 49.4046   1
  -1  12  -6 95.3554 46.9820   1
  -1  12  -6 156.301 53.8412   4
  -1  12  -7 1630.89 62.0458   1
  -1  12  -7 1814.17 80.2435   4
  -1  12  -8 304.821 45.0010   1
  -1  12  -8 339.833 59.5061   4
  -1  12  -9 549.291 59.0027   4
  -1  12 -10 122.723 53.1271   4
  -1  12 -11 56.9827 49.4673   4
  -1  11   3 1968.66 71.5376   1
  -1  11   3 1918.20 96.7376   3
  -1  11   2 113.283 57.8168   3
  -1  11   2 34.8101 41.2950   1
  -1  11   1 176.251 44.3039   1
  -1  11   1 103.719 58.4313   3
  -1  11   0 13.0907 43.9182   1
  -1  11   0 45.3379 50.7640   3
  -1  11  -1-3.95313 46.8721   3
  -1  11  -1-6.40497 47.4433   1
  -1  11  -2 5201.31 99.4244   1
  -1  11  -2 5257.46 114.707   3
  -1  11  -2 5131.06 104.695   4
  -1  11  -3 43.3293 46.2938   1
  -1  11  -3 9.23208 45.9909   4
  -1  11  -4 4526.79 94.0516   1
  -1  11  -4 4393.97 100.873   4
  -1  11  -5 475.753 56.1737   4
  -1  11  -5 490.154 48.5372   1
  -1  11  -6 1837.06 75.9657   4
  -1  11  -6 1804.50 64.5388   1
  -1  11  -7 14.8855 47.8981   4
  -1  11  -7 43.4521 35.3207   1
  -1  11  -8 145.210 36.0020   1
  -1  11  -8 69.0352 42.9335   4
  -1  11  -9 475.076 51.8908   4
  -1  11 -10 5.49369 45.7070   4
  -1  11 -11 761.183 59.2896   4
  -1  11 -12 597.830 55.8320   4
  -1  11 -12 631.512 71.7725   6
  -1  11 -13 27.8024 39.3161   4
  -1  11 -13 88.1746 59.1201   6
  -1  11 -14 1015.80 90.8868   6
  -1  10   5 66.7874 62.8836   3
  -1  10   4 2154.10 72.5508   1
  -1  10   4 1876.68 89.1606   3
  -1  10   3 2805.62 98.9053   3
  -1  10   3 3124.24 83.4390   1
  -1  10   2 100.793 53.9244   3
  -1  10   2 84.6243 46.1406   1
  -1  10   1 2416.21 73.2578   1
  -1  10   1 2276.12 89.9172   3
  -1  10   0 6360.03 104.561   1
  -1  10   0 5933.65 120.657   3
  -1  10  -1 921.477 58.2507   1
  -1  10  -1 973.803 70.1152   3
  -1  10  -2 41.6695 50.5137   3
  -1  10  -2 3.39540 46.1407   1
  -1  10  -2-15.2504 48.6397   4
  -1  10  -3 7925.24 124.533   3
  -1  10  -3 7997.34 122.180   4
  -1  10  -3 8067.52 113.592   1
  -1  10  -4 12438.4 134.183   1
  -1  10  -4 11809.6 146.178   4
  -1  10  -5 745.334 49.8840   1
  -1  10  -5 740.465 55.5765   4
  -1  10  -6 2829.45 70.3925   1
  -1  10  -6 2943.89 83.5083   4
  -1  10  -7 24.5222 31.9001   1
  -1  10  -7 12.0311 44.6967   4
  -1  10  -8 1380.96 63.6671   4
  -1  10  -9 4067.05 95.2718   4
  -1  10 -10 800.331 65.5569   6
  -1  10 -10 665.886 53.8193   4
  -1  10 -11 23.9354 43.7077   4
  -1  10 -11 63.1054 53.3256   6
  -1  10 -12 120.131 44.4122   4
  -1  10 -12 163.103 63.2239   6
  -1  10 -13 307.534 59.5824   6
  -1  10 -13 161.429 42.6502   4
  -1  10 -14 247.306 70.0017   6
   1  -9  -8 163.438 48.1536   2
   1  -9  -7 29.4564 38.1399   2
   1  -9  -6 1152.63 58.0973   2
   1  -9  -5 723.008 50.0975   2
  -1   9   4 146.507 46.4120   1
  -1   9   3 10808.9 126.936   1
  -1   9   2 152.882 58.6423   3
  -1   9   2 185.351 41.4344   1
  -1   9   1 451.250 60.8992   3
  -1   9   1 576.427 47.0101   1
  -1   9   0 2358.69 83.5633   3
  -1   9   0 2313.65 65.4746   1
  -1   9  -1 4136.23 97.8276   3
  -1   9  -1 4341.68 82.9661   1
  -1   9  -2 2840.00 85.6489   3
  -1   9  -2 2981.34 74.5699   1
  -1   9  -3 1403.86 60.4933   4
  -1   9  -3 1354.97 54.6894   1
  -1   9  -3 1318.13 63.7618   3
  -1   9  -4 552.904 42.7284   1
  -1   9  -4 511.561 48.6463   4
  -1   9  -4 552.091 49.0477   3
  -1   9  -5 4.19757 42.1599   4
  -1   9  -5 40.5628 31.9672   1
  -1   9  -6 2501.56 60.1774   1
  -1   9  -6 2589.25 75.0938   4
  -1   9  -7 550.368 48.1797   6
  -1   9  -7 620.328 52.0674   4
  -1   9  -7 508.610 35.4624   1
  -1   9  -8 167.644 44.3227   4
  -1   9  -8 224.697 46.8178   6
  -1   9  -9 579.627 49.9071   4
  -1   9  -9 558.584 55.3031   6
  -1   9 -10 354.958 56.9015   6
  -1   9 -10 296.460 42.9959   4
  -1   9 -11 22.4828 51.0387   6
  -1   9 -11 41.7147 42.2818   4
  -1   9 -12 973.349 71.0726   6
  -1   9 -12 1024.01 58.1459   4
  -1   9 -13-5.77883 52.7205   6
  -1   9 -14 409.660 69.9913   6
  -1   9 -15 620.922 82.0198   6
   1  -8  -9 151.031 47.5869   2
   1  -8  -8 19.4895 44.5992   2
   1  -8  -7 2469.30 75.6450   2
   1  -8  -6 142.856 38.6085   2
   1  -8  -5 551.932 41.6355   2
   1  -8  -4 2436.82 62.5782   2
  -1   8   4 2749.36 69.0510   1
  -1   8   3 5202.02 85.7650   1
   1  -8  -3 4987.93 76.4658   2
  -1   8   2 372.727 40.4245   1
   1  -8  -2 358.853 31.2895   2
  -1   8   1 444.137 42.9217   1
  -1   8   1 490.533 56.7317   3
  -1   8   0 1517.11 53.6222   1
  -1   8   0 1507.66 66.0403   3
  -1   8  -1 9.37149 35.8978   1
  -1   8  -1 62.7469 45.5107   3
  -1   8  -2 13827.7 123.425   1
  -1   8  -2 13741.4 139.508   3
  -1   8  -3 2601.62 65.8093   3
  -1   8  -3 2526.53 65.6561   4
  -1   8  -3 2606.01 61.1080   1
  -1   8  -4 503.298 35.9362   1
  -1   8  -4 535.602 43.4002   4
  -1   8  -4 531.538 41.1643   3
  -1   8  -5 36.2172 27.1072   1
  -1   8  -5 45.3367 31.4298   6
  -1   8  -5 15.0447 34.9097   4
  -1   8  -6 2647.98 64.2748   6
  -1   8  -6 2719.11 69.0308   4
  -1   8  -6 2488.19 52.8879   1
  -1   8  -7 571.669 45.1421   6
  -1   8  -7 548.121 44.6225   4
  -1   8  -7 477.373 32.1247   1
  -1   8  -8 1215.54 56.8360   6
  -1   8  -8 1212.10 57.1363   4
  -1   8  -9 2078.57 70.7319   6
  -1   8  -9 2180.26 67.2277   4
  -1   8 -10 849.239 52.9107   4
  -1   8 -10 839.755 57.4317   6
  -1   8 -11 4172.12 87.7483   4
  -1   8 -11 4093.37 100.262   6
  -1   8 -12 358.379 45.9331   4
  -1   8 -12 244.755 60.2257   6
  -1   8 -13 2375.27 90.3952   6
  -1   8 -14 106.096 58.6146   6
  -1   8 -15 3997.52 118.400   6
   1  -7 -10 765.923 57.5034   2
   1  -7  -9-0.33913 43.6150   2
   1  -7  -8 2050.82 71.9483   2
   1  -7  -7 904.248 53.0832   2
   1  -7  -6 597.773 42.6266   2
   1  -7  -5 3132.20 67.4920   2
  -1   7   4 745.206 43.1589   1
   1  -7  -4 733.217 39.6762   2
   1  -7  -3 1248.49 41.4870   2
  -1   7   3 1263.42 47.0816   1
  -1   7   2 657.388 38.3591   1
   1  -7  -2 733.353 31.7793   2
  -1   7   1 2626.10 57.2074   1
   1  -7  -1 2653.21 45.5152   2
  -1   7   0 2933.41 71.6108   3
  -1   7   0 3015.07 59.4725   1
   1  -7   0 3048.15 44.5798   2
  -1   7  -1 434.793 43.1040   3
  -1   7  -1 412.451 33.3091   1
  -1   7  -2 351.214 31.8776   1
  -1   7  -2 433.894 37.9843   3
  -1   7  -3 5788.07 85.9933   4
  -1   7  -3 5729.87 73.1914   1
  -1   7  -3 5653.69 68.3375   6
  -1   7  -3 5892.04 82.0627   3
  -1   7  -4 1932.03 46.6058   6
  -1   7  -4 1939.12 46.0053   1
  -1   7  -4 1907.21 49.0976   3
  -1   7  -4 1958.15 56.5321   4
  -1   7  -5 15349.2 109.378   1
  -1   7  -5 14992.3 113.572   3
  -1   7  -5 15444.3 136.152   4
  -1   7  -5 15007.4 120.118   6
  -1   7  -6 16.8642 33.6600   4
  -1   7  -6 11.4164 30.2863   6
  -1   7  -6 73.2714 22.6795   1
  -1   7  -7 4741.07 82.7907   4
  -1   7  -7 4546.56 59.3418   1
  -1   7  -7 4612.43 79.4126   6
  -1   7  -8 4195.64 79.0897   4
  -1   7  -8 3922.84 79.2517   6
  -1   7  -9 4637.35 83.5469   4
  -1   7  -9 4391.81 88.0185   6
  -1   7 -10 12161.0 127.911   4
  -1   7 -10 12243.3 144.378   6
  -1   7 -11 1569.80 57.0510   4
  -1   7 -11 1524.11 72.9800   6
  -1   7 -12 1547.26 73.8485   6
  -1   7 -13 86.6336 59.0552   6
  -1   7 -14 652.467 70.6493   6
  -1   7 -15 660.335 74.5748   6
  -1   7 -16 2676.88 107.610   6
   1  -6 -11 721.978 64.3403   2
   1  -6 -10 22.0421 46.7200   2
   1  -6  -9 773.441 53.4395   2
   1  -6  -8-21.3717 38.5121   2
   1  -6  -7 8280.10 110.021   2
   1  -6  -6 4688.13 82.2269   2
   1  -6  -5 4235.94 72.6042   2
  -1   6   4 121.018 29.0208   1
   1  -6  -4 116.811 25.8444   2
   1  -6  -3 30.9344 20.8271   2
  -1   6   3 33.7863 25.3272   1
  -1   6   2 739.539 34.5556   1
   1  -6  -2 699.304 28.0300   2
   1  -6  -1 14076.9 91.7920   2
  -1   6   1 14370.6 109.129   1
  -1   6   0 1104.35 47.1064   3
  -1   6   0 1093.80 37.1290   1
   1  -6   0 1182.00 27.1361   2
  -1   6  -1 15364.7 108.056   1
   1  -6   1 15646.3 78.8029   2
  -1   6  -1 15658.0 128.597   3
  -1   6  -2 5667.86 76.4281   3
  -1   6  -2 5784.58 67.0177   1
   1  -6   2 5727.04 42.2175   2
  -1   6  -2 5700.38 57.3853   6
  -1   6  -3 23190.0 125.952   1
  -1   6  -3 23060.5 150.839   4
  -1   6  -3 22863.7 138.951   3
  -1   6  -3 23186.2 120.815   6
  -1   6  -4 17803.2 108.123   1
  -1   6  -4 17775.5 135.855   4
  -1   6  -4 17875.7 117.245   3
  -1   6  -4 18071.1 115.085   6
  -1   6  -5 39870.9 165.004   3
  -1   6  -5 39839.9 155.947   1
  -1   6  -5 39231.6 200.581   4
  -1   6  -5 40023.4 181.271   6
  -1   6  -6 12866.7 88.8280   3
  -1   6  -6 13124.4 119.428   4
  -1   6  -6 13082.2 88.1401   1
  -1   6  -6 13165.8 112.512   6
  -1   6  -7 441.962 37.1455   4
  -1   6  -7 473.247 36.3334   6
  -1   6  -7 485.072 23.2296   1
  -1   6  -8 2767.56 66.0053   6
  -1   6  -8 2657.64 61.2490   4
  -1   6  -8 2562.47 60.8512   5
  -1   6  -9 3886.88 75.1988   5
  -1   6  -9 3970.64 72.2298   4
  -1   6  -9 4011.03 81.6567   6
  -1   6 -10 37127.1 234.679   6
  -1   6 -10 36935.6 203.015   4
  -1   6 -10 36002.6 213.598   5
  -1   6 -11 595.458 51.9020   5
  -1   6 -11 659.154 58.9536   6
  -1   6 -12 6017.23 114.447   6
  -1   6 -13 6924.70 126.131   6
  -1   6 -14 455.623 65.0379   6
  -1   6 -15 3019.46 100.109   6
  -1   6 -16 49.9934 67.7241   6
   1  -5 -12 1629.12 72.1868   2
   1  -5 -11 1798.74 74.2468   2
   1  -5 -10 2.82635 45.7670   2
   1  -5  -9-31.7076 44.7381   2
   1  -5  -8 3420.31 80.0532   2
   1  -5  -7 955.164 49.9875   2
   1  -5  -6 8835.14 101.429   2
   1  -5  -5 1711.17 47.7529   2
  -1   5   4 2675.75 49.2351   1
   1  -5  -4 2766.74 51.1651   2
   1  -5  -3 1361.33 35.7002   2
  -1   5   3 1284.63 37.3074   1
  -1   5   2 12014.0 92.2373   1
   1  -5  -2 12165.0 85.6984   2
   1  -5  -1 83998.3 201.283   2
  -1   5   1 84637.0 232.470   1
   1  -5   0 508.860 19.1377   2
  -1   5   0 481.134 26.5881   1
  -1   5   0 517.829 37.1371   3
   1  -5   1 9173.64 53.2092   2
  -1   5  -1 9407.52 90.3890   3
  -1   5  -1 9381.53 59.0357   6
  -1   5  -1 9400.58 76.3512   1
  -1   5  -2 11365.5 93.6867   3
  -1   5  -2 11521.1 72.7268   6
   1  -5   2 11786.8 48.8879   2
  -1   5  -2 11600.3 81.7530   1
  -1   5  -3 8738.86 69.9180   6
  -1   5  -3 8525.39 86.7215   4
  -1   5  -3 8783.70 69.5610   1
  -1   5  -3 8606.97 78.2762   3
  -1   5  -4 36195.3 151.147   6
  -1   5  -4 36401.1 147.479   3
  -1   5  -4 36849.6 135.524   1
  -1   5  -4 36448.4 175.549   4
  -1   5  -5 69240.4 189.891   3
  -1   5  -5 68287.3 241.530   4
  -1   5  -5 69923.5 224.010   6
  -1   5  -5 69021.0 178.088   1
  -1   5  -6 16987.5 119.212   5
  -1   5  -6 17205.1 121.890   6
  -1   5  -6 17485.2 126.262   4
  -1   5  -6 17357.7 89.4725   3
  -1   5  -6 17314.6 87.3055   1
  -1   5  -7 17746.4 84.0605   1
  -1   5  -7 18018.8 128.487   4
  -1   5  -7 17794.9 83.8689   3
  -1   5  -7 17989.5 127.346   5
  -1   5  -7 18150.4 134.020   6
  -1   5  -8 4042.20 66.0982   4
  -1   5  -8 4031.78 67.0793   5
  -1   5  -8 4002.27 72.3853   6
  -1   5  -9 11469.9 111.874   5
  -1   5  -9 11039.7 105.006   4
  -1   5  -9 11666.3 123.182   6
  -1   5 -10 132.533 40.8566   5
  -1   5 -10 48.2425 49.7871   6
  -1   5 -11 6072.48 93.4865   5
  -1   5 -11 5933.52 107.336   6
  -1   5 -12 1673.31 73.4423   6
  -1   5 -12 1647.94 59.7392   5
  -1   5 -13 111.379 60.4235   6
  -1   5 -14 2076.02 87.1239   6
  -1   5 -15 1349.48 74.7720   6
  -1   5 -16 5049.93 130.357   6
   1  -4 -13 3749.24 103.455   2
   1  -4 -12-11.4490 48.9535   2
   1  -4 -11 63.1068 48.0073   2
   1  -4 -10 913.153 54.7940   2
   1  -4  -9 792.003 53.7557   2
   1  -4  -8 1399.18 56.5730   2
   1  -4  -7 10415.3 110.550   2
   1  -4  -6 314.634 30.2418   2
   1  -4  -5 4007.44 61.4916   2
   1  -4  -4 45464.3 178.741   2
  -1   4   3 2437.16 41.2626   1
   1  -4  -3 2470.30 42.2091   2
  -1   4   2 21739.2 108.628   1
   1  -4  -2 21724.3 103.933   2
   1  -4  -1 451.917 17.6405   2
  -1   4   1 420.703 21.3390   1
  -1   4   0 10818.4 90.0754   3
   1  -4   0 10829.5 57.2776   2
  -1   4   0 10518.3 72.1985   1
  -1   4  -1 7606.49 59.9375   1
  -1   4  -1 7385.76 46.3042   6
   1  -4   1 7875.00 39.9582   2
  -1   4  -1 7467.67 70.5942   3
  -1   4  -2 3173.19 37.8894   1
  -1   4  -2 3157.84 35.7244   6
  -1   4  -2 3187.13 45.8940   3
  -1   4  -3 3437.89 42.1564   6
  -1   4  -3 3235.68 49.9277   4
  -1   4  -3 3435.00 44.3259   3
  -1   4  -3 3440.93 38.1917   1
  -1   4  -4 763.185 30.2529   4
  -1   4  -4 734.974 26.5253   6
  -1   4  -4 767.992 20.7712   1
  -1   4  -4 728.497 23.5690   3
  -1   4  -5 43632.6 177.148   4
  -1   4  -5 43511.9 118.081   1
  -1   4  -5 43217.9 169.876   6
  -1   4  -5 44054.2 132.560   3
  -1   4  -5 43643.4 168.623   5
  -1   4  -6 9465.84 54.3703   2
  -1   4  -6 9271.60 88.0264   6
  -1   4  -6 9309.85 83.5573   5
  -1   4  -6 9511.41 86.5451   4
  -1   4  -6 9346.58 52.3849   1
  -1   4  -7 4372.28 67.6583   6
  -1   4  -7 4179.81 60.8202   5
  -1   4  -7 4282.49 60.7120   4
  -1   4  -7 4316.43 43.7839   2
  -1   4  -8 16028.9 132.104   6
  -1   4  -8 16044.2 113.708   4
  -1   4  -8 16241.4 118.911   5
  -1   4  -8 15550.9 90.0902   2
  -1   4  -9 1380.38 44.4367   5
  -1   4  -9 1339.11 53.9350   6
  -1   4  -9 1295.20 33.9216   2
  -1   4 -10 11214.0 110.375   5
  -1   4 -10 11493.3 129.502   6
  -1   4 -11 8338.12 100.305   5
  -1   4 -11 8479.69 122.164   6
  -1   4 -12 587.052 41.5812   5
  -1   4 -12 583.051 56.0324   6
  -1   4 -13 990.179 63.1681   6
  -1   4 -14 1784.18 78.9362   6
  -1   4 -15 1317.02 80.7521   6
  -1   4 -16 360.245 69.6672   6
   1  -3 -14-19.0360 53.7860   2
   1  -3 -13 50.9707 43.4435   2
   1  -3 -12 10.8575 42.3819   2
   1  -3 -11 703.423 54.4053   2
   1  -3 -10 940.674 52.8093   2
   1  -3  -9 18.7273 37.5031   2
   1  -3  -8 288.345 38.3813   2
   1  -3  -7 21887.3 148.870   2
   1  -3  -6 8142.73 85.7664   2
   1  -3  -5 132.519 22.5241   2
   1  -3  -5 100.274 13.2199   6
   1  -3  -4 538.782 24.9577   2
   1  -3  -4 503.721 15.2127   6
   1  -3  -3 19230.7 99.2337   2
   1  -3  -2 18218.8 86.2275   2
  -1   3   2 18271.7 87.3820   1
   1  -3  -1 65405.0 140.543   2
  -1   3   1 64816.3 156.127   1
   1  -3   0 6993.31 39.1858   2
  -1   3   0 6907.25 50.4778   1
  -1   3   0 6943.85 64.2283   3
  -1   3  -1 6449.27 57.4044   3
  -1   3  -1 6530.70 46.1460   1
  -1   3  -1 6649.40 38.5130   6
  -1   3  -2 3097.22 39.1076   3
  -1   3  -2 3067.59 31.6039   1
  -1   3  -2 3058.19 33.1086   6
  -1   3  -3 5362.93 55.1717   4
  -1   3  -3 5282.00 37.3802   1
  -1   3  -3 5300.24 47.8600   6
  -1   3  -3 5266.28 45.6083   3
  -1   3  -4 17237.1 61.1598   1
  -1   3  -4 17538.8 99.4465   4
  -1   3  -4 17486.5 76.7314   3
  -1   3  -4 17073.9 94.6194   6
  -1   3  -5 92.0593 18.9723   5
  -1   3  -5 30.5710 7.63024   1
  -1   3  -5 38.0536 17.1816   4
  -1   3  -5 74.8987 9.65835   2
  -1   3  -5 41.7335 22.1469   6
  -1   3  -6 121.581 19.6821   5
  -1   3  -6 147.120 13.5923   2
  -1   3  -6 149.158 21.1970   4
  -1   3  -6 181.089 26.1135   6
  -1   3  -7 15046.4 84.0417   2
  -1   3  -7 15103.2 103.703   5
  -1   3  -7 15106.7 114.461   6
  -1   3  -7 15372.7 99.4870   4
  -1   3  -8 6691.62 74.2875   5
  -1   3  -8 6633.88 84.5141   6
  -1   3  -8 6530.85 62.6957   2
  -1   3  -9 7196.17 80.4666   5
  -1   3  -9 7230.36 94.0764   6
  -1   3  -9 7166.20 72.2399   2
  -1   3 -10 5822.37 72.0454   2
  -1   3 -10 5718.49 77.0190   5
  -1   3 -10 5788.14 93.2683   6
  -1   3 -11 507.947 34.4934   2
  -1   3 -11 492.897 35.4840   5
  -1   3 -11 538.608 48.8329   6
  -1   3 -12 50.0533 43.1669   6
  -1   3 -13 254.541 52.1605   6
  -1   3 -14 68.9210 52.3302   6
  -1   3 -15 72.2667 58.1223   6
  -1   3 -16 202.128 66.5442   6
  -1   3 -17 628.700 82.8882   6
   1  -2 -15 1399.32 79.1521   2
   1  -2 -14 816.186 60.2832   2
   1  -2 -13 3939.27 93.6967   2
   1  -2 -12 569.577 53.2594   2
   1  -2 -11 1440.52 58.7616   2
   1  -2 -10 17502.2 152.461   2
   1  -2  -9 4059.46 76.2764   2
   1  -2  -8 29538.2 147.901   6
   1  -2  -8 29587.4 174.448   2
   1  -2  -7 3121.58 57.6054   2
   1  -2  -7 3173.60 35.3595   5
   1  -2  -7 3251.71 48.7381   6
   1  -2  -6 24920.3 137.561   2
   1  -2  -6 24262.1 111.745   6
   1  -2  -5 179.289 21.1495   2
   1  -2  -5 198.238 15.6860   6
   1  -2  -4 5124.13 53.6093   2
   1  -2  -4 5039.46 40.8537   6
   1  -2  -3 36160.7 123.846   2
   1  -2  -2 20931.7 82.7222   2
  -1   2   1 86185.8 192.583   3
   1  -2  -1 86915.4 568.870   2
  -1   2   0 228952. 1159.33   3
  -1   2  -1 178046. 740.277   1
  -1   2  -1 181211. 971.909   3
  -1   2  -1 180471. 730.340   6
  -1   2  -2 1082.53 21.2705   6
  -1   2  -2 1106.41 22.3120   3
  -1   2  -2 1110.19 25.2793   4
  -1   2  -3 78587.9 173.362   4
  -1   2  -3 78011.0 145.164   3
  -1   2  -3 77514.1 170.147   6
  -1   2  -4 80757.1 193.199   6
  -1   2  -4 80105.7 139.102   2
  -1   2  -4 80834.6 182.445   4
  -1   2  -5 37059.0 133.088   5
  -1   2  -5 37167.8 145.999   6
  -1   2  -5 37311.0 112.201   2
  -1   2  -5 37452.4 128.816   4
  -1   2  -6 18477.7 90.3522   2
  -1   2  -6 18128.1 113.181   6
  -1   2  -6 18642.8 100.844   5
  -1   2  -7 1687.03 43.7654   6
  -1   2  -7 1709.54 34.1337   2
  -1   2  -7 1687.90 37.1435   5
  -1   2  -8 10953.1 87.5708   5
  -1   2  -8 10630.2 85.5506   2
  -1   2  -8 10867.5 103.275   6
  -1   2  -9 245.150 24.3017   5
  -1   2  -9 271.687 35.0303   6
  -1   2  -9 229.912 24.4741   2
  -1   2 -10 632.544 44.2523   6
  -1   2 -10 513.035 30.3556   5
  -1   2 -10 559.508 32.2360   2
  -1   2 -11-13.0319 36.5476   6
  -1   2 -11 26.5854 26.2991   2
  -1   2 -12 246.155 33.0122   2
  -1   2 -12 230.159 40.0505   6
  -1   2 -13 438.311 49.3328   6
  -1   2 -13 367.102 37.3723   2
  -1   2 -14 399.064 56.1513   6
  -1   2 -14 249.006 37.4722   2
  -1   2 -15 269.962 63.1768   6
  -1   2 -16 396.224 67.0465   6
   1  -1 -15 33.1625 44.0950   2
   1  -1 -14 1559.80 70.7640   2
   1  -1 -13 528.132 46.5076   2
   1  -1 -12 2611.69 74.4796   2
   1  -1 -11 777.727 46.6335   2
   1  -1 -10 1185.00 48.2575   2
   1  -1 -10 1136.67 46.7400   6
   1  -1  -9 8801.38 98.9314   2
   1  -1  -9 8547.89 91.9954   6
   1  -1  -8 3329.57 56.0641   6
   1  -1  -8 3430.92 60.7475   2
   1  -1  -8 3452.37 41.7136   5
   1  -1  -7 9371.80 81.2019   6
   1  -1  -7 9268.95 87.8331   2
   1  -1  -7 9236.39 61.2884   5
   1  -1  -6 29126.5 129.365   6
   1  -1  -6 29528.2 99.0732   5
   1  -1  -6 29180.9 56.8251   0
   1  -1  -6 29073.6 140.194   2
   1  -1  -5 4382.30 47.5676   6
   1  -1  -5 4311.71 51.7489   2
   1  -1  -5 4334.80 23.7568   0
   1  -1  -4 2048.79 30.8467   6
   1  -1  -4 2153.64 34.3929   2
   1  -1  -3 92196.2 182.279   2
   1  -1  -3 92412.7 164.399   6
   1  -1  -2 124367. 731.745   2
  -1   1   2 131577. 835.051   3
   1  -1  -1 53701.9 105.330   2
  -1   1   1 53726.0 121.864   3
  -1   1  -1 37287.3 92.8827   3
  -1   1  -1 38141.2 87.1732   6
  -1   1  -2 1302.46 22.5337   6
  -1   1  -2 1252.59 20.5589   4
  -1   1  -3 1037.73 18.4664   4
  -1   1  -3 991.794 18.3791   2
  -1   1  -4 4559.65 47.4006   6
  -1   1  -4 4679.44 41.3768   2
   1  -1   5 3861.78 22.4374   0
  -1   1  -5 3871.86 43.4219   2
  -1   1  -5 3762.99 49.1616   6
  -1   1  -5 3810.93 41.0205   5
   1  -1   6 9482.33 32.1119   0
  -1   1  -6 9637.05 81.2280   6
  -1   1  -6 9855.30 68.3512   5
  -1   1  -6 9769.70 74.9628   2
  -1   1  -7 797.391 34.4688   6
  -1   1  -7 828.046 26.4890   5
  -1   1  -7 847.601 29.3051   2
  -1   1  -8 1948.94 48.0733   6
  -1   1  -8 1982.53 43.2167   2
  -1   1  -8 1931.00 37.9735   5
  -1   1  -9 169.850 26.9428   2
  -1   1  -9 177.395 31.3216   6
  -1   1  -9 187.094 22.7569   5
  -1   1 -10 463.715 33.1922   2
  -1   1 -10 476.092 40.1917   6
  -1   1 -11 64.3552 35.3021   6
  -1   1 -11 64.9264 30.1492   2
  -1   1 -12 465.784 44.9281   6
  -1   1 -12 439.109 39.3977   2
  -1   1 -13 304.078 50.0264   6
  -1   1 -13 277.344 39.0423   2
  -1   1 -14 514.381 56.3096   6
  -1   1 -14 517.613 47.3747   2
  -1   1 -15 31.2257 43.0839   2
  -1   1 -16 112.524 46.4027   2
   1   0 -16 75.6984 52.4470   2
   1   0 -15 2718.94 84.6752   2
   1   0 -14 52.4913 45.2617   2
   1   0 -13 5635.06 101.168   2
   1   0 -12 120.598 42.9283   6
   1   0 -12 163.308 37.6388   2
   1   0 -11 154.104 39.3717   6
   1   0 -11 154.812 34.5118   2
   1   0 -10 619.857 42.3163   6
   1   0 -10 630.430 38.4837   2
   1   0 -10 635.158 28.6550   5
   1   0  -9 9839.31 76.8786   5
   1   0  -9 10046.4 101.718   6
   1   0  -9 9965.45 100.346   2
   1   0  -8 27.8710 17.4140   5
   1   0  -8 30.9080 26.8381   6
   1   0  -8 44.4310 24.2669   2
   1   0  -7 43298.5 137.095   5
   1   0  -7 43071.4 175.485   2
   1   0  -7 43345.1 177.741   6
   1   0  -6 730.098 29.7926   6
   1   0  -6 710.843 22.2203   5
   1   0  -6 708.544 27.6404   2
   1   0  -5 19814.3 99.6702   2
   1   0  -5 17654.0 97.3687   6
  -1   0   4 169864. 575.469   0
   1   0  -4 167714. 1086.03   6
   1   0  -4 169162. 264.848   2
  -1   0   3 2655.03 19.1472   0
   1   0  -3 2724.64 37.4105   6
   1   0  -3 2556.58 33.2086   2
  -1   0   2 55871.6 334.577   0
   1   0  -2 55550.0 126.151   2
  -1   0   1 12347.9 39.3972   0
   1   0  -1 12001.7 39.0745   0
  -1   0   0 5150.95 25.6456   0
   1   0   0 5408.35 26.4122   0
  -1   0  -1 2319.86 17.8473   0
  -1   0  -1 2344.75 25.3062   2
  -1   0  -2 15083.8 67.2230   6
  -1   0  -2 15615.0 69.4325   2
  -1   0  -2 15545.5 44.7377   0
  -1   0  -3 16184.0 45.0611   0
  -1   0  -3 16122.3 77.7521   6
  -1   0  -3 16397.9 79.1798   2
  -1   0  -4 22711.7 102.940   2
  -1   0  -4 22732.9 101.261   6
   1   0   5 130595. 596.794   1
  -1   0  -5 132541. 268.497   2
  -1   0  -5 131735. 267.560   6
  -1   0  -6 8990.01 78.8948   6
  -1   0  -6 9042.96 78.6610   2
  -1   0  -7 2628.75 50.0833   2
  -1   0  -7 2577.43 49.1986   6
  -1   0  -8 9085.34 91.6630   6
  -1   0  -8 8790.90 89.8025   2
  -1   0  -9 983.356 40.8520   6
  -1   0  -9 967.863 40.8332   2
  -1   0 -10 941.854 44.0945   2
  -1   0 -10 939.369 45.5497   6
  -1   0 -11 1688.92 56.2970   2
  -1   0 -11 1750.23 58.6127   6
  -1   0 -12-27.9122 37.7142   6
  -1   0 -12-28.3332 38.3332   2
  -1   0 -13 1760.75 64.7708   2
  -1   0 -14 1857.08 71.2951   2
  -1   0 -15 603.928 58.0038   2
   1   1 -17 1144.19 74.1299   2
   1   1 -16 696.101 54.8383   2
   1   1 -15 1230.94 62.8705   2
   1   1 -14 2328.22 83.0694   6
   1   1 -14 2308.87 75.2824   2
   1   1 -13-10.5815 45.5350   6
   1   1 -13 93.7709 41.3642   2
   1   1 -12 3653.16 76.4153   2
   1   1 -12 3585.32 83.6902   6
   1   1 -11 56.4468 22.6433   5
   1   1 -11 14.0629 29.2841   2
   1   1 -11 36.7437 36.9874   6
   1   1 -10 2506.76 63.1877   6
   1   1 -10 2604.14 48.2191   5
   1   1 -10 2816.77 59.1283   2
   1   1  -9 444.464 37.1007   6
   1   1  -9 553.170 32.6676   2
   1   1  -9 405.377 25.2868   5
   1   1  -8 7385.35 78.6609   2
   1   1  -8 7991.38 49.4513   1
   1   1  -8 7560.44 86.4262   6
   1   1  -8 7618.79 67.4261   5
   1   1  -7 34164.7 165.776   6
   1   1  -7 33961.7 95.5657   1
   1   1  -7 33682.4 150.618   2
  -1  -1   7 33695.9 72.5193   0
   1   1  -7 34212.7 129.252   5
   1   1  -6 19754.8 70.3310   1
   1   1  -6 19317.9 117.460   6
   1   1  -6 19719.5 91.8274   5
   1   1  -6 19919.8 107.343   2
   1   1  -5 42869.5 98.9511   1
   1   1  -5 43520.3 146.239   2
   1   1  -5 43175.6 161.395   6
   1   1  -5 43379.6 125.384   5
   1   1  -4 1272.15 33.8437   6
   1   1  -4 1260.77 28.4087   2
   1   1  -4 1300.74 23.0188   5
   1   1  -4 1321.54 18.9666   1
   1   1  -3 37702.3 85.0812   1
   1   1  -3 38180.7 117.189   2
   1   1  -3 37626.6 133.898   6
   1   1  -2 382.881 11.0069   1
   1   1  -1 1245.44 16.4174   1
   1   1   0 25419.9 69.0836   1
  -1  -1  -1 111028. 781.606   2
   1   1   1 111349. 605.800   1
  -1  -1  -2 33945.7 119.388   2
  -1  -1  -2 33949.7 107.540   6
   1   1   2 33959.9 88.3459   1
  -1  -1  -3 59379.4 169.911   2
  -1  -1  -3 59640.7 152.045   6
   1   1   3 59515.6 123.625   1
  -1  -1  -4 6283.85 55.7098   6
   1   1   4 6204.49 43.0376   1
  -1  -1  -4 6386.82 62.3662   2
  -1  -1  -5 5.74125 20.9118   2
   1   1   5-6.07153 11.2487   1
  -1  -1  -5 14.9921 17.7233   6
  -1  -1  -6 18290.9 51.5531   0
   1   1   6 18314.6 79.1086   1
  -1  -1  -6 18253.6 119.876   2
  -1  -1  -6 18508.7 110.012   6
  -1  -1  -7 66.4069 23.0519   6
  -1  -1  -7 41.8183 25.0715   2
  -1  -1  -8 4319.90 69.8762   2
  -1  -1  -8 4385.89 65.7906   6
  -1  -1  -9 617.568 34.8719   6
  -1  -1  -9 633.777 39.1619   2
  -1  -1 -10 213.108 35.5305   6
  -1  -1 -10 200.069 36.5315   2
  -1  -1 -11 51.8902 39.3665   2
  -1  -1 -12 2929.33 77.5005   2
  -1  -1 -13 189.081 48.0418   2
  -1  -1 -14 1842.59 73.8922   2
  -1  -1 -15 229.325 57.4658   2
   1   2 -16 282.419 66.3212   6
   1   2 -16 239.462 48.1252   2
   1   2 -15 2967.84 82.1121   2
   1   2 -15 3043.84 96.0564   6
   1   2 -14 159.322 49.1668   6
   1   2 -14 146.233 41.9260   2
   1   2 -13 2643.93 80.8561   6
   1   2 -13 2760.19 70.2652   2
   1   2 -12 779.899 37.1673   5
   1   2 -12 724.765 44.9668   2
   1   2 -12 781.319 53.7581   6
   1   2 -11 7298.87 107.965   6
   1   2 -11 7276.51 82.3860   5
   1   2 -11 7164.11 93.5804   2
   1   2 -10 2767.87 68.0398   6
   1   2 -10 2803.83 58.3618   2
   1   2 -10 2815.18 51.9072   5
   1   2  -9 1623.12 44.7243   2
   1   2  -9 1622.31 39.2111   5
   1   2  -9 1869.78 55.7615   6
   1   2  -8 9509.12 87.5408   2
   1   2  -8 9889.20 102.714   6
   1   2  -8 9644.48 55.4889   1
   1   2  -8 9731.90 80.2929   5
   1   2  -7 1292.68 32.4423   5
   1   2  -7 1335.43 45.2265   6
   1   2  -7 1337.69 22.8742   1
   1   2  -7 1238.60 37.2534   2
   1   2  -6 2062.63 47.9644   6
   1   2  -6 2058.55 26.2720   1
   1   2  -6 1943.10 33.9902   5
   1   2  -6 2059.88 39.5401   2
   1   2  -5 2564.58 47.2214   6
   1   2  -5 2609.21 35.7044   5
   1   2  -5 2591.77 39.1570   2
   1   2  -5 2613.00 28.2217   1
   1   2  -4 4860.25 43.3021   5
   1   2  -4 4867.57 37.4992   1
   1   2  -4 5055.37 59.4780   6
   1   2  -4 4832.90 49.7252   2
   1   2  -3 25.0245 11.1225   5
   1   2  -3 30.6492 11.5687   1
   1   2  -2 128783. 714.808   5
   1   2  -2 131513. 758.580   1
   1   2  -2 128739. 730.773   4
   1   2  -1 4017.99 31.5731   4
   1   2  -1 3912.54 36.2067   1
   1   2  -1 4092.32 29.6365   5
  -1  -2   0 13456.8 74.6024   2
   1   2   0 13088.3 43.8204   5
   1   2   0 13258.0 64.9306   1
  -1  -2  -1 29211.1 115.726   2
   1   2   1 28904.0 98.8113   1
  -1  -2  -2 7271.78 54.5106   6
  -1  -2  -2 7476.48 63.8277   2
   1   2   2 7381.91 52.2961   1
  -1  -2  -3 42.0035 16.9841   2
   1   2   3 62.7270 13.4955   1
  -1  -2  -3 60.0495 13.1495   6
   1   2   4 52.5095 14.5873   1
  -1  -2  -4 31.4741 20.2133   2
  -1  -2  -4 30.6975 14.9144   6
   1   2   5 13581.6 79.0707   1
  -1  -2  -5 13437.2 86.9588   6
  -1  -2  -5 13394.4 104.023   2
  -1  -2  -6 9614.95 95.3487   2
   1   2   6 9855.52 69.9245   1
  -1  -2  -6 9982.06 81.3227   6
  -1  -2  -7 138.000 31.0112   2
  -1  -2  -7 199.724 24.0967   6
  -1  -2  -8 7597.10 82.7084   6
  -1  -2  -8 7312.92 95.2906   2
  -1  -2  -9 752.109 44.7628   2
  -1  -2 -10 218.981 39.4383   2
  -1  -2 -11 737.497 53.5330   2
  -1  -2 -12 700.298 52.4943   2
  -1  -2 -13 554.751 58.6204   2
  -1  -2 -14-26.7938 47.1710   2
   1   3 -17 2278.12 106.284   6
   1   3 -16 205.104 64.5318   6
   1   3 -15 325.733 58.1211   6
   1   3 -14 3027.55 67.9477   5
   1   3 -14 2868.28 75.2905   2
   1   3 -14 3085.33 92.4330   6
   1   3 -13-3.32871 50.0403   6
   1   3 -13-21.1257 28.4377   5
   1   3 -13 2.42454 32.6807   2
   1   3 -12 1939.55 53.9548   5
   1   3 -12 2098.36 76.1176   6
   1   3 -12 1879.61 58.7776   2
   1   3 -11 882.605 42.6991   5
   1   3 -11 987.009 44.2044   2
   1   3 -11 945.993 57.8423   6
   1   3 -10 772.391 36.7937   5
   1   3 -10 734.987 38.9172   2
   1   3 -10 818.086 50.9149   6
   1   3  -9 4063.10 64.5775   2
   1   3  -9 4173.53 60.7543   5
   1   3  -9 4306.33 79.3994   6
   1   3  -8 151.860 24.4904   5
   1   3  -8 171.810 14.8020   1
   1   3  -8 180.571 38.6297   6
   1   3  -8 191.067 24.5339   2
   1   3  -7 4235.18 69.1682   6
   1   3  -7 4338.34 57.4517   2
   1   3  -7 4177.71 41.0210   1
   1   3  -7 4174.21 54.2480   5
   1   3  -6 5169.11 45.0686   1
   1   3  -6 5189.90 56.7247   5
   1   3  -6 5275.22 73.8619   6
   1   3  -6 5495.26 61.0879   2
   1   3  -5 21045.8 102.019   5
   1   3  -5 21674.9 131.011   6
   1   3  -5 21101.8 87.5525   1
   1   3  -4 11404.6 73.5284   4
   1   3  -4 11433.5 66.2570   1
   1   3  -4 11431.7 70.9097   5
   1   3  -3 282.861 16.4492   1
   1   3  -3 283.475 16.5389   4
   1   3  -2 20075.6 80.3757   5
   1   3  -2 20545.7 89.0301   4
   1   3  -2 20586.9 91.5017   1
   1   3  -1 4752.71 42.2740   4
  -1  -3   1 4940.24 48.9741   2
   1   3  -1 4679.66 36.1557   5
   1   3  -1 4699.15 46.3854   1
   1   3   0 42817.8 136.940   1
   1   3   0 41955.7 91.2884   5
  -1  -3   0 42266.6 144.971   2
   1   3   1 9.19637 14.7569   1
  -1  -3  -1 17.0796 16.0680   2
  -1  -3  -2 5009.64 58.5050   2
   1   3   2 4752.49 50.5536   1
   1   3   3 10350.0 74.7216   1
  -1  -3  -3 10510.1 88.1468   2
  -1  -3  -3 10296.3 69.5135   6
  -1  -3  -4 82.8846 15.5313   6
  -1  -3  -4 74.9564 23.2257   2
   1   3   4 75.6558 17.6730   1
   1   3   5 9197.74 75.4926   1
  -1  -3  -5 9339.82 93.6409   2
  -1  -3  -5 9028.30 72.4224   6
  -1  -3  -6 1375.10 46.4090   2
   1   3   6 1360.01 34.4709   1
  -1  -3  -7 2213.21 59.0759   2
  -1  -3  -8 10330.7 117.210   2
  -1  -3  -9 3792.96 80.3834   2
  -1  -3 -10 47.7703 42.2050   2
  -1  -3 -11 77.0384 43.2621   2
  -1  -3 -12 613.029 57.2504   2
  -1  -3 -13 1542.50 77.1003   2
   1   4 -17 97.1982 75.9024   6
   1   4 -16 333.053 69.1823   6
   1   4 -15 1127.27 52.4677   5
   1   4 -15 1262.25 78.9572   6
   1   4 -14-33.1271 60.6489   6
   1   4 -14-22.1055 35.1927   5
   1   4 -13 15.1367 50.4300   6
   1   4 -13-7.63748 33.8552   5
   1   4 -12 1378.53 51.4861   5
   1   4 -12 1444.94 72.8573   6
   1   4 -11 8268.78 99.6764   2
   1   4 -11 8387.42 98.1071   5
   1   4 -11 8229.73 123.570   6
   1   4 -10 2968.11 77.7835   6
   1   4 -10 2989.70 60.9401   5
   1   4 -10 3008.56 60.6240   2
   1   4  -9 159.563 43.2375   6
   1   4  -9 200.276 27.5863   5
   1   4  -9 164.952 25.9843   2
   1   4  -8 788.691 46.4662   6
   1   4  -8 893.378 34.8353   5
   1   4  -8 769.646 32.7822   2
   1   4  -8 841.590 24.6261   1
   1   4  -7 1532.58 30.9906   1
   1   4  -7 1560.69 39.0338   5
   1   4  -7 1463.42 37.6282   2
   1   4  -7 1604.13 52.0412   6
   1   4  -6 15887.6 89.0042   1
   1   4  -6 15689.1 102.408   4
   1   4  -6 15503.4 124.150   6
   1   4  -6 15511.0 100.113   5
   1   4  -5 3763.97 49.2566   5
   1   4  -5 3876.14 46.3857   1
   1   4  -5 3736.68 50.8846   4
   1   4  -4 44.4874 18.3486   5
   1   4  -4 60.7658 16.9570   1
   1   4  -4 31.8793 19.4266   4
   1   4  -3 41.0102 16.7018   4
   1   4  -3 58.1736 16.2956   5
   1   4  -3 60.3329 18.2089   1
  -1  -4   2 5528.49 54.9132   2
   1   4  -2 5629.59 47.9961   5
   1   4  -2 5455.67 56.2812   1
   1   4  -2 5539.58 55.0477   4
  -1  -4   1 1382.08 30.3012   2
   1   4  -1 1325.63 28.7462   4
   1   4  -1 1338.48 23.1958   5
   1   4  -1 1412.92 32.2963   1
   1   4   0 7105.45 44.9252   5
  -1  -4   0 7487.12 68.8216   2
   1   4   0 7563.01 67.8940   1
  -1  -4  -1 9.76879 17.9181   2
   1   4   1 16.5577 20.1171   1
   1   4   2 58.7689 19.8093   1
  -1  -4  -2 47.7930 20.6251   2
   1   4   3 9051.00 79.3574   1
  -1  -4  -3 9032.43 89.3633   2
  -1  -4  -3 9066.20 67.9577   6
   1   4   4 327.195 25.7495   1
  -1  -4  -4 385.780 29.5905   2
   1   4   5 713.872 31.2819   1
  -1  -4  -5 741.405 38.2786   2
   1   4   6 6222.25 73.1200   1
  -1  -4  -6 6193.93 89.5511   2
  -1  -4  -7 498.291 44.4753   2
  -1  -4  -8 1171.86 56.4361   2
  -1  -4  -9 366.964 46.0697   2
  -1  -4 -10 147.301 45.8440   2
  -1  -4 -11 36.3922 48.3421   2
  -1  -4 -12 80.5454 46.3694   2
   1   5 -17 114.873 82.2178   6
   1   5 -16 250.907 77.2924   6
   1   5 -16 247.691 44.1489   5
   1   5 -15 726.848 49.7593   5
   1   5 -15 851.031 77.6479   6
   1   5 -14 342.611 65.0808   6
   1   5 -14 222.315 39.4867   5
   1   5 -13 211.349 38.9130   5
   1   5 -13 255.962 59.0262   6
   1   5 -12 1863.42 60.4309   5
   1   5 -12 1671.32 79.6052   6
   1   5 -11 3072.45 92.4169   6
   1   5 -11 3104.07 70.7453   5
   1   5 -10 618.222 58.6096   6
   1   5 -10 659.613 42.1600   5
   1   5  -9 4915.72 92.5449   6
   1   5  -9 4824.50 71.8291   5
   1   5  -9 4784.42 54.8172   1
   1   5  -8 1053.87 55.4965   6
   1   5  -8 1116.27 40.8017   5
   1   5  -8 1097.88 31.4348   1
   1   5  -7 739.599 33.0936   5
   1   5  -7 754.531 28.0938   1
   1   5  -7 810.656 46.9200   6
   1   5  -7 779.201 34.1974   4
   1   5  -6 14575.9 103.788   5
   1   5  -6 14494.8 107.227   4
   1   5  -6 14590.3 95.7752   1
   1   5  -5 9388.39 78.5348   1
   1   5  -5 9260.25 62.8318   3
   1   5  -5 9181.00 84.7863   4
   1   5  -5 9147.94 80.0499   5
   1   5  -4 681.790 29.9228   4
   1   5  -4 750.340 28.5473   1
   1   5  -4 685.375 27.4472   5
   1   5  -3 9965.88 83.0512   4
   1   5  -3 9874.16 74.2525   5
   1   5  -3 9809.68 82.0884   1
  -1  -5   3 9512.14 75.6140   2
  -1  -5   2 6748.84 65.2812   2
   1   5  -2 6889.69 59.0082   5
   1   5  -2 7036.88 71.5181   1
   1   5  -2 6937.27 68.5264   4
  -1  -5   1 214.456 20.2009   2
   1   5  -1 205.185 14.9375   5
   1   5  -1 249.894 21.5916   4
   1   5  -1 248.658 25.0236   1
   1   5   0 491.791 30.2231   1
  -1  -5   0 492.056 25.3727   2
   1   5   0 428.496 16.4749   5
   1   5   1 3418.19 54.8011   1
  -1  -5  -1 3340.48 54.9572   2
   1   5   2 969.084 35.3761   1
  -1  -5  -2 989.025 37.3650   2
   1   5   3 13486.9 107.229   1
  -1  -5  -3 13811.9 116.321   2
  -1  -5  -4 3100.54 63.3565   2
   1   5   4 3054.69 57.1226   1
  -1  -5  -5 60.5714 31.6009   2
   1   5   5 76.0060 28.8441   1
  -1  -5  -6 6791.80 99.0034   2
   1   5   6 6972.93 85.7011   1
  -1  -5  -7 30.5227 43.1646   2
  -1  -5  -8 54.0152 41.6003   2
  -1  -5  -9 1288.53 63.2958   2
  -1  -5 -10 336.001 53.0084   2
  -1  -5 -11 114.558 44.4773   2
   1   6 -17 3378.31 93.6594   5
   1   6 -16 417.081 52.8736   5
   1   6 -16 588.676 78.3534   6
   1   6 -15 108.862 68.0095   6
   1   6 -15 13.4788 36.6807   5
   1   6 -14 131.969 73.1503   6
   1   6 -14 129.915 44.6161   5
   1   6 -13 1596.13 87.9298   6
   1   6 -13 1550.61 59.4632   5
   1   6 -12 6103.49 97.5976   5
   1   6 -12 6195.37 126.796   6
   1   6 -11 40.5408 61.6245   6
   1   6 -11-2.48785 42.5003   5
   1   6 -10 2235.53 81.0323   6
   1   6 -10 2458.09 62.6353   5
   1   6  -9 80.9255 31.2830   5
   1   6  -9 94.6926 50.1423   6
   1   6  -9 87.1552 22.0877   1
   1   6  -8 16026.9 126.772   4
   1   6  -8 15337.2 150.235   6
   1   6  -8 15766.6 125.725   5
   1   6  -8 15970.1 108.804   1
   1   6  -7 1716.42 47.3134   4
   1   6  -7 1649.59 41.1767   1
   1   6  -7 1693.26 46.1879   5
   1   6  -6 14072.6 105.005   1
   1   6  -6 14413.8 111.339   5
   1   6  -6 14308.3 115.739   4
   1   6  -5 28913.1 157.880   4
   1   6  -5 28967.4 148.746   5
   1   6  -5 29324.9 151.260   1
  -1  -6   4 5953.83 62.9877   2
   1   6  -4 6346.93 69.2088   5
   1   6  -4 6167.53 75.4399   4
   1   6  -4 6329.07 74.6319   1
   1   6  -3 9744.96 79.8930   5
   1   6  -3 9547.41 90.4057   4
  -1  -6   3 9311.55 78.6426   2
   1   6  -3 9415.81 90.3688   1
  -1  -6   2 1251.97 33.6450   2
   1   6  -2 1274.52 41.6212   1
   1   6  -2 1287.51 31.2045   5
   1   6  -2 1313.08 37.5316   4
   1   6  -1 8.48550 15.1145   5
  -1  -6   1 25.6890 19.3071   2
   1   6  -1 63.9393 28.8052   1
   1   6  -1 2.74790 21.9999   4
   1   6   0 18617.1 130.480   1
  -1  -6   0 18566.3 123.674   2
   1   6   1 9725.28 98.1440   1
  -1  -6  -1 9846.50 95.5598   2
  -1  -6  -2 552.835 35.0349   2
   1   6   2 515.385 35.1687   1
   1   6   3 1847.06 52.6219   1
  -1  -6  -3 1756.34 52.3213   2
   1   6   4 977.660 44.3644   1
  -1  -6  -4 913.742 47.6655   2
   1   6   5 1592.04 52.3376   1
  -1  -6  -5 1596.43 57.7488   2
   1   6   6 1539.16 54.2329   1
  -1  -6  -6 1545.80 60.6370   2
  -1  -6  -7 1551.90 64.7809   2
  -1  -6  -8 72.9695 40.2692   2
  -1  -6  -9 89.2362 46.8390   2
  -1  -6 -10 1287.08 68.7149   2
   1   7 -17 161.477 53.2658   5
   1   7 -16 360.746 74.3493   6
   1   7 -16 509.089 53.5913   5
   1   7 -15-24.9006 45.8186   5
   1   7 -15 23.3239 63.9089   6
   1   7 -14 1749.11 66.2962   5
   1   7 -14 1758.92 90.0292   6
   1   7 -13 537.018 66.3715   6
   1   7 -13 474.155 46.8749   5
   1   7 -12 3704.62 82.2321   5
   1   7 -12 3980.99 108.349   6
   1   7 -11 9013.46 140.586   6
   1   7 -11 8484.11 112.576   5
   1   7 -10 6502.25 96.2769   5
   1   7 -10 6313.01 118.596   6
   1   7  -9 488.575 38.3536   4
   1   7  -9 398.914 40.0558   5
   1   7  -9 443.134 31.8744   1
   1   7  -8 81.1899 32.3574   4
   1   7  -8 34.7180 24.3835   1
   1   7  -8 63.5867 32.0167   5
   1   7  -7 6914.70 87.5953   5
   1   7  -7 6742.22 87.9173   4
   1   7  -7 6581.57 79.8880   1
   1   7  -6 6345.98 81.4695   5
   1   7  -6 6312.23 84.8465   4
   1   7  -6 6002.32 78.8865   1
   1   7  -5 12638.9 107.655   5
   1   7  -5 12552.4 114.292   4
   1   7  -5 12634.3 111.726   1
   1   7  -4 1029.05 36.5947   5
   1   7  -4 1039.70 43.0776   1
   1   7  -4 1011.56 43.2708   4
   1   7  -3 6110.20 82.7756   1
  -1  -7   3 5944.19 67.5950   2
   1   7  -3 5995.29 69.1692   5
   1   7  -3 6131.81 79.6368   4
   1   7  -2 572.718 40.9074   1
   1   7  -2 533.823 32.2677   4
  -1  -7   2 612.843 28.1143   2
   1   7  -1 4168.16 74.0508   1
  -1  -7   1 3987.53 62.2970   2
   1   7  -1 3971.34 65.0771   4
   1   7   0 3068.59 66.5499   1
  -1  -7   0 3100.80 57.8219   2
   1   7   1 2342.31 60.4266   1
  -1  -7  -1 2244.89 54.7471   2
  -1  -7  -2 284.405 33.8064   2
   1   7   2 318.523 40.1636   1
   1   7   3 113.264 35.8949   1
  -1  -7  -3 133.597 35.1401   2
   1   7   4 1713.95 58.2582   1
  -1  -7  -4 1753.67 58.3809   2
  -1  -7  -5 1475.49 57.7428   2
   1   7   5 1451.21 56.6175   1
  -1  -7  -6 6041.26 105.433   2
   1   7   6 6263.41 98.1060   1
  -1  -7  -7 152.289 41.4425   2
  -1  -7  -8 125.745 49.4792   2
  -1  -7  -9 41.4664 42.1314   2
   1   8 -16 380.300 58.2191   5
   1   8 -16 278.112 84.2731   6
   1   8 -15-30.2963 74.0797   6
   1   8 -15-6.41195 44.2665   5
   1   8 -14-10.4648 68.5077   6
   1   8 -14-26.6423 44.3595   5
   1   8 -13 430.203 52.1165   5
   1   8 -13 533.443 67.2125   6
   1   8 -12 55.6888 57.6441   6
   1   8 -12 32.9094 43.7933   5
   1   8 -11 3836.51 84.7562   5
   1   8 -10 63.9204 36.7462   5
   1   8 -10 112.598 34.2610   4
   1   8  -9 1857.08 59.5580   5
   1   8  -9 2027.75 60.1844   4
   1   8  -9 1912.96 51.9543   1
   1   8  -8 544.109 42.1246   5
   1   8  -8 565.751 38.1209   1
   1   8  -8 601.711 43.1673   4
   1   8  -7 33.0095 31.3596   1
   1   8  -7 10.6652 31.7163   4
   1   8  -7 4.30328 32.4222   5
   1   8  -6 3626.67 72.9703   4
   1   8  -6 3649.97 69.3720   5
   1   8  -6 3639.41 70.6790   1
   1   8  -5 257.372 35.8227   4
   1   8  -5 239.552 34.6255   5
   1   8  -5 228.099 38.3689   1
   1   8  -4 5595.83 85.3298   4
   1   8  -4 5630.94 75.5760   5
   1   8  -4 5506.28 87.0625   1
   1   8  -3 108.423 33.0551   4
   1   8  -3 15.7742 38.0962   1
   1   8  -2-51.6366 40.6553   1
   1   8  -1 542.963 46.6624   1
   1   8   0 565.969 45.4470   1
  -1  -8   0 526.203 35.2521   2
  -1  -8  -1 981.925 44.3241   2
   1   8   1 1000.83 53.8719   1
  -1  -8  -2 282.804 35.6584   2
   1   8   2 202.041 45.1125   1
   1   8   3 347.789 46.8823   1
  -1  -8  -3 432.248 38.6981   2
   1   8   4 966.835 55.4804   1
  -1  -8  -4 1018.84 49.9672   2
  -1  -8  -5 111.831 42.8539   2
   1   8   5 92.2608 42.6783   1
  -1  -8  -6 230.383 46.8230   2
  -1  -8  -7 146.870 43.7314   2
   1   9 -15 284.881 54.8299   5
   1   9 -14 398.877 58.1330   5
   1   9 -13 25.0947 46.0294   5
   1   9 -12 1597.12 69.8137   5
   1   9 -11-18.2139 42.8644   5
   1   9 -10 796.031 49.4895   4
   1   9 -10 686.741 52.0923   5
   1   9  -9 9.41340 40.8068   5
   1   9  -9 105.076 38.7694   4
   1   9  -9 11.5633 31.0070   1
   1   9  -8 401.448 41.2093   4
   1   9  -8 401.861 44.6953   5
   1   9  -8 419.790 41.9304   1
   1   9  -7 909.367 48.0608   4
   1   9  -7 946.682 50.2381   5
   1   9  -7 992.163 49.9680   1
   1   9  -6 75.7388 34.2057   4
   1   9  -6 51.3169 36.5336   5
   1   9  -6 72.2454 38.9584   1
   1   9  -5 169.838 39.5771   4
   1   9  -5 148.978 34.8853   5
   1   9  -5 107.072 43.8333   1
   1   9  -4 2689.11 70.7551   1
   1   9  -4 2646.81 67.9152   4
   1   9  -3 2992.67 73.6125   1
   1   9  -2 134.653 42.0505   1
   1   9  -1 345.105 47.0308   1
   1   9   0 162.143 41.3409   1
   1   9   1 316.991 49.0962   1
   1   9   2 1289.24 58.9340   1
  -1  -9  -3 1836.08 61.8693   2
   1   9   3 1819.58 68.3586   1
   1   9   4-9.60586 45.9043   1
  -1  -9  -4 4.66062 41.3277   2
  -1  -9  -5 169.229 40.5539   2
   1   9   5 259.837 51.7446   1
  -1  -9  -6 667.389 58.4364   2
   1  10 -14 23.9634 51.1438   5
   1  10 -13 704.480 64.1518   5
   1  10 -12 3.16108 50.3876   5
   1  10 -11 217.179 51.2903   5
   1  10 -10 156.567 48.4203   5
   1  10 -10 200.248 43.5788   4
   1  10  -9 8.24083 43.6835   5
   1  10  -9 10.7210 41.7150   4
   1  10  -9-22.0323 34.4724   1
   1  10  -8-23.0225 41.4578   5
   1  10  -8-0.37261 39.0584   4
   1  10  -8-23.6042 37.6178   1
   1  10  -7 332.527 41.1366   1
   1  10  -7 245.863 41.8523   4
   1  10  -6 35.6290 37.2067   1
   1  10  -6 33.0106 36.6744   4
   1  10  -5 192.519 41.1856   1
   1  10  -4 564.462 52.4499   1
   1  10  -3 115.068 45.3063   1
   1  10  -2 602.572 52.7924   1
   1  10  -1 1248.43 62.2988   1
   1  10   0 2.03966 39.7374   1
   1  10   1 152.405 48.2868   1
   1  10   2 3094.83 88.3682   1
   1  10   3 320.933 51.7628   1
   1  10   4 293.194 46.2045   1
   1  11 -12 148.504 57.1617   5
   1  11 -11 377.681 51.7466   4
   1  11 -11 384.962 56.7700   5
   1  11 -10 1511.38 64.6758   4
   1  11  -9 545.722 51.5009   4
   1  11  -9 469.733 47.4235   1
   1  11  -8 80.1144 42.9608   4
   1  11  -8 84.7274 39.4154   1
   1  11  -7 389.928 50.8760   1
   1  11  -6 540.816 54.9539   1
   1  11  -5 3740.19 92.7607   1
   1  11  -4 3978.98 94.7203   1
   1  11  -3 277.932 52.3074   1
   1  11  -2 65.7473 43.1809   1
   1  11  -1 726.272 58.8766   1
   1  11   0 1392.05 68.2414   1
   1  11   1-32.7855 43.8522   1
   1  12 -11 8.50738 41.7927   4
   1  12 -10 28.4405 41.1549   4
   1  12  -9 105.163 47.0404   4
   1  12  -9-29.4686 47.0979   1
   1  12  -8 190.273 45.0264   1
   1  12  -7 619.998 58.6527   1
   1  12  -6 78.2284 52.5132   1
   1  12  -5 735.867 64.0472   1
   1  12  -4 195.890 50.3106   1
  -2  13  -1-23.8655 45.5240   3
  -2  13  -3 646.782 59.7368   1
  -2  13  -3 569.958 60.7038   4
  -2  13  -4 788.976 63.1785   4
  -2  13  -4 904.872 59.1507   1
  -2  13  -5 330.107 58.7946   4
  -2  13  -5 356.028 53.9464   1
  -2  13  -6 326.174 52.2670   4
  -2  13  -6 497.132 49.0758   1
  -2  13  -7 248.056 45.4760   1
  -2  13  -7 196.977 57.8754   4
  -2  13  -8 151.392 61.4146   4
  -2  12   2 51.7466 60.9708   3
  -2  12   1 107.646 64.2013   3
  -2  12   0 57.7129 47.0237   1
  -2  12   0-18.6915 59.0340   3
  -2  12  -1 652.994 59.4432   1
  -2  12  -1 473.135 66.9514   3
  -2  12  -2 79.5113 48.6891   3
  -2  12  -2-8.87956 46.0676   1
  -2  12  -2-18.6121 42.8353   4
  -2  12  -3 898.869 58.7674   1
  -2  12  -3 885.499 63.9485   4
  -2  12  -4 18.6486 45.6755   1
  -2  12  -4-42.3613 48.3672   4
  -2  12  -5 457.255 47.5524   1
  -2  12  -5 452.150 57.9432   4
  -2  12  -6 150.967 53.1194   4
  -2  12  -6 107.453 43.8771   1
  -2  12  -7 800.854 53.4875   1
  -2  12  -7 662.530 65.0816   4
  -2  12  -8 597.468 62.3556   4
  -2  12  -9 298.935 51.3327   4
  -2  12 -10 7.65708 44.9675   4
  -2  12 -11 56.0699 49.2199   4
  -2  11   4 328.531 71.8086   3
  -2  11   3 439.579 69.8027   3
  -2  11   2 10.2388 60.9116   3
  -2  11   1 74.4018 52.2860   3
  -2  11   0 1145.96 62.2553   1
  -2  11   0 913.144 68.2684   3
  -2  11  -1 254.513 46.1355   1
  -2  11  -1 318.938 57.6715   3
  -2  11  -2 3559.03 84.1845   1
  -2  11  -2 3518.68 98.2956   3
  -2  11  -3 282.918 57.0330   3
  -2  11  -3 296.348 46.9872   1
  -2  11  -3 206.291 52.5569   4
  -2  11  -4 363.965 53.7637   4
  -2  11  -4 443.018 46.0482   1
  -2  11  -5 395.165 48.3980   1
  -2  11  -5 343.108 48.3780   4
  -2  11  -6-8.10697 48.0934   4
  -2  11  -6 17.9850 36.8206   1
  -2  11  -7 229.688 38.5311   1
  -2  11  -7 221.875 46.4776   4
  -2  11  -8 25.1143 49.0225   4
  -2  11  -9-1.51011 48.0663   4
  -2  11 -10-47.4002 43.6480   4
  -2  11 -11 75.3251 50.0669   4
  -2  11 -12 281.690 60.6104   6
  -2  11 -12 290.516 49.7249   4
  -2  11 -13 390.738 60.0371   4
  -2  11 -13 407.837 73.6222   6
  -2  11 -14 363.304 78.6345   6
  -2  10   6 1087.57 88.3865   3
  -2  10   5 93.5403 66.2872   3
  -2  10   4 1141.58 84.6056   3
  -2  10   3 105.986 62.7079   3
  -2  10   2 112.744 57.7521   3
  -2  10   1 2038.08 85.7246   3
  -2  10   1 1978.41 66.0832   1
  -2  10   0 1058.12 70.8173   3
  -2  10   0 1270.26 61.0636   1
  -2  10  -1 222.956 58.0809   3
  -2  10  -1 271.246 45.4142   1
  -2  10  -2 2635.31 73.8456   1
  -2  10  -2 2653.19 86.9130   3
  -2  10  -3 8.15972 50.6327   4
  -2  10  -3 17.9148 42.9219   1
  -2  10  -3 4.73407 53.3974   3
  -2  10  -4 9886.55 133.010   3
  -2  10  -4 10006.5 139.148   4
  -2  10  -4 10045.5 117.765   1
  -2  10  -5 17316.9 148.080   1
  -2  10  -5 17245.3 178.367   4
  -2  10  -6 1353.96 51.5567   1
  -2  10  -6 1334.76 67.0127   4
  -2  10  -7 101.998 47.2657   4
  -2  10  -7 87.4063 32.4281   1
  -2  10  -8 2438.53 80.8145   4
  -2  10  -9 1205.85 63.0636   4
  -2  10 -10 7.02976 44.9093   4
  -2  10 -10-35.6609 49.9737   6
  -2  10 -11 301.264 56.2074   6
  -2  10 -11 367.204 52.8498   4
  -2  10 -12 650.089 67.8874   6
  -2  10 -12 825.983 57.2274   4
  -2  10 -13 175.532 61.8054   6
  -2  10 -13 345.558 54.4192   4
  -2  10 -14-78.0384 63.7712   6
   2  -9  -8 306.163 44.1308   2
   2  -9  -7 747.487 52.2782   2
  -2   9   7 669.246 71.3235   3
  -2   9   6 64.2019 64.2801   3
   2  -9  -6 96.6882 40.9041   2
  -2   9   5 1154.06 77.9520   3
  -2   9   4 120.861 62.8403   3
  -2   9   3 1086.36 73.4551   3
  -2   9   2 30.5069 58.9733   3
  -2   9   1 1460.93 76.7482   3
  -2   9   1 1610.55 58.9616   1
  -2   9   0 96.0154 43.4332   1
  -2   9   0 69.3916 51.2089   3
  -2   9  -1 6659.81 97.0606   1
  -2   9  -1 6218.30 114.268   3
  -2   9  -2 34133.8 200.151   1
  -2   9  -2 33635.4 233.806   3
  -2   9  -3 15412.6 155.353   3
  -2   9  -3 15749.3 135.673   1
  -2   9  -4 431.132 39.1952   1
  -2   9  -4 346.475 46.7857   4
  -2   9  -4 257.644 46.0483   3
  -2   9  -5 135.465 37.9979   3
  -2   9  -5 199.498 33.0937   1
  -2   9  -5 117.118 41.4814   4
  -2   9  -6 3365.29 63.6025   1
  -2   9  -6 3428.37 84.0247   4
  -2   9  -7 44.1372 25.9719   1
  -2   9  -7 39.7274 37.5290   6
  -2   9  -7 9.69044 44.7859   4
  -2   9  -8 68.6876 39.2349   6
  -2   9  -8 53.8614 45.7860   4
  -2   9  -9 4000.50 92.3350   4
  -2   9  -9 3647.37 85.6015   6
  -2   9 -10 2505.51 76.3903   4
  -2   9 -10 2487.13 80.3524   6
  -2   9 -11-20.6805 48.8843   6
  -2   9 -11-5.43926 40.7889   4
  -2   9 -12 2.27858 54.5335   6
  -2   9 -12 67.7302 46.3502   4
  -2   9 -13 144.881 57.6352   6
  -2   9 -13 194.542 47.9693   4
  -2   9 -14 37.5831 61.4731   6
  -2   9 -15-71.9313 61.4014   6
   2  -8  -9-11.0254 44.8204   2
  -2   8   9-43.4545 67.9715   3
  -2   8   8 129.218 63.8938   3
   2  -8  -8 70.7245 39.7675   2
   2  -8  -7 1867.34 63.7458   2
  -2   8   7 1798.44 90.3699   3
   2  -8  -6 50.2237 37.2013   2
  -2   8   6 68.5020 61.3680   3
   2  -8  -5 1180.28 50.9942   2
  -2   8   5 1061.69 73.2640   3
   2  -8  -4 3924.72 73.4285   2
  -2   8   4 3728.18 102.478   3
   2  -8  -3 3065.86 60.4346   2
  -2   8   3 3246.03 95.4816   3
  -2   8   2 4948.15 80.6757   1
  -2   8   2 4774.26 105.824   3
  -2   8   1 168.384 53.6252   3
  -2   8   1 221.578 36.6942   1
  -2   8   0 9297.36 103.105   1
  -2   8   0 9391.59 130.577   3
  -2   8  -1 3304.30 81.1963   3
  -2   8  -1 3525.29 67.8489   1
  -2   8  -2 27916.8 166.115   1
  -2   8  -2 27667.1 196.514   3
  -2   8  -3 1120.22 43.4915   1
  -2   8  -3 1077.87 52.0292   3
  -2   8  -4 1072.69 39.9397   1
  -2   8  -4 1059.40 50.6398   4
  -2   8  -4 1058.70 46.5527   3
  -2   8  -5 35.1503 29.5953   3
  -2   8  -5 31.6870 28.6489   6
  -2   8  -5 33.9858 24.9615   1
  -2   8  -5 18.0731 37.1721   4
  -2   8  -6-3.13324 32.0220   6
  -2   8  -6 4.41318 24.3741   1
  -2   8  -6-19.4342 39.5139   4
  -2   8  -7 7143.58 97.9341   6
  -2   8  -7 6988.95 107.399   4
  -2   8  -8 61.4495 37.5801   6
  -2   8  -8-22.1289 43.1879   4
  -2   8  -9 2611.19 72.7889   6
  -2   8  -9 2454.56 72.4644   4
  -2   8 -10 961.776 58.6542   6
  -2   8 -10 892.099 55.7932   4
  -2   8 -11 3041.87 85.3329   6
  -2   8 -11 2882.81 75.3599   4
  -2   8 -12 221.641 55.8308   6
  -2   8 -12 231.113 39.1122   4
  -2   8 -13 2772.03 95.0561   6
  -2   8 -14 76.7361 58.4078   6
  -2   8 -15-26.5093 66.9525   6
  -2   7  11-11.3819 65.5560   3
  -2   7  10 437.466 65.0713   3
   2  -7 -10 402.815 51.7013   2
   2  -7  -9-10.6739 37.7211   2
   2  -7  -8 206.184 43.6052   2
   2  -7  -7 2.05502 40.4237   2
   2  -7  -6 304.926 39.9498   2
   2  -7  -5 661.027 42.1518   2
  -2   7   5 631.281 63.3183   3
   2  -7  -4 4181.22 69.3054   2
  -2   7   4 4052.56 98.9927   3
   2  -7  -3 369.379 28.5039   2
  -2   7   3 437.529 56.0222   3
   2  -7  -2 1412.67 37.5585   2
  -2   7   2 1432.60 65.8847   3
   2  -7  -1 215.964 20.5419   2
  -2   7   1 239.129 31.4962   1
  -2   7   1 163.339 46.8241   3
  -2   7   0 37.5512 28.6757   1
  -2   7   0-25.3272 39.1048   3
  -2   7  -1 3179.15 71.4085   3
  -2   7  -1 3136.88 56.8882   1
  -2   7  -2 2788.13 65.1663   3
  -2   7  -2 2742.92 53.3086   1
  -2   7  -3 14290.7 126.973   3
  -2   7  -3 14348.4 107.166   1
  -2   7  -3 14500.9 98.0614   6
  -2   7  -4 1277.15 38.0303   6
  -2   7  -4 1262.82 38.0824   1
  -2   7  -4 1222.34 51.1184   4
  -2   7  -4 1139.49 41.5615   3
  -2   7  -5 850.892 44.6857   4
  -2   7  -5 928.139 36.3915   6
  -2   7  -5 860.173 31.7041   1
  -2   7  -5 841.912 37.1276   3
  -2   7  -6-21.2976 33.9751   4
  -2   7  -6 5.65465 22.3503   3
  -2   7  -6 62.4108 20.2244   1
  -2   7  -6 23.3562 27.3720   6
  -2   7  -7 359.246 35.1412   6
  -2   7  -7 208.270 40.4614   4
  -2   7  -8 4259.50 79.5154   6
  -2   7  -8 4218.78 82.4417   4
  -2   7  -9 4337.45 85.6009   6
  -2   7  -9 4628.58 86.0861   4
  -2   7 -10 185.528 39.3773   4
  -2   7 -10 246.113 48.1719   6
  -2   7 -11 245.217 50.3910   6
  -2   7 -11 226.454 41.1626   4
  -2   7 -12 28.2680 46.2164   6
  -2   7 -12 58.5704 33.7377   4
  -2   7 -13 55.6526 55.6195   6
  -2   7 -14 1159.43 79.5724   6
  -2   7 -15 121.914 68.1112   6
   2  -6 -11 159.646 45.2454   2
   2  -6 -10 330.528 49.4783   2
   2  -6  -9 655.229 49.2640   2
   2  -6  -8 2276.75 68.2207   2
   2  -6  -7 1018.63 51.7284   2
   2  -6  -6 692.320 43.8472   2
   2  -6  -5 4589.74 72.7793   2
   2  -6  -4 358.152 28.7126   2
  -2   6   4 333.419 48.8390   3
   2  -6  -3 899.240 32.6035   2
  -2   6   3 864.051 53.1797   3
  -2   6   2 6647.62 101.083   3
   2  -6  -2 6828.32 69.0014   2
   2  -6  -1 1877.28 35.6098   2
  -2   6   1 1789.55 44.1225   1
  -2   6   1 1757.57 57.9054   3
   2  -6   0 5305.74 50.1984   2
  -2   6   0 5188.97 82.1876   3
  -2   6   0 5102.32 64.8572   1
  -2   6  -1 237.741 15.4531   6
  -2   6  -1 242.521 25.3174   1
   2  -6   1 199.544 12.6222   2
  -2   6  -1 232.915 35.0430   3
  -2   6  -2 872.285 31.8169   1
  -2   6  -2 810.720 40.2836   3
  -2   6  -2 971.062 25.3858   6
  -2   6  -3 5040.79 56.0002   6
  -2   6  -3 5123.33 71.3941   3
  -2   6  -3 4988.43 58.8977   1
  -2   6  -4 76.4917 25.3520   3
  -2   6  -4 42.3866 20.3152   6
  -2   6  -4 28.5730 20.0613   1
  -2   6  -4 46.2188 31.4312   4
  -2   6  -5 702.831 32.9021   6
  -2   6  -5 699.294 38.6408   4
  -2   6  -5 760.998 27.2237   1
  -2   6  -5 697.818 31.1930   3
  -2   6  -6 2179.75 43.5462   3
  -2   6  -6 2316.92 51.7259   6
  -2   6  -6 2392.25 57.2301   4
  -2   6  -6 2282.92 37.1946   1
  -2   6  -7 3962.54 69.6956   6
  -2   6  -7 4095.46 73.6149   4
  -2   6  -7 4066.60 53.4710   3
  -2   6  -8 4093.98 75.6246   6
  -2   6  -8 4085.48 74.5408   4
  -2   6  -9 1508.28 60.3873   6
  -2   6  -9 1548.65 54.1961   4
  -2   6 -10 16373.8 160.033   6
  -2   6 -10 15972.5 138.530   4
  -2   6 -11 914.395 45.5491   4
  -2   6 -11 896.647 60.1380   6
  -2   6 -12 47.6208 49.4731   6
  -2   6 -13 1164.99 72.7189   6
  -2   6 -14 19.3275 47.8842   6
  -2   6 -15 3992.83 116.479   6
  -2   6 -16 120.800 68.9052   6
   2  -5 -12 25.3134 46.6685   2
   2  -5 -11 199.448 43.2330   2
   2  -5 -10 49.3048 40.8871   2
   2  -5  -9 2061.87 70.6915   2
   2  -5  -8 152.146 45.5233   2
   2  -5  -7 492.264 43.2203   2
   2  -5  -6 15920.0 131.671   2
   2  -5  -5 5345.42 74.3389   2
   2  -5  -4 3857.75 58.6873   2
  -2   5   4 4025.55 80.5819   3
   2  -5  -3 4217.27 56.4176   2
  -2   5   3 4173.38 79.0619   3
  -2   5   2 204.524 36.2770   3
   2  -5  -2 223.544 19.6586   2
  -2   5   1 248.171 37.7076   3
   2  -5  -1 213.652 17.9023   2
  -2   5   0 7635.44 41.4615   6
  -2   5   0 7511.72 88.1618   3
   2  -5   0 7558.92 54.0750   2
  -2   5  -1 4576.31 53.1915   1
   2  -5   1 4617.80 36.7000   2
  -2   5  -1 4450.17 39.1296   6
  -2   5  -1 4582.24 68.0834   3
  -2   5  -2 1414.86 27.8087   6
  -2   5  -2 1348.75 30.9166   1
  -2   5  -2 1321.49 40.4503   3
  -2   5  -3 253.999 19.2810   1
  -2   5  -3 272.200 20.2099   6
  -2   5  -3 274.086 26.3345   3
  -2   5  -4 46.6420 21.9533   3
  -2   5  -4 38.4394 27.4023   4
  -2   5  -4 63.6479 21.1330   6
  -2   5  -4 33.5958 17.1855   1
  -2   5  -5 7089.20 75.8465   6
  -2   5  -5 7049.76 70.0742   3
  -2   5  -5 7107.16 84.5921   4
  -2   5  -6 10482.4 97.5756   6
  -2   5  -6 10457.9 102.716   4
  -2   5  -6 10229.0 78.7081   3
  -2   5  -7 6740.58 84.7389   6
  -2   5  -7 6557.39 83.6447   4
  -2   5  -8 224.858 31.2579   4
  -2   5  -8 219.647 34.9460   6
  -2   5  -9 10330.6 118.277   6
  -2   5  -9 9763.27 100.408   4
  -2   5 -10 24890.0 191.147   6
  -2   5 -10 24613.5 158.428   4
  -2   5 -11 28.2998 50.6348   6
  -2   5 -12 15214.7 167.754   6
  -2   5 -13 11184.8 154.852   6
  -2   5 -14 2.73752 53.1157   6
  -2   5 -15 162.615 67.2792   6
  -2   5 -16 3456.69 117.594   6
   2  -4 -13 170.984 55.0229   2
   2  -4 -12 180.218 48.9298   2
   2  -4 -11-40.1415 39.0362   2
   2  -4 -10 40.0459 44.1587   2
   2  -4  -9 59000.1 288.688   2
   2  -4  -8 36705.2 213.978   2
   2  -4  -7 618.744 40.3292   2
   2  -4  -6 7860.19 88.8387   2
   2  -4  -5 18469.8 124.923   2
   2  -4  -4 2523.94 46.9846   2
  -2   4   4 2568.32 61.8255   3
   2  -4  -3 299.883 23.1415   2
  -2   4   3 264.943 34.5443   3
  -2   4   2 71220.7 253.528   3
   2  -4  -2 70389.9 187.757   2
   2  -4  -1 24012.2 97.5982   2
  -2   4   1 23867.7 142.170   3
  -2   4   0 71.6460 8.25960   6
   2  -4   0 75.4438 10.3841   2
  -2   4   0 62.7721 26.2822   3
  -2   4  -1 1386.04 22.3594   6
   2  -4   1 1351.77 20.2737   2
  -2   4  -1 1328.27 37.2465   3
  -2   4  -2 1458.29 26.3147   6
  -2   4  -2 1498.04 36.8564   3
  -2   4  -3 39091.5 137.544   6
  -2   4  -3 37907.6 153.402   3
  -2   4  -4 449.483 23.9699   6
  -2   4  -4 441.082 24.2124   3
  -2   4  -4 450.754 29.0238   4
  -2   4  -5 267.047 25.4270   6
  -2   4  -5 256.399 10.3472   2
  -2   4  -5 237.310 25.8366   4
  -2   4  -5 234.336 21.4396   3
  -2   4  -6 558.752 15.6461   2
  -2   4  -6 566.945 30.6962   4
  -2   4  -6 570.434 32.2137   6
  -2   4  -7 28989.7 108.179   2
  -2   4  -7 29212.8 152.644   4
  -2   4  -7 30164.8 167.272   6
  -2   4  -8 549.312 39.2761   6
  -2   4  -8 579.593 30.7948   4
  -2   4  -9 17150.8 146.829   6
  -2   4  -9 17338.5 122.231   4
  -2   4 -10 38345.5 227.943   6
  -2   4 -11 10170.7 129.879   6
  -2   4 -12 50.1372 43.6859   6
  -2   4 -13 302.395 51.0445   6
  -2   4 -14 680.531 60.1727   6
  -2   4 -15 177.352 57.4235   6
  -2   4 -16 106.403 71.5676   6
   2  -3 -14 1252.61 72.1385   2
   2  -3 -13 267.105 52.8963   2
   2  -3 -12 295.154 50.7686   2
   2  -3 -11 5897.74 105.063   2
   2  -3 -10 1159.76 59.2704   2
   2  -3  -9 3462.01 78.4748   2
   2  -3  -8 711.638 44.8268   2
   2  -3  -7 8493.82 95.1068   2
   2  -3  -6 446.797 30.7263   2
   2  -3  -5 3540.56 55.9741   2
   2  -3  -4 9300.07 78.7932   2
  -2   3   4 9347.78 95.3645   3
   2  -3  -3 8497.05 68.0835   2
  -2   3   3 7757.53 83.2967   3
   2  -3  -2 3361.07 40.9000   2
  -2   3   2 3344.67 53.5141   3
  -2   3   1 1943.80 42.0818   3
   2  -3  -1 2031.30 29.1587   2
  -2   3   0 4409.53 33.6400   6
   2  -3   0 4461.69 38.5378   2
  -2   3   0 4411.82 56.2172   3
  -2   3  -1 37311.8 146.381   3
  -2   3  -1 37376.4 107.446   6
  -2   3  -2 5301.14 46.1690   6
  -2   3  -2 5449.38 55.9048   3
  -2   3  -3 51580.0 155.086   6
  -2   3  -3 51653.2 101.402   2
  -2   3  -3 51125.6 161.076   3
  -2   3  -4 10803.5 52.7280   2
  -2   3  -4 10771.1 79.1321   6
  -2   3  -4 10759.8 73.4154   3
  -2   3  -4 10618.0 80.9124   4
  -2   3  -5 2635.59 46.5008   6
  -2   3  -5 2621.01 43.4681   4
  -2   3  -5 2535.78 30.4899   2
  -2   3  -6 3060.35 37.0246   2
  -2   3  -6 3154.71 54.1959   6
  -2   3  -6 3039.25 46.9187   4
  -2   3  -7 97.8593 15.6705   2
  -2   3  -7 104.843 26.6909   6
  -2   3  -7 111.088 19.6629   4
  -2   3  -8 8558.03 97.2648   6
  -2   3  -8 8630.08 73.9318   2
  -2   3  -9 6021.90 67.9322   2
  -2   3  -9 6196.05 92.1953   6
  -2   3 -10 12635.2 134.295   6
  -2   3 -10 12125.7 103.740   2
  -2   3 -11 275.864 46.6674   6
  -2   3 -12 212.997 44.2531   6
  -2   3 -13-35.7249 46.7080   6
  -2   3 -14 446.836 60.7308   6
  -2   3 -15 1966.12 84.3446   6
  -2   3 -16 47.3650 63.7046   6
   2  -2 -15 1642.34 81.9264   2
   2  -2 -14 465.663 60.2312   2
   2  -2 -13 647.079 57.1377   2
   2  -2 -12 2427.43 75.5705   2
   2  -2 -11-13.7358 40.5617   2
   2  -2 -10 3441.19 77.1599   2
   2  -2  -9 1441.91 54.0565   2
   2  -2  -8 3821.49 69.7566   2
   2  -2  -8 3857.76 63.2200   6
   2  -2  -7 386.004 29.2419   6
   2  -2  -7 777.469 36.2146   2
   2  -2  -6 1591.01 41.3360   2
   2  -2  -6 1576.63 22.1307   0
  -2   2   5 6007.92 73.3495   3
   2  -2  -5 6070.07 67.0677   2
   2  -2  -4 2162.54 39.0195   2
  -2   2   4 2189.86 46.1239   3
  -2   2   3 1487.62 37.2401   3
   2  -2  -3 1592.97 31.4852   2
   2  -2  -2 11800.2 72.2872   2
  -2   2   2 11651.5 83.8174   3
   2  -2  -1 395.358 18.0464   2
  -2   2   1 380.557 22.7951   3
   2  -2   0 9033.34 56.3330   2
  -2   2   0 8873.67 67.1224   3
  -2   2  -1 5958.72 53.3403   3
  -2   2  -1 6086.95 47.2139   6
  -2   2  -2 51334.0 145.309   6
  -2   2  -2 51359.3 150.903   3
  -2   2  -3 18210.3 76.5368   2
  -2   2  -3 18000.4 93.7839   6
  -2   2  -3 18166.5 89.2343   4
  -2   2  -3 18496.3 89.0439   3
  -2   2  -4 3.30934 17.5047   6
  -2   2  -4 4.61467 13.7992   4
  -2   2  -4-1.87751 11.3835   2
  -2   2  -5 178.639 15.7617   2
  -2   2  -5 163.267 16.6747   4
  -2   2  -6 7916.51 80.0049   6
  -2   2  -6 8124.55 66.6559   2
  -2   2  -6 8136.51 64.0463   4
   2  -2   7 484.016 13.5089   0
  -2   2  -7 512.137 33.1719   6
  -2   2  -7 470.929 23.8076   2
  -2   2  -8 2412.60 55.4900   6
  -2   2  -8 2353.30 45.7475   2
  -2   2  -9 247.410 28.2210   2
  -2   2  -9 119.357 33.8587   6
  -2   2 -10 503.936 42.9113   6
  -2   2 -10 541.001 34.7960   2
  -2   2 -11 170.423 41.6766   6
  -2   2 -11 129.954 28.6658   2
  -2   2 -12 209.787 46.3109   6
  -2   2 -12 162.459 32.3775   2
  -2   2 -13 245.636 47.2583   6
  -2   2 -13 217.002 38.6523   2
  -2   2 -14 24.3797 53.0340   6
  -2   2 -15-50.1615 57.4942   6
  -2   2 -16 770.476 71.0583   6
   2  -1 -16 518.609 59.9281   2
   2  -1 -15 56.5551 52.8549   2
   2  -1 -14 577.161 60.5374   2
   2  -1 -13 48.7983 46.2394   2
   2  -1 -12 4610.29 93.9376   2
   2  -1 -11 7.46921 37.8947   2
   2  -1 -10 235.766 38.7640   6
   2  -1 -10 269.031 39.2181   2
   2  -1  -9 5102.97 77.4240   6
   2  -1  -9 5136.40 58.2598   5
   2  -1  -9 5011.96 81.3690   2
   2  -1  -8 26.2441 28.2682   6
   2  -1  -8 47.6756 28.2617   2
   2  -1  -7 2917.12 54.4518   6
   2  -1  -7 3163.34 57.5644   2
   2  -1  -6 4093.67 58.8863   2
  -2   1   6 4201.26 57.8302   3
   2  -1  -6 4234.49 60.6664   6
   2  -1  -6 4258.06 32.6040   0
   2  -1  -5 669.188 15.0420   0
   2  -1  -5 634.376 28.4449   2
  -2   1   5 690.250 28.2183   3
  -2   1   4 2007.77 36.7985   3
   2  -1  -4 2046.35 38.2868   2
   2  -1  -4 2018.42 23.3688   0
   2  -1  -3 8541.07 47.1262   0
   2  -1  -3 8736.16 68.5277   2
  -2   1   3 8617.21 65.3575   3
   2  -1  -2 20143.1 70.6990   0
   2  -1  -2 20527.5 96.7015   2
  -2   1   2 20531.7 93.9137   3
  -2   1   1 29986.1 108.657   3
   2  -1  -1 29612.4 111.521   2
   2  -1  -1 29528.3 86.4014   0
  -2   1   0 28755.6 104.174   3
   2  -1   0 28413.7 84.5631   0
   2  -1   1 30490.3 87.3804   0
   2  -1   1 30488.4 73.9695   1
  -2   1  -1 30379.0 105.343   3
   2  -1   2 68985.2 418.024   1
  -2   1  -2 67861.1 163.598   2
  -2   1  -2 67430.2 174.183   6
   2  -1   2 68216.7 515.446   0
  -2   1  -3 3751.90 42.0878   2
  -2   1  -3 3730.12 45.4695   6
   2  -1   3 3812.44 24.0330   1
   2  -1   3 3925.03 31.4963   0
  -2   1  -3 3836.87 33.8181   4
  -2   1  -4 1536.27 31.8206   2
  -2   1  -4 1526.44 35.0617   6
   2  -1   4 1580.43 20.9925   0
  -2   1  -4 1622.11 24.0276   4
   2  -1   5 788.408 15.6792   0
  -2   1  -5 830.715 27.7149   2
  -2   1  -5 816.246 31.0414   6
  -2   1  -6 35082.0 163.854   6
  -2   1  -6 35513.1 153.579   2
  -2   1  -7 4409.92 66.6918   6
  -2   1  -7 4217.81 59.5065   2
  -2   1  -8 6201.54 82.6767   6
  -2   1  -8 5935.63 74.1055   2
  -2   1  -9 875.426 37.6403   2
  -2   1  -9 923.610 45.6645   6
  -2   1 -10 169.851 35.4541   6
  -2   1 -10 189.190 31.2915   2
  -2   1 -11 249.211 40.2581   6
  -2   1 -11 204.934 35.5914   2
  -2   1 -12 20.1896 35.1502   2
  -2   1 -12 62.5780 43.1083   6
  -2   1 -13 193.524 47.4590   6
  -2   1 -13 129.114 39.0154   2
  -2   1 -14 346.971 44.2625   2
  -2   1 -14 443.319 54.5074   6
  -2   1 -15 1145.05 66.0522   2
   2   0 -16 346.071 55.1308   2
   2   0 -15 1094.06 64.2112   2
   2   0 -14 424.259 49.5940   2
   2   0 -13 54.8235 46.1375   2
   2   0 -12 718.325 52.0778   6
   2   0 -12 635.435 46.8854   2
   2   0 -11 27.6494 39.5853   6
   2   0 -11 7.48078 24.1271   5
   2   0 -11 12.5303 36.3047   2
   2   0 -10 5167.40 85.5837   6
   2   0 -10 5150.88 62.8462   5
   2   0 -10 5103.03 82.8594   2
   2   0  -9 434.725 41.0019   6
   2   0  -9 417.570 33.5296   2
   2   0  -9 433.387 21.0184   1
   2   0  -9 465.224 26.5210   5
   2   0  -8 4058.24 68.4257   6
   2   0  -8 4068.86 51.2595   5
   2   0  -8 4000.35 65.1724   2
   2   0  -7 4447.97 64.7823   2
  -2   0   7 4549.79 55.2036   3
   2   0  -7 4535.81 68.9315   6
   2   0  -6 14648.6 105.821   2
  -2   0   6 15107.5 61.8829   0
  -2   0   6 14791.0 87.6314   3
  -2   0   5 154.333 10.5489   0
   2   0  -5 147.499 22.2822   2
  -2   0   5 137.616 16.3179   3
   2   0  -4 14.4312 11.5891   1
  -2   0   4 42.9330 9.31250   0
   2   0  -4 24.4205 17.6535   2
  -2   0   4 11.7036 12.8369   3
   2   0  -3 10.5031 21.2381   2
  -2   0   3 42.3812 17.9163   3
  -2   0   3 66.8209 16.2959   0
   2   0  -3 56.6529 16.6418   1
  -2   0   2 87696.7 594.817   0
   2   0  -2 85625.0 589.556   1
  -2   0   2 87804.8 161.223   3
   2   0  -1 57418.1 117.242   1
  -2   0   1 58562.4 129.936   3
  -2   0   1 57310.9 120.803   0
   2   0   0 13229.1 54.5403   1
  -2   0   0 13127.4 58.5497   0
   2   0   1 27645.6 77.1635   1
  -2   0  -1 27723.1 84.4597   0
  -2   0  -2 203630. 907.508   0
  -2   0  -2 209059. 1288.59   6
  -2   0  -2 207932. 1271.62   2
   2   0   2 202187. 828.767   1
  -2   0  -3 1051.94 29.3560   2
  -2   0  -3 1067.53 29.8354   6
  -2   0  -3 1080.82 18.7330   0
   2   0   3 1087.52 18.0105   1
  -2   0  -4 16483.2 65.1114   0
  -2   0  -4 16328.5 101.760   2
   2   0   4 16499.2 62.5553   1
  -2   0  -4 16167.0 100.258   6
  -2   0  -5 30278.5 144.214   6
  -2   0  -5 30631.9 146.788   2
   2   0   5 30545.4 87.4649   1
  -2   0  -6 4068.19 60.9619   2
  -2   0  -6 4026.95 59.7468   6
  -2   0  -7 3785.53 63.5053   2
  -2   0  -7 4030.99 63.6668   6
  -2   0  -8 254.331 32.9855   6
  -2   0  -8 190.284 32.0500   2
  -2   0  -9 2432.13 59.0787   2
  -2   0  -9 2472.47 59.8986   6
  -2   0 -10 237.252 37.9140   6
  -2   0 -10 236.958 36.3761   2
  -2   0 -11 2312.24 68.3904   6
  -2   0 -11 2213.66 63.7231   2
  -2   0 -12 1366.68 57.8385   2
  -2   0 -12 1606.27 64.7151   6
  -2   0 -13 406.391 50.0272   2
  -2   0 -14-60.8983 46.6130   2
  -2   0 -15-12.3542 47.6745   2
   2   1 -17 30.6311 45.9862   2
   2   1 -16 1668.64 74.3982   2
   2   1 -15 683.947 58.7774   2
   2   1 -14 1093.69 71.1123   6
   2   1 -14 1000.76 63.1559   2
   2   1 -13 821.256 52.5176   2
   2   1 -13 897.304 61.7201   6
   2   1 -12 2500.05 54.9528   5
   2   1 -12 2345.65 68.3466   2
   2   1 -12 2564.78 78.0439   6
   2   1 -11 45.8342 42.7409   6
   2   1 -11-16.7935 25.2386   5
   2   1 -10 1312.61 55.6920   6
   2   1 -10 1245.26 37.5110   5
   2   1 -10 1172.08 47.0489   2
   2   1  -9 224.972 24.1779   5
   2   1  -9 232.736 40.7375   6
   2   1  -9 235.939 18.2797   1
   2   1  -9 205.081 30.2788   2
   2   1  -8 18542.1 106.714   5
   2   1  -8 18121.5 140.860   6
   2   1  -8 18262.7 132.214   2
  -2  -1   8 18356.0 71.5124   0
   2   1  -8 18486.6 89.1026   1
   2   1  -7 19941.7 139.844   6
   2   1  -7 18975.7 104.285   5
  -2  -1   7 19470.5 88.8589   3
   2   1  -7 19646.5 89.0107   1
  -2  -1   7 19638.6 74.8381   0
   2   1  -7 19250.6 129.378   2
   2   1  -6 30414.5 152.008   2
   2   1  -6 30132.7 106.015   1
  -2  -1   6 30190.4 98.7814   3
   2   1  -5 425.183 17.1908   1
  -2  -1   5 446.878 13.8214   3
   2   1  -5 411.336 26.0119   2
   2   1  -4 32942.5 103.346   1
   2   1  -4 32980.6 146.489   2
   2   1  -3 46406.3 120.322   1
  -2  -1   3 46601.3 95.3199   3
   2   1  -2 16183.4 70.5965   1
   2   1  -1 999999. 2148.86   1
   2   1   0 459313. 1450.09   1
  -2  -1  -1 9460.68 74.9440   2
   2   1   1 9300.19 53.6218   1
  -2  -1  -2 505.787 25.0942   2
   2   1   2 518.369 17.8915   1
  -2  -1  -3 16210.0 105.693   2
  -2  -1  -3 16109.9 99.1197   6
   2   1   3 16183.5 74.2680   1
  -2  -1  -4 11521.2 87.7259   6
  -2  -1  -4 11211.9 92.7837   2
  -2  -1  -4 11310.5 58.2301   0
   2   1   4 11425.0 65.1055   1
  -2  -1  -5 9386.55 52.9546   0
  -2  -1  -5 9134.25 83.3960   6
  -2  -1  -5 9243.03 90.7761   2
   2   1   5 9155.33 60.9893   1
  -2  -1  -6 13601.6 104.345   6
  -2  -1  -6 13338.4 112.272   2
  -2  -1  -7 11774.2 111.683   2
  -2  -1  -7 11985.3 104.745   6
  -2  -1  -8 851.014 44.2086   2
  -2  -1  -8 853.992 39.4246   6
  -2  -1  -9 416.387 40.6180   2
  -2  -1  -9 330.323 37.1274   6
  -2  -1 -10 2718.38 67.3259   6
  -2  -1 -10 2697.00 68.4335   2
  -2  -1 -11 1026.94 54.0871   2
  -2  -1 -12 410.981 44.4252   2
  -2  -1 -13 122.958 45.4369   2
  -2  -1 -14 860.211 65.3647   2
   2   2 -16 42.6639 47.1220   2
   2   2 -16 124.757 67.1433   6
   2   2 -15 1171.94 62.9927   2
   2   2 -15 1387.62 81.9149   6
   2   2 -14 61.7614 33.1583   5
   2   2 -14 50.5863 52.6372   6
   2   2 -14-12.8959 41.0925   2
   2   2 -13 105.794 54.7170   6
   2   2 -13 46.3236 29.1892   5
   2   2 -13 52.7686 37.0210   2
   2   2 -12 394.858 33.7009   5
   2   2 -12 335.141 41.4667   2
   2   2 -11 1240.30 63.1046   6
   2   2 -11 1067.01 40.0425   5
   2   2 -11 1102.96 49.3827   2
   2   2 -10 169.659 41.6940   6
   2   2 -10 223.404 26.2342   5
   2   2 -10 210.686 34.6152   2
   2   2  -9 89.6516 37.5587   6
   2   2  -9 48.5792 16.7161   1
   2   2  -9 47.2312 24.3876   5
   2   2  -9 59.6479 28.9930   2
   2   2  -8 35.1582 36.9775   6
   2   2  -8 56.1498 27.5529   2
   2   2  -8 74.7044 22.5863   5
   2   2  -8 80.0519 16.5768   1
   2   2  -7 323.984 24.1944   5
   2   2  -7 398.033 30.0999   2
   2   2  -7 386.749 19.2740   1
   2   2  -6 20188.4 91.3449   1
   2   2  -6 20036.2 104.812   5
   2   2  -6 19883.1 129.091   2
   2   2  -5 2252.33 45.5331   2
   2   2  -5 2235.92 32.2594   1
   2   2  -4 15162.8 77.6843   1
   2   2  -3 46232.3 132.768   1
   2   2  -2 15660.6 78.5719   1
   2   2  -1 39561.3 122.897   1
   2   2   0 15539.3 79.0175   1
  -2  -2  -1 4289.92 55.6593   2
   2   2   1 4244.00 44.0077   1
   2   2   2 320.561 19.9045   1
  -2  -2  -2 306.335 24.2631   2
  -2  -2  -3 4022.04 53.5810   6
   2   2   3 4168.43 45.9855   1
  -2  -2  -3 4045.83 61.6755   2
  -2  -2  -4 17266.4 109.447   6
  -2  -2  -4 17314.1 123.626   2
   2   2   4 17234.7 93.1555   1
  -2  -2  -5 204.293 32.3895   2
  -2  -2  -5 268.645 25.8853   6
   2   2   5 160.138 20.4711   1
  -2  -2  -6 5395.10 80.3282   2
  -2  -2  -6 5850.98 71.7488   6
  -2  -2  -7 653.987 41.3510   2
  -2  -2  -7 773.176 34.9220   6
  -2  -2  -8 44.8510 30.0323   6
  -2  -2  -8 24.5809 34.7519   2
  -2  -2  -9 15.1416 37.1806   2
  -2  -2 -10 21.6487 40.8842   2
  -2  -2 -11 152.386 45.8225   2
  -2  -2 -12 128.404 51.1236   2
  -2  -2 -13 1175.29 71.0742   2
   2   3 -17 455.326 78.1097   6
   2   3 -16 107.977 59.5749   6
   2   3 -15 482.425 42.5109   5
   2   3 -15 560.656 65.9997   6
   2   3 -14 752.441 70.7827   6
   2   3 -14 687.815 50.8014   2
   2   3 -14 816.779 46.3172   5
   2   3 -13 10.1646 30.7467   5
   2   3 -13 36.4134 55.5397   6
   2   3 -13 40.2036 38.1781   2
   2   3 -12 130.179 56.6689   6
   2   3 -12 68.8887 32.5876   5
   2   3 -12 121.693 38.6663   2
   2   3 -11 629.234 37.3794   5
   2   3 -11 726.826 58.4419   6
   2   3 -11 722.341 44.4758   2
   2   3 -10 152.400 26.6483   5
   2   3 -10 178.566 47.2729   6
   2   3 -10 178.541 32.9825   2
   2   3  -9 1044.93 28.7463   1
   2   3  -9 996.172 37.3653   5
   2   3  -9 990.261 42.6045   2
   2   3  -9 995.996 53.7638   6
   2   3  -8 3673.53 45.8268   1
   2   3  -8 3667.97 55.2886   5
   2   3  -8 3707.57 66.1210   2
   2   3  -7 8963.57 78.0544   5
   2   3  -7 9117.95 68.6613   1
   2   3  -7 9195.23 93.9557   2
   2   3  -6 270.461 24.2036   5
   2   3  -6 296.545 20.9914   1
   2   3  -5 5.50521 18.8062   5
   2   3  -5 8.39619 16.2433   1
   2   3  -4 16263.6 88.9428   1
   2   3  -4 16236.9 87.7984   5
   2   3  -3 12.5551 15.0235   1
   2   3  -3 23.7269 15.1411   5
   2   3  -2 2807.74 30.8264   4
   2   3  -2 2758.29 33.7072   5
   2   3  -2 2761.84 40.4589   1
   2   3  -1 5481.02 42.9901   5
   2   3  -1 5780.72 39.7479   4
   2   3  -1 5889.56 57.1160   1
  -2  -3   0 5191.42 62.8444   2
   2   3   0 5157.97 37.2510   5
   2   3   0 5101.35 34.7513   4
   2   3   0 5147.08 54.5567   1
   2   3   1 609.072 13.1984   4
   2   3   1 618.807 13.6983   5
   2   3   1 657.286 24.5613   1
  -2  -3  -1 600.372 29.0437   2
  -2  -3  -2 1146.37 37.8399   2
   2   3   2 1164.71 30.7632   1
  -2  -3  -3 8332.17 77.3672   6
  -2  -3  -3 8213.42 88.1135   2
   2   3   3 8114.22 71.5786   1
  -2  -3  -4 1470.12 37.9171   6
  -2  -3  -4 1526.96 46.7322   2
   2   3   4 1559.91 36.2397   1
  -2  -3  -5 2524.68 59.4047   2
   2   3   5 2628.00 46.6410   1
  -2  -3  -5 2641.80 49.8542   6
  -2  -3  -6 1313.61 50.9763   2
  -2  -3  -7 1906.67 59.5959   2
  -2  -3  -8 1082.05 53.5494   2
  -2  -3  -9 1136.89 57.2830   2
  -2  -3 -10 2441.03 73.9928   2
  -2  -3 -11 2288.78 76.1945   2
  -2  -3 -12 2198.85 80.6323   2
   2   4 -17 5.78365 77.1044   6
   2   4 -16 29.2817 68.8432   6
   2   4 -16 28.8916 39.0055   5
   2   4 -15 228.381 65.7859   6
   2   4 -15 272.284 40.2634   5
   2   4 -14 138.165 35.0356   5
   2   4 -14 101.605 58.3408   6
   2   4 -13 3108.65 69.1615   5
   2   4 -13 2970.38 92.8758   6
   2   4 -12 674.695 42.6705   5
   2   4 -12 632.212 63.7625   6
   2   4 -12 587.844 46.3041   2
   2   4 -11 760.166 64.9270   6
   2   4 -11 810.390 46.8137   2
   2   4 -11 832.821 42.9232   5
   2   4 -10 310.377 53.6439   6
   2   4 -10 342.523 33.0296   5
   2   4 -10 347.156 37.2123   2
   2   4  -9 1.26060 18.8579   1
   2   4  -9 10.8102 28.9806   2
   2   4  -9 27.8997 26.5496   5
   2   4  -8 1259.60 32.5439   1
   2   4  -8 1223.79 40.0009   5
   2   4  -7 62.9307 23.3775   5
   2   4  -7 38.9869 19.1127   1
   2   4  -6 6853.56 69.5562   5
   2   4  -6 6864.63 65.4248   1
   2   4  -5 5037.95 57.3605   5
   2   4  -5 5060.09 57.8254   1
   2   4  -4 3835.87 51.2441   1
   2   4  -4 3928.96 47.4016   4
   2   4  -4 3793.59 48.1508   5
   2   4  -3 3171.66 41.8775   5
   2   4  -3 3228.87 40.8747   4
   2   4  -3 3371.25 50.2157   1
   2   4  -2 1292.54 26.7283   4
   2   4  -2 1227.01 34.6195   1
   2   4  -2 1300.62 27.2847   5
  -2  -4   1 3968.15 57.5235   2
   2   4  -1 3926.80 39.2410   5
   2   4  -1 3933.16 40.6438   4
   2   4  -1 3819.90 53.5929   1
   2   4   0 8227.53 54.7808   4
   2   4   0 8380.12 50.4176   5
   2   4   0 8377.44 76.3603   1
  -2  -4   0 8168.86 82.9346   2
   2   4   1 8.69466 21.8965   1
  -2  -4  -1 15.0928 21.8153   2
  -2  -4  -2 62.8040 23.6316   2
   2   4   2 91.7808 21.7862   1
  -2  -4  -3 10.0917 20.3149   6
   2   4   3 6.54316 21.7818   1
  -2  -4  -3 4.92900 24.9765   2
  -2  -4  -4 112.665 31.9823   2
   2   4   4 63.7625 24.8584   1
   2   4   5 1368.09 41.9791   1
  -2  -4  -5 1380.97 53.2541   2
  -2  -4  -6 3152.09 74.1629   2
  -2  -4  -7 1827.03 62.0672   2
  -2  -4  -8 1041.37 55.4535   2
  -2  -4  -9-0.21084 45.7613   2
  -2  -4 -10 1791.56 74.1464   2
  -2  -4 -11 981.199 68.6825   2
   2   5 -17 708.724 91.5879   6
   2   5 -17 656.509 54.8026   5
   2   5 -16 695.848 77.3449   6
   2   5 -16 676.356 53.6665   5
   2   5 -15 356.480 74.9998   6
   2   5 -15 342.130 46.2651   5
   2   5 -14 7.99891 65.3273   6
   2   5 -14 49.4844 39.5625   5
   2   5 -13 608.132 67.5381   6
   2   5 -13 649.628 46.1119   5
   2   5 -12 255.349 39.5116   5
   2   5 -12 199.268 63.8797   6
   2   5 -11 17023.2 140.418   5
   2   5 -10 2464.48 59.8044   5
   2   5  -9 6569.97 83.8336   5
   2   5  -9 6750.20 72.3158   1
   2   5  -8 62.6504 23.9509   1
   2   5  -8 25.0247 27.3846   5
   2   5  -7 3235.21 56.8401   5
   2   5  -7 3293.64 53.0569   1
   2   5  -6 26535.3 140.209   5
   2   5  -6 25196.5 136.336   1
   2   5  -5 104.864 24.5849   5
   2   5  -5 130.236 22.5100   4
   2   5  -5 136.936 27.6817   1
   2   5  -4 11183.9 84.6476   5
   2   5  -4 11309.2 84.8191   4
   2   5  -4 10505.4 91.1645   1
   2   5  -3 2136.32 39.1568   5
   2   5  -3 2215.47 39.8098   4
   2   5  -3 2192.90 47.1300   1
  -2  -5   2 8699.31 86.6685   2
   2   5  -2 8697.51 70.2046   4
   2   5  -2 8713.32 66.6427   5
   2   5  -2 8716.49 83.9123   1
   2   5  -1 311.267 16.3515   5
  -2  -5   1 310.640 27.3023   2
   2   5  -1 322.347 19.7957   4
   2   5  -1 282.304 27.4845   1
  -2  -5   0 3308.04 58.8595   2
   2   5   0 3377.25 57.7179   1
   2   5   1 54.9374 27.7014   1
  -2  -5  -1 59.7502 28.2476   2
  -2  -5  -2 8292.85 97.5045   2
   2   5   2 8104.19 88.0607   1
  -2  -5  -3 8.89118 30.2144   2
   2   5   3-35.7333 30.0266   1
   2   5   4 975.744 41.8954   1
  -2  -5  -4 906.532 47.1551   2
  -2  -5  -5 8167.39 110.470   2
   2   5   5 8042.83 95.3667   1
  -2  -5  -6 5113.36 92.9192   2
  -2  -5  -7 1317.92 59.2822   2
  -2  -5  -8 3333.68 86.1535   2
  -2  -5  -9 2108.51 77.0938   2
  -2  -5 -10 350.059 57.1201   2
   2   6 -17-25.8672 41.3273   5
   2   6 -16 31.8552 39.1362   5
   2   6 -15 1343.17 61.0624   5
   2   6 -14-60.1374 32.6673   5
   2   6 -13 2898.08 72.3791   5
   2   6 -12 16792.8 150.374   5
   2   6 -11 29134.8 188.108   5
   2   6 -10 219.752 38.0142   5
   2   6 -10 340.007 33.6245   1
   2   6  -9 3083.21 63.6079   5
   2   6  -9 3059.12 57.2710   1
   2   6  -8 7013.10 85.1653   5
   2   6  -8 6961.07 80.4331   1
   2   6  -7 841.069 36.8886   5
   2   6  -7 816.329 36.9370   1
   2   6  -6 3825.46 61.5185   4
   2   6  -6 3914.76 63.5323   1
   2   6  -6 3975.55 62.0466   5
   2   6  -5 7686.07 79.0008   5
   2   6  -5 7784.38 80.2310   4
   2   6  -5 7755.91 85.6967   1
   2   6  -4 4893.95 61.2179   5
   2   6  -4 4787.80 62.7518   4
   2   6  -4 4786.98 70.2952   1
  -2  -6   3 2404.32 51.3552   2
   2   6  -3 2497.98 43.1080   5
   2   6  -3 2389.41 45.6841   4
   2   6  -3 2390.61 53.7405   1
   2   6  -2 137.328 19.3855   5
  -2  -6   2 97.2056 23.6412   2
   2   6  -2 153.268 32.8813   1
  -2  -6   1 7120.81 85.8972   2
   2   6  -1 7185.38 87.6776   1
  -2  -6   0 6876.05 88.4510   2
   2   6   0 6792.34 87.1224   1
  -2  -6  -1 22.1872 30.8876   2
   2   6   1 0.93407 33.8421   1
   2   6   2 4375.28 75.4945   1
  -2  -6  -2 4480.03 78.6864   2
   2   6   3 5583.60 83.7768   1
  -2  -6  -3 5640.32 91.2920   2
   2   6   4 201.434 36.8518   1
  -2  -6  -4 198.400 42.3609   2
  -2  -6  -5 3582.33 79.1126   2
   2   6   5 3579.77 73.1987   1
  -2  -6  -6 6412.77 106.481   2
  -2  -6  -7 7094.54 116.502   2
  -2  -6  -8 2563.04 81.8444   2
  -2  -6  -9 69.2111 41.3751   2
   2   7 -16 44.3444 46.3460   5
   2   7 -15 1425.54 65.5605   5
   2   7 -14 9624.80 130.343   5
   2   7 -13 349.281 47.3470   5
   2   7 -12 105.409 42.3757   5
   2   7 -11 7105.01 103.402   5
   2   7 -10 1749.28 56.1678   5
   2   7 -10 1784.42 50.8319   1
   2   7  -9 3403.92 69.6080   5
   2   7  -9 3323.51 63.1621   1
   2   7  -8 29.4353 28.9989   1
   2   7  -8 53.0617 32.7556   5
   2   7  -7 7684.86 90.6922   5
   2   7  -7 7922.82 92.2751   4
   2   7  -7 7715.11 92.2893   1
   2   7  -6 705.073 37.9563   5
   2   7  -6 760.291 38.7469   4
   2   7  -6 648.120 40.0232   1
   2   7  -5 5127.09 71.3183   5
   2   7  -5 5108.80 71.6655   4
   2   7  -5 4931.27 77.9662   1
  -2  -7   4 519.576 32.9870   2
   2   7  -4 530.354 31.7034   5
   2   7  -4 516.829 33.6201   4
   2   7  -4 550.109 42.2240   1
  -2  -7   3 11435.9 107.608   2
   2   7  -3 11605.9 115.114   1
  -2  -7   2 4309.71 71.0242   2
   2   7  -2 4402.91 78.8458   1
  -2  -7   1 67.3200 30.8377   2
   2   7  -1 86.9122 38.4398   1
  -2  -7   0 8410.40 102.109   2
   2   7   0 8582.33 104.157   1
   2   7   1 1486.68 55.5488   1
  -2  -7  -1 1378.34 52.8295   2
   2   7   2 1368.96 52.4208   1
  -2  -7  -2 1331.37 52.7305   2
   2   7   3 3072.87 72.4732   1
  -2  -7  -3 2929.48 72.5260   2
   2   7   4 2425.19 68.3771   1
  -2  -7  -4 2361.89 68.9461   2
  -2  -7  -5 435.310 45.1054   2
   2   7   5 378.987 47.5813   1
  -2  -7  -6 54.2425 43.1413   2
  -2  -7  -7-31.2649 43.6447   2
   2   8 -15 241.193 53.8017   5
   2   8 -14 29.3418 47.0359   5
   2   8 -13 475.750 51.3164   5
   2   8 -12 852.209 56.5081   5
   2   8 -11 5717.11 96.8256   5
   2   8 -10 662.837 47.4374   5
   2   8 -10 658.262 41.3467   1
   2   8  -9 1960.86 61.0577   5
   2   8  -9 1805.43 53.8661   1
   2   8  -8 571.054 41.6545   5
   2   8  -8 704.037 42.0582   4
   2   8  -8 605.428 40.7112   1
   2   8  -7 705.527 43.2354   5
   2   8  -7 729.320 40.9941   4
   2   8  -7 626.027 43.0292   1
   2   8  -6 9413.03 103.388   5
   2   8  -6 9078.36 109.111   1
   2   8  -6 9121.74 101.249   4
   2   8  -5 1686.71 50.6619   4
   2   8  -5 1656.21 50.7103   5
   2   8  -5 1686.32 60.8397   1
   2   8  -4 4588.71 84.3045   1
   2   8  -3 404.846 45.2699   1
   2   8  -2 41.7975 40.1242   1
   2   8  -1 3247.11 73.2676   1
  -2  -8   1 3180.41 67.4876   2
  -2  -8   0 170.324 33.1139   2
   2   8   0 164.504 42.1371   1
  -2  -8  -1 93.6338 34.5432   2
   2   8   1 61.4451 40.0480   1
  -2  -8  -2 790.796 49.8527   2
   2   8   2 797.594 52.4708   1
   2   8   3 423.849 49.6448   1
  -2  -8  -3 496.747 44.3081   2
  -2  -8  -4 455.504 45.1294   2
   2   8   4 472.970 52.4358   1
  -2  -8  -5 770.414 53.9376   2
  -2  -8  -6 238.227 49.9069   2
   2   9 -14 350.885 48.9574   5
   2   9 -13 64.9432 46.1470   5
   2   9 -12 1370.75 65.3550   5
   2   9 -11 164.554 47.6598   5
   2   9 -10 3851.85 86.3192   5
   2   9 -10 3672.98 77.1123   1
   2   9  -9 688.281 47.0457   5
   2   9  -9 708.513 47.3706   1
   2   9  -8 90.6461 38.4972   5
   2   9  -8 200.123 41.7378   1
   2   9  -8 165.261 38.0895   4
   2   9  -7 2451.27 66.2442   5
   2   9  -7 2524.62 63.6319   4
   2   9  -7 2551.99 70.5171   1
   2   9  -6 177.144 44.0355   1
   2   9  -5 5543.57 95.0834   1
   2   9  -4-6.42199 42.2963   1
   2   9  -3 431.834 49.2514   1
   2   9  -2-13.3592 44.8678   1
   2   9  -1 596.964 51.3208   1
   2   9   0-0.18993 40.7428   1
   2   9   1 949.037 61.2495   1
   2   9   2 1613.97 69.3526   1
  -2  -9  -2 1666.98 62.0013   2
   2   9   3 409.103 50.1065   1
  -2  -9  -3 411.117 44.8364   2
   2   9   4 696.039 57.8571   1
  -2  -9  -4 728.513 53.8071   2
   2  10 -13 1506.67 74.8737   5
   2  10 -12-7.74885 45.7812   5
   2  10 -11 1172.01 63.0329   5
   2  10 -10 435.613 52.9459   5
   2  10 -10 511.165 48.2153   1
   2  10  -9 397.835 44.8944   5
   2  10  -9 446.509 43.4106   1
   2  10  -8 142.547 37.8419   5
   2  10  -8 136.762 43.1223   1
   2  10  -7 118.596 44.1845   1
   2  10  -6 594.772 53.3559   1
   2  10  -5 295.230 45.3921   1
   2  10  -4 175.158 49.6443   1
   2  10  -3 1104.61 60.3302   1
   2  10  -2 1242.03 61.3036   1
   2  10  -1 168.388 48.0044   1
   2  10   0 92.0692 50.3899   1
   2  10   1 690.475 57.4937   1
   2  10   2 665.887 61.4190   1
   2  11 -12 2034.86 82.5961   5
   2  11 -11 106.516 45.6729   5
   2  11 -10 179.607 51.5834   5
   2  11 -10 42.9789 41.7392   1
   2  11  -9 1483.13 62.3862   1
   2  11  -8 822.891 59.3994   1
   2  11  -7 8.28238 45.3181   1
   2  11  -6 212.029 52.9373   1
   2  11  -5 4867.65 104.263   1
   2  11  -4 3695.62 93.7496   1
   2  11  -3 1506.10 69.7663   1
   2  11  -2 1189.07 70.4003   1
   2  12 -10-24.2744 43.8817   1
   2  12  -9-60.1573 45.4575   1
   2  12  -8 732.233 61.2826   1
  -3  13   0 358.534 60.3196   3
  -3  13  -1 126.202 49.8023   3
  -3  13  -2 10.5787 47.0776   4
  -3  13  -3-69.2591 52.6546   4
  -3  13  -4-104.131 50.5364   4
  -3  13  -5 11.7294 50.5854   4
  -3  13  -6 90.7784 54.6442   4
  -3  13  -7 48.9928 53.6334   4
  -3  13  -8 252.368 65.5364   4
  -3  12   2-23.5344 64.4237   3
  -3  12   1 35.5826 52.7097   3
  -3  12   0 35.9335 53.7620   3
  -3  12  -1 11.9506 53.7747   3
  -3  12  -2 41.1965 47.3701   3
  -3  12  -3 491.220 56.4859   4
  -3  12  -3 642.673 58.9307   3
  -3  12  -4 43.3815 44.3730   4
  -3  12  -5 705.894 59.9904   4
  -3  12  -6 871.822 66.2912   4
  -3  12  -7 1362.98 76.3082   4
  -3  12  -8 114.149 51.6280   4
  -3  12  -9 38.5702 48.2853   4
  -3  12 -10 715.933 70.1865   4
  -3  12 -11 10.3324 52.6951   4
  -3  11   4 104.971 66.0161   3
  -3  11   3-82.5834 66.0004   3
  -3  11   2-15.3728 50.0587   3
  -3  11   1-16.4289 54.1906   3
  -3  11   0 11.2993 50.4216   3
  -3  11  -1 555.223 64.9268   3
  -3  11  -2 1121.10 72.0978   3
  -3  11  -3 70.1681 54.1887   3
  -3  11  -4-44.6547 45.5948   3
  -3  11  -4-2.54045 45.3681   4
  -3  11  -5-8.32078 48.8377   4
  -3  11  -6 385.922 52.3598   4
  -3  11  -7 15.7278 47.7458   4
  -3  11  -8 192.599 53.2988   4
  -3  11  -9 193.569 49.1168   4
  -3  11 -10 99.0725 53.7269   4
  -3  11 -11 213.119 54.9976   4
  -3  11 -12 1904.92 89.0438   6
  -3  11 -12 2095.14 80.9050   4
  -3  11 -13 34.9620 64.9879   6
  -3  10   6 44.4215 67.6945   3
  -3  10   5 52.4608 58.7552   3
  -3  10   4 2482.56 98.8631   3
  -3  10   3 412.615 66.7378   3
  -3  10   2 400.516 59.7984   3
  -3  10   1 147.234 55.7323   3
  -3  10   0 153.416 57.7101   3
  -3  10  -1 7941.22 135.422   3
  -3  10  -2 1800.57 75.6767   3
  -3  10  -3 3978.97 95.5069   3
  -3  10  -4 544.939 56.7802   4
  -3  10  -4 496.970 53.7133   3
  -3  10  -5 824.801 61.1374   4
  -3  10  -5 783.382 52.7978   3
  -3  10  -6 2343.80 80.9968   4
  -3  10  -7 4.68300 47.6619   4
  -3  10  -8 292.236 54.6449   4
  -3  10  -9 278.043 53.6385   4
  -3  10 -10 509.302 54.1523   6
  -3  10 -10 500.811 56.3829   4
  -3  10 -11 3929.38 100.802   6
  -3  10 -11 4089.83 100.391   4
  -3  10 -12 33.6914 47.4543   6
  -3  10 -12 28.2134 42.3786   4
  -3  10 -13 1477.66 82.2265   6
  -3  10 -13 1318.50 66.7748   4
  -3  10 -14 405.069 67.9145   6
  -3  10 -14 390.465 56.2054   4
   3  -9  -9 249.855 47.6534   2
   3  -9  -8 20.2352 38.8930   2
  -3   9   8 42.7778 70.2533   3
  -3   9   7 203.993 68.0891   3
  -3   9   6 159.447 60.6779   3
  -3   9   5 2041.47 87.8155   3
  -3   9   4 3852.77 109.832   3
  -3   9   3 2107.66 89.1113   3
  -3   9   2 1729.95 84.3662   3
  -3   9   1 5658.57 117.164   3
  -3   9   0-0.45665 53.0120   3
  -3   9  -1 113.143 50.8391   3
  -3   9  -2 230.833 54.8030   3
  -3   9  -3 31376.8 220.693   3
  -3   9  -4 4816.80 93.0824   3
  -3   9  -5 1126.60 62.2199   4
  -3   9  -5 1124.83 55.2101   3
  -3   9  -6 577.701 52.4134   4
  -3   9  -7 139.531 40.7079   6
  -3   9  -7 46.9796 48.1776   4
  -3   9  -8 15796.0 154.106   6
  -3   9  -8 15805.8 169.278   4
  -3   9  -9 606.631 53.1106   6
  -3   9  -9 537.521 54.8935   4
  -3   9 -10 521.467 51.3904   6
  -3   9 -10 508.719 54.7209   4
  -3   9 -11 128.415 52.2706   6
  -3   9 -11 134.640 48.3410   4
  -3   9 -12 94.8616 48.5994   6
  -3   9 -12 71.6078 43.5733   4
  -3   9 -13 974.922 67.9265   6
  -3   9 -13 867.910 55.2571   4
  -3   9 -14 1246.28 77.9421   6
   3  -8 -10 115.255 49.4113   2
  -3   8  10 147.125 68.4137   3
   3  -8  -9-4.30032 43.8551   2
  -3   8   9 67.4879 59.6327   3
   3  -8  -8 46.8728 37.5474   2
  -3   8   8 81.0371 57.8754   3
   3  -8  -7 754.645 48.0665   2
  -3   8   7 885.068 78.8770   3
   3  -8  -6 36.9843 35.7008   2
  -3   8   6 120.678 57.4268   3
   3  -8  -5 377.922 40.6003   2
  -3   8   5 323.111 60.9402   3
   3  -8  -4 3304.07 68.1172   2
  -3   8   4 3166.10 100.028   3
  -3   8   3 829.521 67.5821   3
  -3   8   2-35.1830 55.6899   3
  -3   8   1 455.555 55.3832   3
  -3   8   0 11023.9 141.052   3
  -3   8  -1 50.0906 48.6206   3
  -3   8  -2 497.469 49.8208   3
  -3   8  -3 296.613 41.4059   3
  -3   8  -4 6380.87 94.6167   3
  -3   8  -5 13320.5 143.848   4
  -3   8  -5 13261.5 114.924   6
  -3   8  -5 13007.0 126.814   3
  -3   8  -6 118.469 31.0909   3
  -3   8  -6 82.0014 30.8839   6
  -3   8  -6 116.052 43.4632   4
  -3   8  -7 10725.4 118.116   6
  -3   8  -7 10877.7 133.197   4
  -3   8  -8 391.482 48.5337   4
  -3   8  -8 363.393 41.6488   6
  -3   8  -9 2028.97 67.8853   6
  -3   8  -9 2002.66 69.7926   4
  -3   8 -10 664.180 52.4476   4
  -3   8 -10 593.373 54.6362   6
  -3   8 -11 1801.21 72.5042   6
  -3   8 -11 1778.57 64.0007   4
  -3   8 -12 490.261 58.3811   6
  -3   8 -12 617.110 48.1983   4
  -3   8 -13 1073.48 70.7873   6
  -3   8 -13 1022.71 55.3540   4
  -3   8 -14 1493.47 78.9714   6
   3  -7 -11 63.1201 51.7431   2
  -3   7  11 88.6804 67.6477   3
   3  -7 -10 61.9215 44.7629   2
  -3   7  10 83.0621 55.3879   3
  -3   7   9 373.962 60.4969   3
   3  -7  -9 348.404 49.4175   2
   3  -7  -8 153.789 38.8924   2
  -3   7   8 244.373 59.1107   3
   3  -7  -7 815.452 49.4937   2
  -3   7   7 934.457 75.0596   3
   3  -7  -6-19.8913 32.3842   2
  -3   7   6 61.9351 60.3285   3
   3  -7  -5 679.555 40.8935   2
  -3   7   5 603.975 66.7108   3
   3  -7  -4 9583.09 102.479   2
  -3   7   4 9884.17 141.447   3
   3  -7  -3 2083.91 49.8911   2
  -3   7   3 1848.47 75.6252   3
   3  -7  -2 1506.04 40.9967   2
  -3   7   2 1385.95 65.3621   3
  -3   7   1 2904.91 78.1003   3
  -3   7   0 5237.33 93.6529   3
  -3   7  -1 45934.0 244.833   3
  -3   7  -2 24.7716 33.7845   3
  -3   7  -3 11143.0 87.6054   6
  -3   7  -3 10755.2 114.514   3
  -3   7  -4 3801.30 57.6600   6
  -3   7  -4 3687.26 68.9661   3
  -3   7  -5 2428.50 51.2857   6
  -3   7  -5 2467.42 65.9838   4
  -3   7  -5 2281.61 54.5593   3
  -3   7  -6 2461.01 56.7757   6
  -3   7  -6 2374.32 64.5504   4
  -3   7  -6 2437.26 54.1143   3
  -3   7  -7 2812.33 70.4526   4
  -3   7  -7 2699.07 62.4317   6
  -3   7  -7 2636.37 54.1746   3
  -3   7  -8 2308.74 63.5558   6
  -3   7  -8 2288.80 67.0173   4
  -3   7  -9 1332.08 57.3892   6
  -3   7  -9 1359.47 56.1477   4
  -3   7 -10 2331.66 71.8924   6
  -3   7 -10 2162.80 63.5376   4
  -3   7 -11 1188.44 63.6983   6
  -3   7 -11 1405.57 55.2228   4
  -3   7 -12 3561.16 93.0775   6
  -3   7 -12 3739.56 78.5642   4
  -3   7 -13-7.39376 55.7423   6
  -3   7 -14 5428.50 123.689   6
  -3   7 -15 20.1468 55.7573   6
   3  -6 -12 161.387 47.8898   2
  -3   6  12 171.137 64.7884   3
   3  -6 -11 80.9822 46.0208   2
  -3   6  11 121.039 61.5587   3
   3  -6 -10-8.66588 38.5889   2
  -3   6  10 58.5324 53.0840   3
   3  -6  -9 1573.94 63.2482   2
  -3   6   9 1658.10 79.1840   3
  -3   6   8 596.969 66.3913   3
   3  -6  -8 465.538 46.5913   2
   3  -6  -7 1197.07 52.2896   2
  -3   6   7 1432.03 71.8019   3
   3  -6  -6 31.3047 31.6069   2
  -3   6   6 70.9722 50.3682   3
   3  -6  -5 6168.51 84.1512   2
  -3   6   5 6288.51 112.086   3
   3  -6  -4 125.334 26.5752   2
  -3   6   4 128.544 47.6969   3
   3  -6  -3 15090.5 112.904   2
  -3   6   3 15190.1 154.045   3
  -3   6   2 14644.6 144.789   3
   3  -6  -2 14525.5 103.612   2
   3  -6  -1 24.6117 17.2522   2
  -3   6   1 26.1646 36.6800   3
   3  -6   0 22403.8 109.655   2
  -3   6   0 22451.7 165.114   3
  -3   6  -1 780.204 22.4323   6
  -3   6  -1 810.785 43.4066   3
  -3   6  -2 8507.19 67.3921   6
  -3   6  -2 8311.08 97.5060   3
  -3   6  -3 1048.21 30.6500   6
  -3   6  -3 1034.19 42.8905   3
  -3   6  -4 11138.0 90.7999   6
  -3   6  -4 10690.7 103.001   3
  -3   6  -5 12.3342 24.7826   3
  -3   6  -5 15.0413 21.5024   6
  -3   6  -5-5.42437 31.0096   4
  -3   6  -6 4656.86 70.0210   6
  -3   6  -6 4822.71 79.3946   4
  -3   6  -6 4689.04 66.1637   3
  -3   6  -7 917.215 43.2182   6
  -3   6  -7 823.038 44.6933   4
  -3   6  -7 861.487 33.4229   3
  -3   6  -8 13116.9 128.444   6
  -3   6  -8 12677.4 125.734   4
  -3   6  -9 9707.52 111.401   4
  -3   6  -9 9581.26 119.979   6
  -3   6 -10 4844.50 95.0543   6
  -3   6 -10 4663.36 80.3807   4
  -3   6 -11 2859.15 81.7400   6
  -3   6 -11 2751.96 64.2641   4
  -3   6 -12-12.7628 46.0805   6
  -3   6 -13 329.378 54.7743   6
  -3   6 -14 740.745 67.4884   6
  -3   6 -15 2788.34 106.216   6
   3  -5 -13 96.2431 56.5477   2
   3  -5 -12 54.8944 51.6626   2
  -3   5  12 176.790 55.4927   3
   3  -5 -11 388.866 53.8198   2
  -3   5  11 355.879 61.9186   3
   3  -5 -10 101.580 44.3669   2
  -3   5  10 107.259 56.0613   3
  -3   5   9 3578.72 98.9956   3
   3  -5  -9 3348.64 82.4641   2
  -3   5   8 3703.02 94.4979   3
   3  -5  -8 3750.67 81.4569   2
   3  -5  -7 22962.9 170.680   2
  -3   5   7 22135.1 198.344   3
   3  -5  -6 13798.7 125.592   2
  -3   5   6 13775.7 151.708   3
   3  -5  -5 1584.24 46.7448   2
  -3   5   5 1525.93 61.2896   3
   3  -5  -4 1490.74 41.5410   2
  -3   5   4 1431.44 56.2293   3
   3  -5  -3 3652.44 55.9687   2
  -3   5   3 3685.70 75.4583   3
   3  -5  -2 22594.5 122.629   2
  -3   5   2 23503.5 166.458   3
  -3   5   1 6636.04 43.0316   6
   3  -5  -1 6734.48 63.7391   2
  -3   5   1 6574.94 90.1385   3
  -3   5   0 5711.73 45.0057   6
  -3   5   0 5523.30 80.2603   3
   3  -5   0 5688.60 54.9205   2
  -3   5  -1 183.799 31.5664   3
   3  -5   1 112.503 14.4988   2
  -3   5  -1 133.819 14.6760   6
  -3   5  -2 14790.3 87.2894   6
  -3   5  -2 14566.0 117.042   3
  -3   5  -3 246.555 20.8568   6
  -3   5  -3 202.501 25.4402   3
  -3   5  -4 40431.5 167.368   6
  -3   5  -4 40208.7 181.392   3
  -3   5  -5 2280.25 48.1000   6
  -3   5  -5 2227.53 54.7195   4
  -3   5  -5 2099.31 46.4741   3
  -3   5  -6 3703.25 63.2732   6
  -3   5  -6 3586.45 64.1757   4
  -3   5  -6 3701.26 55.3378   3
  -3   5  -7 1623.05 49.8424   6
  -3   5  -7 1637.35 48.7386   4
  -3   5  -8 3585.69 70.9609   6
  -3   5  -8 3519.50 64.0998   4
  -3   5  -9 21046.6 171.128   6
  -3   5  -9 21033.6 144.587   4
  -3   5 -10 2907.20 77.5216   6
  -3   5 -10 3345.99 63.9248   4
  -3   5 -11 2501.36 78.5803   6
  -3   5 -12 2218.90 82.4362   6
  -3   5 -13 578.118 64.2464   6
  -3   5 -14 438.012 62.1699   6
  -3   5 -15 572.301 67.8678   6
   3  -4 -13 493.118 63.4836   2
   3  -4 -12 4974.30 109.058   2
   3  -4 -11 611.729 55.4261   2
  -3   4  11 658.003 60.9986   3
   3  -4 -10 4483.69 95.1925   2
  -3   4  10 4748.34 106.157   3
   3  -4  -9 8895.88 123.660   2
  -3   4   9 8880.53 132.075   3
   3  -4  -8 4538.99 88.2365   2
  -3   4   8 4547.21 97.7127   3
   3  -4  -7 1421.22 52.3291   2
  -3   4   7 1404.31 63.2167   3
   3  -4  -6 4288.71 72.1082   2
  -3   4   6 4222.24 83.4125   3
   3  -4  -5 18741.6 130.972   2
  -3   4   5 18992.3 155.384   3
   3  -4  -4 22781.6 134.698   2
  -3   4   4 23456.6 165.723   3
  -3   4   3 10178.2 106.972   3
   3  -4  -3 10184.7 85.9218   2
  -3   4   2 49540.0 218.248   3
   3  -4  -2 49082.7 175.284   2
  -3   4   1 10725.4 61.3528   6
   3  -4  -1 10483.2 77.9927   2
  -3   4   1 10623.2 102.420   3
  -3   4   0 15367.2 117.066   3
  -3   4   0 15227.7 77.0795   6
   3  -4   0 15514.7 90.1315   2
  -3   4  -1 4776.23 47.8922   6
  -3   4  -1 4775.46 67.4835   3
  -3   4  -2 16143.7 92.1647   6
  -3   4  -2 16293.2 113.080   3
  -3   4  -3 18853.8 106.779   6
  -3   4  -3 19087.5 119.930   3
  -3   4  -4 26609.5 148.198   4
  -3   4  -4 26088.7 92.0481   2
  -3   4  -4 25777.9 133.835   6
  -3   4  -4 25998.8 136.797   3
  -3   4  -5 77598.1 245.608   6
  -3   4  -5 78080.5 251.544   4
  -3   4  -5 77724.9 167.894   2
  -3   4  -5 77835.2 229.677   3
  -3   4  -6 13725.4 112.387   6
  -3   4  -6 13787.6 77.2511   2
  -3   4  -6 13878.5 108.152   4
  -3   4  -7 827.186 41.0808   6
  -3   4  -7 830.054 33.5220   4
  -3   4  -8 2752.85 63.9532   6
  -3   4  -8 2707.22 51.9873   4
  -3   4  -9 372.738 44.7634   6
  -3   4  -9 409.423 29.9891   4
  -3   4 -10-60.4993 46.0722   6
  -3   4 -11 4804.12 97.8801   6
  -3   4 -12 11.0831 48.4456   6
  -3   4 -13 635.929 64.2070   6
  -3   4 -14 9.32778 49.3124   6
  -3   4 -15 2686.62 104.131   6
   3  -3 -14 8010.95 143.507   2
   3  -3 -13 126.872 49.0937   2
   3  -3 -12 138.948 47.2133   2
   3  -3 -11 3533.01 90.0909   2
   3  -3 -10 334.332 55.4049   2
  -3   3  10 269.767 56.7620   3
   3  -3  -9 6440.34 104.179   2
  -3   3   9 6420.18 109.810   3
   3  -3  -8 17714.2 149.033   2
  -3   3   8 17541.9 156.448   3
   3  -3  -7 612.433 39.6186   2
  -3   3   7 688.844 46.3079   3
   3  -3  -6 6686.21 83.1742   2
  -3   3   6 6654.53 90.8136   3
   3  -3  -5 21128.0 134.717   2
  -3   3   5 21185.9 148.917   3
   3  -3  -4 2447.71 49.1441   2
  -3   3   4 2434.35 55.6269   3
   3  -3  -3 8912.32 80.7338   2
  -3   3   3 8660.82 90.4137   3
  -3   3   2 9439.52 91.1775   3
   3  -3  -2 9534.51 79.1109   2
   3  -3  -1 32765.0 138.364   2
  -3   3   1 33434.5 159.863   3
  -3   3   0 21588.6 100.466   6
  -3   3   0 21016.2 124.635   3
  -3   3  -1 5687.53 54.8583   6
  -3   3  -1 5537.40 64.0196   3
  -3   3  -2 7129.98 64.1640   6
  -3   3  -2 7037.27 70.6909   3
  -3   3  -3 5859.07 51.6369   2
  -3   3  -3 5563.82 61.5316   6
  -3   3  -3 5783.38 63.6777   3
  -3   3  -4 3254.03 52.0029   6
  -3   3  -4 3185.47 39.4376   2
  -3   3  -4 3175.77 48.5006   4
  -3   3  -4 3288.05 48.9356   3
   3  -3   5 2578.85 23.3966   1
  -3   3  -5 2532.93 43.7472   4
  -3   3  -5 2640.11 50.1186   6
  -3   3  -5 2669.83 39.1246   2
  -3   3  -6 2932.99 56.3929   6
  -3   3  -6 2911.45 43.0062   2
  -3   3  -6 2979.67 46.6793   4
  -3   3  -7 382.516 33.6402   6
  -3   3  -7 432.000 24.6052   4
  -3   3  -7 447.815 24.1084   2
  -3   3  -8 8425.05 102.127   6
  -3   3  -8 8381.22 80.0250   2
  -3   3  -8 8352.55 76.8966   4
  -3   3  -9 1313.01 42.1757   2
  -3   3  -9 1341.78 56.0620   6
  -3   3 -10 710.908 53.4789   6
  -3   3 -11 2276.12 72.9211   6
  -3   3 -12 51.8353 48.9852   6
  -3   3 -13 3646.44 93.0169   6
  -3   3 -14 84.8002 55.1719   6
  -3   3 -15 2455.78 99.3800   6
   3  -2 -15 1132.11 80.4462   2
   3  -2 -14 333.689 59.4570   2
   3  -2 -13 13.3362 43.8955   2
   3  -2 -12 3744.06 92.9248   2
   3  -2 -11 2525.83 75.9534   2
   3  -2 -10 3402.96 80.6904   2
  -3   2  10 3426.25 81.0622   3
   3  -2  -9 702.280 48.0219   2
  -3   2   9 705.393 47.2801   3
   3  -2  -8 20005.0 154.158   2
  -3   2   8 19914.5 150.606   3
   3  -2  -7 2752.69 59.9393   2
  -3   2   7 2682.72 58.4054   3
   3  -2  -7 2837.47 34.0345   0
   3  -2  -6 7989.58 55.2073   0
   3  -2  -6 7920.51 88.6015   2
  -3   2   6 8157.35 88.8243   3
   3  -2  -5 20682.0 88.7083   0
   3  -2  -5 20871.6 132.618   2
  -3   2   5 20661.1 132.198   3
   3  -2  -4 5237.37 66.9019   2
  -3   2   4 5359.05 68.3646   3
   3  -2  -4 5261.13 46.6508   0
   3  -2  -3 81531.3 235.839   2
  -3   2   3 80902.0 241.701   3
   3  -2  -3 81410.2 177.111   0
   3  -2  -2 28811.2 138.328   2
  -3   2   2 28961.3 139.752   3
  -3   2   1 83917.1 230.602   3
  -3   2   0 8359.13 72.9101   3
  -3   2  -1 1341.16 31.5829   6
  -3   2  -1 1420.77 33.7062   3
   3  -2   2 2574.07 27.7466   1
  -3   2  -2 2589.55 43.6900   6
  -3   2  -2 2612.73 42.8495   3
  -3   2  -3 1732.10 33.1678   2
   3  -2   3 1727.66 22.3037   1
  -3   2  -3 1674.06 38.2121   6
  -3   2  -3 1735.63 31.9595   4
   3  -2   3 1774.97 28.2650   0
   3  -2   4 677.883 19.9577   0
  -3   2  -4 687.538 24.6275   2
   3  -2   4 678.389 14.5164   1
  -3   2  -4 714.078 22.9267   4
  -3   2  -4 660.737 29.4913   6
   3  -2   5 133.401 13.5409   0
   3  -2   5 95.3163 8.23477   1
  -3   2  -5 106.459 15.3122   4
  -3   2  -5 129.038 19.3986   2
  -3   2  -6 403.460 30.5408   6
  -3   2  -6 426.856 24.4413   2
  -3   2  -6 430.241 19.9305   4
   3  -2   6 416.072 16.4504   0
  -3   2  -7 26.3547 27.2494   6
  -3   2  -7 28.5177 20.5467   2
  -3   2  -8 3222.57 57.8623   2
  -3   2  -8 3253.26 67.8609   6
  -3   2  -9 13572.8 116.592   2
  -3   2  -9 14074.6 136.621   6
  -3   2 -10 239.666 42.3910   6
  -3   2 -10 193.275 29.7491   2
  -3   2 -11 1247.24 48.8471   2
  -3   2 -11 1272.01 59.1057   6
  -3   2 -12 2524.96 65.7273   2
  -3   2 -12 2677.78 79.5008   6
  -3   2 -13 36.3883 45.5351   6
  -3   2 -14 634.532 60.3476   6
  -3   2 -15 29.6596 59.2452   6
   3  -1 -16 2270.71 96.4304   2
   3  -1 -15 206.357 58.5149   2
   3  -1 -14 4332.95 104.417   2
   3  -1 -13 415.256 55.1222   2
   3  -1 -12 2244.15 75.2826   2
   3  -1 -11 10377.1 130.728   2
   3  -1 -11 10564.8 93.9337   5
   3  -1 -10 960.352 52.6717   2
   3  -1  -9 30245.8 194.124   2
  -3   1   9 30814.6 174.692   3
   3  -1  -8 280.954 35.7382   2
  -3   1   8 257.192 27.8773   3
   3  -1  -7 26831.8 165.572   2
  -3   1   7 26853.1 147.493   3
   3  -1  -6 117.960 13.2529   0
   3  -1  -6 91.1740 27.2283   2
  -3   1   6 127.418 23.9956   3
   3  -1  -5 1268.50 24.7296   0
   3  -1  -5 1279.57 40.0296   2
  -3   1   5 1242.60 35.4743   3
   3  -1  -4 46388.8 131.766   0
   3  -1  -4 46346.2 190.007   2
  -3   1   4 45772.7 166.965   3
   3  -1  -3 1754.20 28.0211   0
   3  -1  -3 1709.80 41.0145   2
  -3   1   3 1737.12 35.8815   3
  -3   1   2 4698.87 52.5693   3
   3  -1  -2 4766.51 43.8519   0
   3  -1  -1 158842. 917.373   1
   3  -1  -1 156111. 958.042   0
   3  -1   0 2088.43 28.3700   1
  -3   1   0 2207.03 37.8804   3
   3  -1   0 2231.56 31.6899   0
   3  -1   1 22035.0 80.6222   1
   3  -1   1 21989.4 90.8211   0
  -3   1  -2 5305.29 61.8075   6
   3  -1   2 5299.08 39.6269   1
   3  -1   2 5355.47 45.6051   0
  -3   1  -3 6.64153 22.1188   6
  -3   1  -3 3.39798 9.57195   4
  -3   1  -3 7.03340 18.8663   2
   3  -1   3 4.03998 10.4411   1
   3  -1   3 10.5441 11.8640   0
  -3   1  -4 29177.6 150.415   6
  -3   1  -4 29706.5 143.202   2
   3  -1   4 29826.2 87.2583   1
   3  -1   4 29720.9 103.691   0
  -3   1  -4 29738.1 96.8903   4
  -3   1  -5 4383.02 66.5135   6
  -3   1  -5 4345.92 60.9646   2
  -3   1  -6 19633.7 135.223   6
  -3   1  -6 19850.5 129.127   2
  -3   1  -7 923.905 42.7714   6
  -3   1  -7 904.410 38.1406   2
  -3   1  -8 14137.1 121.294   2
  -3   1  -8 14681.3 131.760   6
  -3   1  -9 1231.42 53.6085   6
  -3   1  -9 1112.40 46.2468   2
  -3   1 -10 528.381 46.1358   6
  -3   1 -10 504.617 38.8351   2
  -3   1 -11 1781.15 66.3185   6
  -3   1 -11 1795.57 57.9155   2
  -3   1 -12 374.587 46.2402   6
  -3   1 -12 446.563 45.3960   2
  -3   1 -13 1726.94 75.4014   6
  -3   1 -13 1464.71 61.7410   2
  -3   1 -14 170.780 59.8160   6
  -3   1 -14 95.0704 45.0057   2
   3   0 -16-0.44578 49.4064   2
   3   0 -15 777.819 65.5841   2
   3   0 -14 367.414 50.4111   2
   3   0 -13 1977.17 71.7174   2
   3   0 -12 398.173 34.0665   5
   3   0 -12 300.964 45.4607   2
   3   0 -11 2603.94 53.4562   5
   3   0 -11 2471.22 71.3851   2
   3   0 -10 7346.80 69.2670   1
   3   0 -10 6974.89 102.052   2
   3   0 -10 7312.86 78.9104   5
   3   0  -9 1702.35 36.6878   1
   3   0  -9 1567.33 54.9246   2
   3   0  -8 6990.38 64.0964   1
   3   0  -8 6970.06 91.2447   2
  -3   0   8 7031.39 71.7509   3
   3   0  -7 615.759 25.6593   1
   3   0  -7 712.465 39.0840   2
  -3   0   7 664.881 26.8274   3
  -3   0   7 682.996 19.7276   0
  -3   0   6 15938.3 78.4761   0
   3   0  -6 15446.0 87.4598   1
   3   0  -6 15086.9 121.529   2
  -3   0   6 15846.6 94.1701   3
   3   0  -5 485.519 21.1951   1
   3   0  -5 484.926 32.6077   2
  -3   0   5 487.817 18.2196   0
  -3   0   5 501.171 21.6449   3
  -3   0   4 2439.54 32.5130   0
   3   0  -4 2367.51 50.5267   2
  -3   0   4 2415.96 35.5219   3
   3   0  -3 3839.14 41.1222   1
  -3   0   3 4107.21 41.1621   0
  -3   0   3 4086.60 44.3121   3
   3   0  -2 24343.9 96.4379   1
  -3   0   2 24300.7 96.9750   0
  -3   0   2 24559.2 102.184   3
   3   0  -1 31557.8 106.825   1
  -3   0   1 31027.9 109.573   0
   3   0   0 5728.24 46.5646   1
  -3   0   0 5692.59 48.5428   0
   3   0   1 28396.2 97.9537   1
  -3   0  -1 28274.9 105.036   0
  -3   0  -2 30920.2 149.654   2
  -3   0  -2 31379.6 109.901   0
   3   0   2 31034.6 101.279   1
   3   0   3 777.959 20.4764   1
  -3   0  -3 907.155 33.6446   2
  -3   0  -3 803.753 21.8063   0
  -3   0  -3 794.072 33.8472   6
  -3   0  -4 4380.02 43.7904   0
  -3   0  -4 4408.05 64.3198   2
  -3   0  -4 4272.42 63.9771   6
   3   0   4 4480.68 41.7220   1
  -3   0  -5 25026.1 149.352   2
  -3   0  -5 25054.5 148.662   6
   3   0   5 25056.5 95.8810   1
  -3   0  -6 1955.63 50.7973   6
  -3   0  -6 1857.53 50.2313   2
  -3   0  -7 14452.9 124.440   6
  -3   0  -7 14212.3 124.601   2
  -3   0  -8 1467.34 52.8134   2
  -3   0  -8 1394.18 50.8266   6
  -3   0  -9 1712.29 57.8495   6
  -3   0  -9 1718.47 56.9952   2
  -3   0 -10 1644.84 59.1429   2
  -3   0 -10 1783.19 63.5497   6
  -3   0 -11 80.6496 41.2274   6
  -3   0 -11 95.3232 37.8846   2
  -3   0 -12 475.363 50.7489   2
  -3   0 -12 341.590 51.0663   6
  -3   0 -13 540.423 54.4037   2
  -3   0 -14 174.755 50.1254   2
   3   1 -17 78.0857 54.6801   2
   3   1 -16 1329.34 74.0534   2
   3   1 -15 68.0066 47.5868   2
   3   1 -14 6424.26 118.799   2
   3   1 -13 46.2260 32.2544   5
   3   1 -13 3.46992 39.6882   2
   3   1 -12 202.054 31.3352   5
   3   1 -12 157.883 43.9315   2
   3   1 -11 3116.65 59.2364   5
   3   1 -11 3032.64 75.6817   2
   3   1 -10 618.840 28.4865   1
   3   1 -10 612.428 33.0722   5
   3   1 -10 693.281 44.7299   2
   3   1  -9 26.5259 24.1775   5
   3   1  -9-0.96759 19.8156   1
   3   1  -9-1.13395 30.3029   2
   3   1  -8 4320.87 52.3991   1
   3   1  -8 4346.42 75.2902   2
  -3  -1   8 4362.31 43.4026   0
   3   1  -7 12190.9 81.5428   1
  -3  -1   7 12324.1 72.0236   0
   3   1  -7 12339.4 117.865   2
  -3  -1   7 12363.3 73.2749   3
  -3  -1   6 7399.07 56.5527   0
   3   1  -6 7271.22 62.1446   1
   3   1  -6 7447.65 91.7392   2
  -3  -1   6 7594.81 53.2076   3
   3   1  -5 26088.6 111.239   1
   3   1  -5 26195.3 155.736   2
  -3  -1   5 26156.3 93.8901   3
  -3  -1   5 26462.7 105.286   0
   3   1  -4 48489.3 147.501   1
  -3  -1   4 47757.2 124.075   3
   3   1  -3 1933.60 34.3716   1
   3   1  -2 49799.1 145.431   1
   3   1  -1 31748.5 116.078   1
   3   1   0 4345.17 45.2692   1
  -3  -1  -1 22316.4 134.966   2
  -3  -1  -1 22316.8 98.0220   0
   3   1   1 22633.2 96.7017   1
  -3  -1  -2 8423.65 85.5513   2
   3   1   2 8455.79 61.1863   1
  -3  -1  -2 8730.46 62.4077   0
  -3  -1  -3 10916.3 99.9374   2
  -3  -1  -3 10865.9 96.6840   6
   3   1   3 10879.9 71.4366   1
  -3  -1  -3 11165.4 70.1290   0
  -3  -1  -4 98886.8 204.301   0
  -3  -1  -4 99081.1 301.558   2
  -3  -1  -4 100243. 289.006   6
   3   1   4 99531.6 213.101   1
  -3  -1  -5 17374.7 134.097   2
  -3  -1  -5 17200.6 126.860   6
  -3  -1  -5 17242.6 85.5770   0
   3   1   5 17028.2 93.0529   1
  -3  -1  -6 222.350 33.9000   2
  -3  -1  -6 239.197 32.5255   6
  -3  -1  -7 1797.27 51.9743   6
  -3  -1  -7 1801.03 57.5386   2
  -3  -1  -8 3047.42 66.9097   6
  -3  -1  -8 3061.24 70.5543   2
  -3  -1  -9 89.2450 38.0407   6
  -3  -1  -9 37.6388 39.7258   2
  -3  -1 -10 6047.17 102.379   2
  -3  -1 -10 6259.07 100.457   6
  -3  -1 -11 70.9421 41.4437   2
  -3  -1 -12 106.830 44.7503   2
  -3  -1 -13 3502.25 93.9363   2
   3   2 -17 1096.01 71.7215   2
   3   2 -16 232.709 50.7851   2
   3   2 -15 303.931 37.7074   5
   3   2 -15 318.256 51.7320   2
   3   2 -14 2288.46 79.9748   2
   3   2 -14 2259.81 60.7638   5
   3   2 -13 2707.48 62.7557   5
   3   2 -13 2684.35 78.0762   2
   3   2 -12 1525.51 49.0189   5
   3   2 -12 1456.56 59.2220   2
   3   2 -11 156.370 29.6566   5
   3   2 -11 174.635 39.6044   2
   3   2 -10 124.273 27.0950   5
   3   2 -10 84.0727 22.0996   1
   3   2 -10 107.387 37.6860   2
   3   2  -9 8182.34 73.0821   1
   3   2  -9 8050.73 83.0349   5
   3   2  -9 8053.62 105.160   2
   3   2  -8 4020.86 51.6901   1
   3   2  -8 4007.79 58.1062   5
   3   2  -8 3813.93 74.6288   2
   3   2  -7 7650.67 67.9171   1
   3   2  -7 7971.01 98.4512   2
   3   2  -6 18961.5 101.911   1
   3   2  -5 3214.94 45.6474   1
   3   2  -4 6725.97 61.7530   1
   3   2  -3 13093.7 84.1527   1
   3   2  -2 10144.9 74.3452   1
   3   2  -1 18026.3 95.7893   1
   3   2   0 63294.8 176.301   1
  -3  -2  -1 7205.20 82.6705   2
   3   2   1 7332.43 63.9135   1
   3   2   2 30519.6 128.611   1
  -3  -2  -2 30125.1 167.814   2
  -3  -2  -3 363.998 33.9010   6
  -3  -2  -3 522.265 36.4174   2
   3   2   3 437.228 25.1259   1
  -3  -2  -4 871.832 42.3158   2
  -3  -2  -4 964.137 39.7650   6
   3   2   4 876.946 30.0915   1
  -3  -2  -5 2202.25 53.0159   6
  -3  -2  -5 2148.37 58.9832   2
  -3  -2  -6 4013.38 69.7294   6
  -3  -2  -6 3906.27 76.9735   2
  -3  -2  -7 4551.95 85.6504   2
  -3  -2  -7 4677.17 76.3858   6
  -3  -2  -8 1035.39 53.7714   2
  -3  -2  -8 935.430 46.2105   6
  -3  -2  -9 1448.92 59.3885   2
  -3  -2 -10 481.733 52.6372   2
  -3  -2 -11 3759.19 91.7525   2
  -3  -2 -12 231.512 47.6533   2
   3   3 -16 1865.58 62.9120   5
   3   3 -15-20.9604 33.9789   5
   3   3 -15-17.4860 43.3670   2
   3   3 -14 1770.61 59.7405   5
   3   3 -14 1829.87 73.2420   2
   3   3 -13 89.0258 45.0161   2
   3   3 -13 64.4340 34.3344   5
   3   3 -12 1933.69 67.7710   2
   3   3 -12 2004.17 56.0089   5
   3   3 -11 1400.86 47.6902   5
   3   3 -11 1450.34 59.0834   2
   3   3 -10 2725.46 47.8439   1
   3   3 -10 2737.57 57.0132   5
   3   3 -10 2848.69 71.8715   2
   3   3  -9 22.8182 34.6177   2
   3   3  -9 8.11341 25.9200   5
   3   3  -9-6.78172 22.7830   1
   3   3  -8 5707.70 64.0461   1
   3   3  -8 5717.63 71.2506   5
   3   3  -7 4547.74 57.2891   1
   3   3  -7 4486.04 60.8948   5
   3   3  -6 8333.49 75.0764   1
   3   3  -6 8333.73 76.6487   5
   3   3  -5 4710.39 57.1195   1
   3   3  -4 10359.8 81.9854   1
   3   3  -3 58065.2 185.248   1
   3   3  -2 16585.6 100.615   1
   3   3  -1 4994.41 58.3768   1
  -3  -3   0 3616.79 63.1459   2
   3   3   0 3632.80 52.7339   1
   3   3   1 171.558 25.1310   1
  -3  -3  -1 244.821 28.5081   2
  -3  -3  -2 2072.38 52.6321   2
   3   3   2 2036.84 42.5135   1
  -3  -3  -3 5818.85 85.0804   2
  -3  -3  -3 5503.64 75.9570   6
   3   3   3 5616.59 65.6856   1
  -3  -3  -4 2499.88 63.0533   2
  -3  -3  -4 2397.08 54.8407   6
   3   3   4 2452.44 49.0984   1
  -3  -3  -5 14160.6 137.150   2
  -3  -3  -5 13999.5 119.530   6
  -3  -3  -6 590.982 47.2882   2
  -3  -3  -7 4682.14 89.8068   2
  -3  -3  -8 5150.04 97.2192   2
  -3  -3  -9 401.714 45.3736   2
  -3  -3 -10 581.254 56.6358   2
  -3  -3 -11-61.2111 51.8570   2
   3   4 -17-31.5748 44.2630   5
   3   4 -16 105.360 37.8093   5
   3   4 -15 209.030 42.6311   5
   3   4 -14 1262.20 56.3073   5
   3   4 -13 1372.93 53.0835   5
   3   4 -13 1505.16 66.6264   2
   3   4 -12 377.159 39.2940   5
   3   4 -12 449.542 47.1306   2
   3   4 -11 76.6912 40.5189   2
   3   4 -11 56.0967 34.2569   5
   3   4 -10 4305.37 71.7716   5
   3   4 -10 4265.22 61.4199   1
   3   4  -9 2418.18 55.2780   5
   3   4  -9 2519.29 49.1195   1
   3   4  -8 744.273 35.9859   5
   3   4  -8 799.928 32.6493   1
   3   4  -7 5880.25 71.4235   5
   3   4  -7 5822.85 69.2241   1
   3   4  -6 427.647 29.3210   5
   3   4  -6 521.119 31.4515   1
   3   4  -5 5174.11 62.0071   5
   3   4  -5 5710.42 67.5999   1
   3   4  -4 1241.81 33.7109   5
   3   4  -4 1226.40 37.5798   1
   3   4  -3 6123.39 59.9991   5
   3   4  -3 5932.25 69.1865   1
   3   4  -2-12.7203 27.3360   1
   3   4  -2 17.7478 16.3373   5
  -3  -4   1 8950.26 96.8882   2
   3   4  -1 8854.58 62.6812   5
   3   4  -1 8613.82 83.2465   1
  -3  -4   0 509.854 33.3645   2
   3   4   0 440.265 30.8654   1
  -3  -4  -1 1261.96 45.7318   2
   3   4   1 1188.05 37.9050   1
  -3  -4  -2 1955.58 55.9118   2
   3   4   2 2038.54 47.8938   1
  -3  -4  -3 675.587 39.6537   6
  -3  -4  -3 660.196 42.8843   2
   3   4   3 672.498 36.4470   1
  -3  -4  -4 12541.3 133.190   2
   3   4   4 12402.6 109.305   1
  -3  -4  -5 3116.12 77.1398   2
  -3  -4  -6 91.5472 41.5210   2
  -3  -4  -7 211.467 43.2206   2
  -3  -4  -8 303.754 45.9971   2
  -3  -4  -9 30.2490 39.0491   2
  -3  -4 -10 212.696 55.1872   2
   3   5 -17 276.109 50.9985   5
   3   5 -16 125.262 44.3759   5
   3   5 -15 1249.62 58.8882   5
   3   5 -14 55.2365 42.3189   5
   3   5 -13 4729.91 89.1619   5
   3   5 -12 2723.36 69.6471   5
   3   5 -11 6808.65 95.4121   5
   3   5 -10 1053.58 48.6034   5
   3   5 -10 994.274 39.8682   1
   3   5  -9 964.682 43.7570   5
   3   5  -9 1024.18 39.5632   1
   3   5  -8 4114.20 63.7310   1
   3   5  -8 4181.11 67.4589   5
   3   5  -7 960.836 38.1190   5
   3   5  -7 966.797 39.6555   1
   3   5  -6 11449.1 96.8457   5
   3   5  -6 11619.8 101.239   1
   3   5  -5 58.1409 28.7559   1
   3   5  -5 92.8940 25.3136   5
   3   5  -4 4714.04 59.0870   5
   3   5  -4 4648.91 68.5446   1
   3   5  -3 612.727 27.3333   5
   3   5  -3 545.745 36.7242   1
  -3  -5   2 14269.7 125.748   2
   3   5  -2 14131.5 87.8847   5
   3   5  -2 14436.8 114.312   1
  -3  -5   1 2807.63 61.5214   2
   3   5  -1 2875.98 58.8093   1
  -3  -5   0 1476.47 50.8053   2
   3   5   0 1439.44 46.5222   1
  -3  -5  -1 15601.9 138.513   2
   3   5   1 15212.4 121.572   1
  -3  -5  -2 5466.19 87.9764   2
   3   5   2 5304.92 78.1028   1
  -3  -5  -3 2629.37 69.9989   2
   3   5   3 2827.25 61.3931   1
   3   5   4 2845.08 63.1234   1
  -3  -5  -4 2734.34 72.9715   2
  -3  -5  -5 1033.51 54.8704   2
  -3  -5  -6 70.3794 42.8219   2
  -3  -5  -7 1352.78 61.3103   2
  -3  -5  -8-10.9354 42.5283   2
  -3  -5  -9-30.2276 48.8449   2
   3   6 -16 802.982 54.5444   5
   3   6 -15 762.211 54.9674   5
   3   6 -14 1059.24 56.7810   5
   3   6 -13 464.428 46.4248   5
   3   6 -12 1684.75 62.3730   5
   3   6 -11 30.4433 40.8311   5
   3   6 -10 5762.46 88.8875   5
   3   6 -10 5820.89 80.9817   1
   3   6  -9 403.692 40.7263   5
   3   6  -9 501.911 38.7494   1
   3   6  -8 1887.49 54.7509   5
   3   6  -8 1846.86 52.2050   1
   3   6  -7 7498.70 88.2929   5
   3   6  -7 7632.57 92.1636   1
   3   6  -6 15738.1 119.866   5
   3   6  -6 15431.5 126.345   1
   3   6  -5 7662.02 82.5261   5
   3   6  -5 7254.54 90.7266   1
   3   6  -4 1878.83 44.5795   5
   3   6  -4 2027.66 55.4649   1
  -3  -6   3 16125.6 139.378   2
   3   6  -3 16659.5 132.341   1
  -3  -6   2 6512.62 91.9096   2
   3   6  -2 6490.48 88.4179   1
  -3  -6   1 947.498 46.5788   2
   3   6  -1 976.323 46.4707   1
  -3  -6   0 2464.68 64.3603   2
   3   6   0 2705.42 63.7546   1
  -3  -6  -1 3750.37 76.9835   2
   3   6   1 3812.23 73.4065   1
  -3  -6  -2 4356.42 85.5236   2
   3   6   2 4329.58 77.1523   1
  -3  -6  -3 115.466 37.9270   2
   3   6   3 139.258 34.4491   1
  -3  -6  -4 162.657 40.4740   2
   3   6   4 201.174 37.2600   1
  -3  -6  -5 1657.48 68.4662   2
  -3  -6  -6 504.681 51.3587   2
  -3  -6  -7 82.0510 41.2665   2
  -3  -6  -8 612.605 56.0610   2
   3   7 -15 377.391 51.0748   5
   3   7 -14 93.6810 46.2772   5
   3   7 -13 5091.50 94.8464   5
   3   7 -12 653.396 49.2589   5
   3   7 -11 2227.08 65.0545   5
   3   7 -10 179.537 36.8244   1
   3   7 -10 278.651 40.7787   5
   3   7  -9 13471.8 128.644   5
   3   7  -9 13290.4 125.529   1
   3   7  -8 68.0000 38.4662   1
   3   7  -8 103.151 37.3190   5
   3   7  -7 79.4180 39.4104   1
   3   7  -7 80.5481 35.7957   5
   3   7  -6 19894.9 140.227   5
   3   7  -6 19446.7 151.783   1
   3   7  -5 2437.88 54.0183   5
   3   7  -5 2390.99 64.4689   1
  -3  -7   4 5952.10 90.6588   2
   3   7  -4 6091.02 91.8217   1
  -3  -7   3 275.441 36.3305   2
   3   7  -3 249.388 40.6677   1
   3   7  -2-1.54296 37.8879   1
  -3  -7   2 7.56738 29.4108   2
  -3  -7   1 4489.13 82.3680   2
   3   7  -1 4440.49 80.2414   1
  -3  -7   0 1598.11 55.6877   2
   3   7   0 1541.51 54.7369   1
  -3  -7  -1 429.545 42.1110   2
   3   7   1 452.269 41.7972   1
   3   7   2 714.050 47.3282   1
  -3  -7  -2 718.077 50.1451   2
  -3  -7  -3 148.325 43.4464   2
   3   7   3 160.043 42.5836   1
   3   7   4 160.995 42.9772   1
  -3  -7  -4 168.871 42.9983   2
  -3  -7  -5 1110.37 58.7061   2
  -3  -7  -6 104.265 47.5181   2
   3   8 -15 764.973 61.2974   5
   3   8 -14 545.765 53.2028   5
   3   8 -13 2447.66 76.0669   5
   3   8 -12 2881.28 78.3915   5
   3   8 -11 2045.99 66.7662   5
   3   8 -10 782.219 50.5092   5
   3   8 -10 757.696 47.1213   1
   3   8  -9 1198.59 51.8459   5
   3   8  -9 1069.06 49.6777   1
   3   8  -8 1787.79 57.2636   5
   3   8  -8 1630.35 57.8200   1
   3   8  -7 2984.02 66.0950   5
   3   8  -7 2977.37 71.6293   1
   3   8  -6 1289.65 46.5164   5
   3   8  -6 1285.57 55.8385   1
   3   8  -5 56.3936 36.5503   1
   3   8  -4 13.3053 38.8093   1
   3   8  -3 372.476 44.6716   1
  -3  -8   2 1275.02 53.1630   2
   3   8  -2 1243.90 54.9621   1
   3   8  -1 229.636 45.4076   1
  -3  -8   1 293.424 39.2760   2
  -3  -8   0 312.936 40.7593   2
   3   8   0 282.114 42.0310   1
  -3  -8  -1 148.119 39.3553   2
   3   8   1 161.718 40.1242   1
  -3  -8  -2-21.9297 40.8172   2
   3   8   2 5.06543 39.5566   1
   3   8   3 109.875 42.4902   1
  -3  -8  -3 121.340 44.1566   2
   3   8   4 525.121 57.1934   1
  -3  -8  -4 556.922 50.2296   2
  -3  -8  -5 1132.50 63.1128   2
   3   9 -14 307.127 51.7814   5
   3   9 -13 809.170 62.9680   5
   3   9 -12 91.8839 41.6528   5
   3   9 -11 200.020 47.7558   5
   3   9 -10 84.2549 40.3409   1
   3   9 -10 31.1635 41.4952   5
   3   9  -9 98.6191 35.5613   1
   3   9  -9 73.1660 38.3265   5
   3   9  -8 273.613 40.6062   5
   3   9  -8 267.464 43.4303   1
   3   9  -7 92.1020 39.6479   1
   3   9  -6 175.277 41.6238   1
   3   9  -5 1464.45 64.6300   1
   3   9  -4 79.3727 43.9718   1
   3   9  -3 10.0999 41.1257   1
   3   9  -2 16.8748 42.4944   1
   3   9  -1-33.7495 45.4255   1
   3   9   0 430.911 47.0355   1
  -3  -9  -1-25.9107 37.5566   2
   3   9   1-56.7733 49.0998   1
   3   9   2 47.6309 50.8468   1
  -3  -9  -2 58.3942 38.7281   2
   3   9   3 411.191 55.5557   1
  -3  -9  -3 341.112 46.2089   2
   3  10 -12 64.9531 51.1700   5
   3  10 -11-77.5323 48.3060   5
   3  10 -10-21.8689 39.5365   5
   3  10 -10 61.7622 39.4181   1
   3  10  -9-45.2264 41.6946   5
   3  10  -9 6.37411 40.2296   1
   3  10  -8 177.530 41.9523   1
   3  10  -7-3.77451 40.2370   1
   3  10  -6 196.260 51.0132   1
   3  10  -5 286.998 50.8177   1
   3  10  -4 58.5591 49.4155   1
   3  10  -3-47.5013 46.4627   1
   3  10  -2-41.1918 47.7735   1
   3  10   0 21.6913 50.6982   1
   3  11 -11 74.9944 51.0676   5
   3  11 -10 15.5170 38.9031   1
   3  11  -9 362.098 54.4567   1
   3  11  -8 37.2954 49.6118   1
   3  11  -7 84.9319 49.7135   1
   3  11  -6-44.9438 50.5987   1
  -4  13  -1 485.109 71.1275   3
  -4  13  -2 639.291 65.3360   3
  -4  13  -3-24.7605 58.5735   4
  -4  13  -4 875.236 74.4358   4
  -4  13  -5 422.087 61.7091   4
  -4  13  -6 1336.67 77.5347   4
  -4  13  -7 133.634 55.2164   4
  -4  12   2 135.523 66.3373   3
  -4  12   1 357.027 72.0885   3
  -4  12   0 238.315 65.4890   3
  -4  12  -1 1669.84 81.6617   3
  -4  12  -2 285.647 55.0328   3
  -4  12  -3 2918.86 95.2652   3
  -4  12  -4 12.3812 54.5865   4
  -4  12  -5 1251.93 76.8274   4
  -4  12  -6-33.7103 50.7646   4
  -4  12  -7-11.6795 50.2787   4
  -4  12  -8 1126.30 76.9675   4
  -4  12  -9 1063.91 70.9628   4
  -4  12 -10 2242.73 94.9008   4
  -4  11   4 248.687 64.4614   3
  -4  11   3 533.819 73.0407   3
  -4  11   2 284.047 60.4132   3
  -4  11   1 13.9806 53.3114   3
  -4  11   0 1185.48 78.2818   3
  -4  11  -1 241.243 55.2733   3
  -4  11  -2 314.117 56.4173   3
  -4  11  -3 1921.61 75.1809   3
  -4  11  -4 1029.95 61.7089   3
  -4  11  -5 365.430 51.5521   4
  -4  11  -6 3285.67 96.6232   4
  -4  11  -7 1039.42 71.8327   4
  -4  11  -8 4042.98 105.549   4
  -4  11  -9 1142.73 69.4082   4
  -4  11 -10 279.707 58.1537   4
  -4  11 -11 3321.00 102.652   4
  -4  11 -12 267.072 66.4004   6
  -4  11 -12 135.750 58.5195   4
  -4  11 -13 919.754 75.6088   6
  -4  10   6 1259.63 86.0358   3
  -4  10   5 33.9090 55.0030   3
  -4  10   4 1326.22 85.9825   3
  -4  10   3 75.8405 54.3114   3
  -4  10   2 211.494 59.4691   3
  -4  10   1 734.639 64.4884   3
  -4  10   0 325.569 59.8849   3
  -4  10  -1 5973.92 119.831   3
  -4  10  -2 5259.51 110.961   3
  -4  10  -3 168.998 51.5333   3
  -4  10  -4 201.251 47.5017   3
  -4  10  -5 4993.88 108.138   4
  -4  10  -5 5187.40 99.1377   3
  -4  10  -6 3189.80 91.1431   4
  -4  10  -7 2867.24 86.1714   4
  -4  10  -8 4305.64 102.410   4
  -4  10  -9 77.3508 44.2778   6
  -4  10  -9 30.1373 54.4405   4
  -4  10 -10 3340.74 90.7408   6
  -4  10 -10 3308.72 95.9292   4
  -4  10 -11 19.5948 52.4061   6
  -4  10 -11-27.7716 49.9583   4
  -4  10 -12 959.782 71.4065   6
  -4  10 -12 804.370 61.6457   4
  -4  10 -13 87.9299 60.8389   6
  -4  10 -13 112.917 48.9841   4
   4  -9  -9 115.355 52.4929   2
  -4   9   8 599.164 72.8731   3
  -4   9   7 1533.42 90.7521   3
  -4   9   6-6.40803 65.8033   3
  -4   9   5 306.981 68.9139   3
  -4   9   4 1797.13 84.8275   3
  -4   9   3 84.5754 60.8573   3
  -4   9   2 118.384 54.4148   3
  -4   9   1 11527.7 161.134   3
  -4   9   0 244.630 61.2094   3
  -4   9  -1 21283.7 200.668   3
  -4   9  -2 1636.14 74.7734   3
  -4   9  -3 5214.98 104.997   3
  -4   9  -4 61224.7 305.775   3
  -4   9  -5 630.146 56.7298   4
  -4   9  -5 510.699 50.1285   3
  -4   9  -6 1250.57 66.1889   4
  -4   9  -6 1223.91 55.5421   3
  -4   9  -7 8267.65 111.355   6
  -4   9  -7 8015.99 127.334   4
  -4   9  -8 3184.15 79.6350   6
  -4   9  -8 3533.44 90.7976   4
  -4   9  -9 736.211 54.5620   6
  -4   9  -9 785.477 59.4198   4
  -4   9 -10 211.548 49.4082   6
  -4   9 -10 310.510 49.3813   4
  -4   9 -11 2535.54 84.5487   6
  -4   9 -11 2527.41 79.2664   4
  -4   9 -12 67.4693 53.7996   6
  -4   9 -12 184.244 49.3219   4
  -4   9 -13 21.2063 54.9331   6
  -4   9 -13 78.4646 41.2930   4
   4  -8 -10 1381.82 71.5534   2
  -4   8  10 991.802 77.7037   3
   4  -8  -9 859.772 60.6129   2
  -4   8   9 788.529 74.6450   3
   4  -8  -8 475.411 47.9985   2
  -4   8   8 313.455 69.1692   3
   4  -8  -7 410.214 44.1668   2
  -4   8   7 290.729 60.4569   3
   4  -8  -6 802.804 50.1819   2
  -4   8   6 714.873 69.0479   3
   4  -8  -5 3558.23 77.2191   2
  -4   8   5 3353.98 104.970   3
  -4   8   4 3907.42 105.531   3
  -4   8   3 1040.56 72.6876   3
  -4   8   2 19428.9 195.099   3
  -4   8   1 530.882 61.6582   3
  -4   8   0 1451.22 69.4457   3
  -4   8  -1 67155.7 323.826   3
  -4   8  -2 24527.9 194.744   3
  -4   8  -3 695.045 53.0036   3
  -4   8  -4-44.7153 42.1336   3
  -4   8  -5 8642.79 97.5132   6
  -4   8  -5 8474.00 121.174   4
  -4   8  -5 8665.85 111.337   3
  -4   8  -6 377.192 37.7212   6
  -4   8  -6 353.325 45.1931   4
  -4   8  -6 429.642 40.7109   3
  -4   8  -7 990.199 49.2956   6
  -4   8  -7 842.669 53.6181   4
  -4   8  -7 837.722 44.3431   3
  -4   8  -8 4648.22 88.6436   6
  -4   8  -8 4614.00 94.6832   4
  -4   8  -9 8377.86 118.277   6
  -4   8  -9 8335.42 122.294   4
  -4   8 -10 389.582 47.4742   6
  -4   8 -10 369.804 47.2009   4
  -4   8 -11 146.310 50.8060   6
  -4   8 -11 168.424 44.6282   4
  -4   8 -12 1701.17 74.1645   6
  -4   8 -12 1726.60 63.3953   4
  -4   8 -13-111.299 57.8437   6
  -4   8 -13 24.9831 37.8911   4
  -4   8 -14 36.6539 59.9319   6
   4  -7 -11 121.750 51.4435   2
  -4   7  11-77.8933 67.3607   3
   4  -7 -10 235.157 44.8317   2
  -4   7  10 49.0238 61.9737   3
   4  -7  -9 616.519 53.7920   2
  -4   7   9 528.831 68.6121   3
   4  -7  -8 6353.08 110.082   2
  -4   7   8 5968.91 130.430   3
   4  -7  -7 895.309 51.7692   2
  -4   7   7 711.334 65.0613   3
   4  -7  -6 11284.0 128.636   2
  -4   7   6 11253.7 161.394   3
   4  -7  -5 5380.27 87.8489   2
  -4   7   5 5295.62 113.713   3
   4  -7  -4 10225.6 110.237   2
  -4   7   4 10303.4 146.093   3
   4  -7  -3 17605.9 135.649   2
  -4   7   3 17700.0 181.509   3
  -4   7   2 45.5504 50.1868   3
  -4   7   1 15626.5 159.416   3
  -4   7   0 2041.42 71.5091   3
  -4   7  -1 35909.3 223.320   3
  -4   7  -2 316.660 43.3682   3
  -4   7  -3 769.765 31.9795   6
  -4   7  -3 695.020 44.2178   3
  -4   7  -4-31.9121 34.0151   3
  -4   7  -4 35.4518 23.3700   6
  -4   7  -5 324.242 40.8974   4
  -4   7  -5 311.358 37.2071   3
  -4   7  -5 354.064 31.0344   6
  -4   7  -6 12927.7 120.027   6
  -4   7  -6 13041.3 138.469   4
  -4   7  -6 13447.5 124.867   3
  -4   7  -7 638.597 41.9537   6
  -4   7  -7 592.056 48.3590   4
  -4   7  -7 670.169 38.5451   3
  -4   7  -8 4847.76 85.7133   6
  -4   7  -8 4891.02 91.5329   4
  -4   7  -8 4770.83 73.4245   3
  -4   7  -9 282.504 45.9825   6
  -4   7  -9 314.774 43.7091   4
  -4   7 -10 736.819 55.5632   6
  -4   7 -10 687.694 48.4628   4
  -4   7 -11 164.417 47.5628   6
  -4   7 -11 234.064 38.1089   4
  -4   7 -12 1552.77 72.0408   6
  -4   7 -12 1603.00 58.4462   4
  -4   7 -13-31.7546 58.0764   6
  -4   7 -14-119.388 61.3096   6
   4  -6 -12 437.196 58.6763   2
  -4   6  12 320.700 67.6444   3
   4  -6 -11 918.498 61.9680   2
  -4   6  11 891.965 71.8742   3
   4  -6 -10 1125.94 63.4865   2
  -4   6  10 933.787 73.9049   3
   4  -6  -9 4572.61 97.5351   2
  -4   6   9 4590.98 114.068   3
   4  -6  -8 218.672 43.6730   2
  -4   6   8 139.165 54.2657   3
   4  -6  -7 2272.35 66.4367   2
  -4   6   7 2165.28 83.6912   3
   4  -6  -6 5288.33 88.8274   2
  -4   6   6 5427.18 110.981   3
   4  -6  -5 3061.29 67.1983   2
  -4   6   5 2805.84 82.8008   3
   4  -6  -4 1456.46 47.6685   2
  -4   6   4 1349.42 63.8758   3
   4  -6  -3 261.496 28.9679   2
  -4   6   3 350.376 47.8415   3
   4  -6  -2 14.9188 21.0203   2
  -4   6   2-30.9625 42.4051   3
   4  -6  -1 1111.58 34.6161   2
  -4   6   1 1140.41 52.9376   3
   4  -6   0 2846.58 48.2237   2
  -4   6   0 2822.04 69.6763   3
  -4   6  -1 2414.34 40.0797   6
  -4   6  -1 2344.01 61.7508   3
  -4   6  -2 10258.9 112.649   3
  -4   6  -2 10214.0 81.8380   6
  -4   6  -3-10.4143 29.9051   3
  -4   6  -3-0.22918 19.8701   6
  -4   6  -4 552.922 31.4132   6
  -4   6  -4 504.524 37.0272   3
  -4   6  -5 9560.49 96.4751   6
  -4   6  -5 9457.29 110.053   4
  -4   6  -5 9450.00 102.554   3
  -4   6  -6 552.946 40.0521   4
  -4   6  -6 532.045 36.1358   6
  -4   6  -6 522.204 33.4254   3
  -4   6  -7 3311.57 68.3492   6
  -4   6  -7 3399.25 70.4701   4
  -4   6  -7 3270.48 61.3452   3
  -4   6  -8 2550.85 66.4546   6
  -4   6  -8 2413.22 64.0175   4
  -4   6  -9-10.1839 40.7333   6
  -4   6  -9 158.258 33.2428   4
  -4   6 -10 176.778 46.9915   6
  -4   6 -10 201.228 36.2475   4
  -4   6 -11 421.097 50.6717   6
  -4   6 -12 97.6549 48.7290   6
  -4   6 -13 1001.62 69.0228   6
  -4   6 -14-60.3684 61.5794   6
   4  -5 -13 612.712 64.3834   2
   4  -5 -12 1480.93 75.6507   2
   4  -5 -11 479.148 55.7054   2
  -4   5  11 367.681 63.0232   3
   4  -5 -10 3675.36 91.2469   2
  -4   5  10 3678.04 101.652   3
   4  -5  -9 1613.95 65.6342   2
  -4   5   9 1449.89 72.4825   3
   4  -5  -8 2912.38 76.6652   2
  -4   5   8 2774.74 85.2397   3
   4  -5  -7 5377.34 92.2331   2
  -4   5   7 5500.14 108.350   3
   4  -5  -6 3031.67 68.9766   2
  -4   5   6 3066.20 82.7290   3
   4  -5  -5 44.3014 29.4514   2
  -4   5   5 95.8386 41.2752   3
   4  -5  -4 438.986 32.7176   2
  -4   5   4 479.241 46.2482   3
   4  -5  -3 7171.37 83.2559   2
  -4   5   3 7293.97 103.702   3
   4  -5  -2 3197.64 55.1528   2
  -4   5   2 3338.88 73.0054   3
  -4   5   1 17132.8 91.5052   6
   4  -5  -1 17241.3 116.516   2
  -4   5   1 17351.9 144.772   3
  -4   5   0 34.2998 32.8875   3
   4  -5   0 35.9920 19.8647   2
  -4   5   0 38.4397 16.1933   6
  -4   5  -1 7741.92 69.5048   6
  -4   5  -1 7740.38 94.6380   3
  -4   5  -2 1609.60 36.8201   6
  -4   5  -2 1588.13 46.8065   3
  -4   5  -3 1022.28 34.2372   6
  -4   5  -3 1012.07 40.3859   3
  -4   5  -4 912.333 34.6356   6
  -4   5  -4 893.301 38.9442   3
  -4   5  -5 1231.65 41.3410   6
  -4   5  -5 1240.30 44.7957   4
  -4   5  -5 1170.13 41.5214   3
  -4   5  -6 1907.46 51.1743   6
  -4   5  -6 1881.54 51.0200   4
  -4   5  -7 949.048 45.3298   6
  -4   5  -7 970.848 43.3133   4
  -4   5  -8 261.144 41.1856   6
  -4   5  -8 167.508 32.6028   4
  -4   5  -9 13431.6 119.102   4
  -4   5  -9 14007.9 144.463   6
  -4   5 -10 16.1345 47.4010   6
  -4   5 -11 215.352 50.8902   6
  -4   5 -12 753.173 64.2968   6
  -4   5 -13 418.157 56.9155   6
  -4   5 -14 4385.07 118.374   6
   4  -4 -13 872.782 71.2643   2
   4  -4 -12 303.971 55.3356   2
   4  -4 -11 3204.20 88.1508   2
   4  -4 -10 2890.31 82.5888   2
  -4   4  10 3019.34 87.6416   3
   4  -4  -9 554.316 56.0059   2
  -4   4   9 503.966 60.3497   3
   4  -4  -8 2182.46 70.1609   2
  -4   4   8 2241.20 74.9565   3
   4  -4  -7 17872.8 155.008   2
  -4   4   7 18067.0 166.322   3
   4  -4  -6 6077.87 89.0266   2
  -4   4   6 6102.05 98.0756   3
   4  -4  -5 30.4035 29.2489   2
  -4   4   5 85.8638 36.7059   3
   4  -4  -4 22794.5 148.710   2
  -4   4   4 22753.2 165.962   3
   4  -4  -3 7931.40 86.9821   2
  -4   4   3 8247.67 100.533   3
   4  -4  -2 13992.8 110.356   2
  -4   4   2 13741.6 123.317   3
   4  -4  -1 5018.10 66.7555   2
  -4   4   1 5249.91 78.9952   3
  -4   4   0 23690.8 120.142   6
  -4   4   0 23730.7 152.696   3
  -4   4  -1 3792.11 52.2697   6
  -4   4  -1 3885.42 65.1835   3
  -4   4  -2 1093.03 33.2731   6
  -4   4  -2 988.397 38.4775   3
  -4   4  -3 4127.02 60.0693   6
  -4   4  -3 4164.61 64.8779   3
  -4   4  -4 3769.14 48.0272   2
  -4   4  -4 3870.41 62.0979   6
  -4   4  -4 3955.12 62.1600   3
  -4   4  -5 1350.05 31.1160   2
  -4   4  -5 1391.79 43.6234   6
  -4   4  -5 1377.32 41.1900   4
  -4   4  -6 791.826 41.0543   6
  -4   4  -6 771.123 34.0707   4
  -4   4  -7 68.8911 32.7460   6
  -4   4  -7 48.9013 23.6154   4
  -4   4  -8 3966.90 80.5213   6
  -4   4  -9 20520.8 174.520   6
  -4   4 -10 682.104 52.8059   6
  -4   4 -11 7931.52 123.733   6
  -4   4 -12 12468.5 158.943   6
  -4   4 -13 57.7425 54.9779   6
  -4   4 -14 206.518 60.3357   6
   4  -3 -14-74.7682 56.8082   2
   4  -3 -13 598.877 64.2208   2
   4  -3 -12 10.7024 46.9166   2
   4  -3 -11 68.3343 46.6816   2
   4  -3 -10 31548.7 230.872   2
  -4   3  10 30811.2 222.730   3
   4  -3  -9 58471.4 299.010   2
  -4   3   9 57384.7 288.932   3
  -4   3   8 316.115 46.2432   3
   4  -3  -8 261.314 46.9597   2
   4  -3  -7 1037.19 26.9646   0
   4  -3  -7 992.695 48.7767   2
  -4   3   7 1090.05 50.6851   3
   4  -3  -6 27596.6 119.368   0
   4  -3  -6 27891.3 177.799   2
  -4   3   6 27749.1 179.982   3
   4  -3  -5 1524.22 49.6756   2
  -4   3   5 1500.49 51.1776   3
   4  -3  -5 1465.73 31.0491   0
   4  -3  -4 9650.54 99.3630   2
  -4   3   4 9574.47 102.190   3
   4  -3  -4 9518.13 72.4574   0
   4  -3  -3 63867.8 241.940   2
  -4   3   3 63233.2 244.956   3
   4  -3  -2 22910.7 142.103   2
  -4   3   2 23169.1 147.724   3
  -4   3   1 1084.50 40.0826   3
  -4   3   0 589.420 33.3990   3
  -4   3  -1 25.4795 26.2143   3
  -4   3  -1 17.9913 22.6502   6
  -4   3  -2 9780.18 89.4748   6
  -4   3  -2 9613.75 90.3413   3
   4  -3   3 613.803 19.5276   1
  -4   3  -3 645.950 31.8986   6
   4  -3   3 626.492 22.0541   0
  -4   3  -3 668.553 32.4200   3
   4  -3   4 126.459 13.5792   1
  -4   3  -4 89.1470 25.7043   6
  -4   3  -4 97.7673 20.3402   4
  -4   3  -4 104.266 20.0436   2
   4  -3   4 108.581 14.8177   0
   4  -3   5 895.863 26.9599   0
  -4   3  -5 805.574 29.2728   2
  -4   3  -5 890.569 40.8628   6
  -4   3  -5 819.072 30.0633   4
  -4   3  -6 13484.5 96.5646   4
  -4   3  -6 13986.1 104.065   2
   4  -3   6 13628.3 85.5340   0
  -4   3  -6 14135.8 124.427   6
  -4   3  -7 2.07360 34.9693   6
  -4   3  -7-16.0552 23.3229   2
  -4   3  -8 3221.71 74.2454   6
  -4   3  -8 3308.30 60.2181   2
  -4   3  -9 25791.7 193.499   6
  -4   3 -10 4742.51 96.0282   6
  -4   3 -11 17.0714 43.8426   6
  -4   3 -12 298.315 50.6300   6
  -4   3 -13 641.627 59.2389   6
  -4   3 -14 398.591 61.4087   6
   4  -2 -15 339.253 68.9141   2
   4  -2 -14-35.5441 49.6450   2
   4  -2 -13-17.3067 49.9276   2
   4  -2 -12 4742.27 105.661   2
   4  -2 -11 746.853 58.5202   2
   4  -2 -10 4251.34 93.2670   2
   4  -2  -9 41.7068 44.6056   2
  -4   2   9 91.4527 36.1908   3
   4  -2  -8 4996.75 88.1983   2
  -4   2   8 4617.53 78.5206   3
   4  -2  -7 3315.71 71.4024   2
   4  -2  -7 3170.46 42.1972   0
  -4   2   7 3159.32 63.6717   3
   4  -2  -6 7139.82 61.5542   0
   4  -2  -6 7197.53 94.0052   2
  -4   2   6 7146.19 86.3228   3
   4  -2  -5 11211.3 111.035   2
   4  -2  -5 11524.0 77.0657   0
  -4   2   5 11299.0 103.498   3
   4  -2  -4 2542.12 39.0324   0
   4  -2  -4 2498.32 57.8013   2
  -4   2   4 2497.43 52.5654   3
   4  -2  -3 3108.75 42.4658   0
   4  -2  -3 3006.99 59.9174   2
  -4   2   3 3141.85 55.6082   3
  -4   2   2-16.4375 24.8911   3
   4  -2  -2 47.4110 16.0852   0
  -4   2   1 207.788 26.3418   3
   4  -2  -1 198.272 16.4989   0
   4  -2   0 71.9504 16.7968   1
  -4   2   0 105.767 24.6499   3
   4  -2   0 85.5062 14.4082   0
   4  -2   1 11523.6 69.0781   1
   4  -2   1 11467.3 77.5179   0
  -4   2  -1 11762.3 93.9655   3
   4  -2   2 7355.80 54.3058   1
  -4   2  -2 7321.85 81.3703   6
   4  -2   2 7447.96 62.2727   0
  -4   2  -3 125.268 28.0697   6
   4  -2   3 109.712 14.1529   1
  -4   2  -3 103.700 21.3133   2
   4  -2   3 117.809 16.1629   0
   4  -2   4 578.064 22.1404   0
  -4   2  -4 561.712 28.9932   2
  -4   2  -4 575.737 34.2376   6
   4  -2   4 566.215 18.2302   1
  -4   2  -4 533.950 21.1846   4
  -4   2  -5 3476.71 57.7217   2
   4  -2   5 3462.40 43.8025   0
  -4   2  -5 3390.23 64.2197   6
  -4   2  -6 1229.83 40.3641   2
  -4   2  -6 1213.10 47.7403   6
  -4   2  -7 3847.05 74.8140   6
  -4   2  -7 3832.09 65.8032   2
  -4   2  -8 4485.49 84.2832   6
  -4   2  -8 4678.56 75.1242   2
  -4   2  -9 3102.21 65.7798   2
  -4   2  -9 3183.09 77.8966   6
  -4   2 -10 122.120 44.1403   6
  -4   2 -10 127.582 36.2124   2
  -4   2 -11 1870.42 74.0127   6
  -4   2 -11 1692.29 59.0862   2
  -4   2 -12 76.4883 49.2863   6
  -4   2 -13 1095.05 68.1534   6
  -4   2 -14 1708.51 83.3845   6
   4  -1 -15-13.9423 49.6257   2
   4  -1 -14 826.819 65.3884   2
   4  -1 -13 2116.40 80.0029   2
   4  -1 -12 25.6970 30.6809   5
   4  -1 -12-17.5341 43.8257   2
   4  -1 -11 3721.31 89.6260   2
   4  -1 -10 1098.12 38.5313   1
   4  -1 -10 1083.50 57.5505   2
   4  -1  -9 2463.32 47.7553   1
   4  -1  -9 2589.50 71.5017   2
   4  -1  -8 138.527 23.6611   1
   4  -1  -8 131.910 38.5576   2
  -4   1   8 79.9575 27.1338   3
   4  -1  -7 830.414 31.1261   1
   4  -1  -7 818.140 44.6998   2
  -4   1   7 848.136 32.6647   3
   4  -1  -6 2351.10 42.6281   1
   4  -1  -6 2258.12 60.3767   2
  -4   1   6 2380.66 47.8893   3
   4  -1  -5 1630.22 35.7194   1
   4  -1  -5 1564.48 32.2696   0
   4  -1  -5 1532.48 51.9028   2
  -4   1   5 1619.66 40.0502   3
   4  -1  -4 7530.90 66.2585   1
   4  -1  -4 7832.70 94.1355   2
  -4   1   4 7551.91 74.4786   3
   4  -1  -4 7595.19 64.0251   0
   4  -1  -3 2350.42 38.3371   1
   4  -1  -3 2364.13 38.0167   0
  -4   1   3 2336.16 43.8820   3
   4  -1  -2 602.122 25.7498   1
   4  -1  -2 637.328 23.5418   0
  -4   1   2 627.194 27.7685   3
   4  -1  -1 9854.45 72.1979   0
   4  -1  -1 9515.31 67.6549   1
  -4   1   1 9658.98 81.1210   3
   4  -1   0 8771.26 67.5061   0
   4  -1   0 8926.27 64.0607   1
  -4   1   0 8902.59 78.0823   3
   4  -1   1 7594.18 58.0477   1
   4  -1   1 7515.10 62.5373   0
   4  -1   2 27208.2 117.347   0
  -4   1  -2 26709.7 155.354   6
   4  -1   2 27146.0 104.969   1
  -4   1  -3 265.971 30.5903   6
   4  -1   3 214.789 18.0099   1
  -4   1  -3 179.375 28.6423   2
  -4   1  -4 18883.1 131.288   2
  -4   1  -4 18996.9 137.412   6
   4  -1   4 19134.2 86.5864   1
  -4   1  -5 11481.2 106.377   2
  -4   1  -5 11297.0 111.695   6
  -4   1  -6 544.226 40.5263   6
  -4   1  -6 521.584 37.7400   2
  -4   1  -7 4069.59 73.1578   2
  -4   1  -7 4150.60 78.2997   6
  -4   1  -8 4.20379 34.9734   6
  -4   1  -8 32.2798 32.2230   2
  -4   1  -9 1961.70 63.8554   6
  -4   1  -9 1958.38 60.0899   2
  -4   1 -10 70.4577 40.7297   6
  -4   1 -10 28.3516 35.6539   2
  -4   1 -11 1445.08 69.9568   6
  -4   1 -11 1362.79 59.1123   2
  -4   1 -12 91.8876 45.8244   6
  -4   1 -12 110.661 40.0570   2
  -4   1 -13 1139.44 72.0307   6
  -4   1 -13 1189.46 61.2765   2
   4   0 -16 77.2125 49.2817   2
   4   0 -15 1.15877 46.8597   2
   4   0 -14 177.447 48.2442   2
   4   0 -13 890.887 43.3280   5
   4   0 -13 896.781 61.9555   2
   4   0 -12 3.54975 29.4797   5
   4   0 -12 10.6873 41.0784   2
   4   0 -11 73.3472 26.4122   1
   4   0 -11 13.5842 41.0078   2
   4   0 -10 1654.54 42.4999   1
   4   0 -10 1657.37 63.8098   2
   4   0  -9 151.974 26.4457   1
   4   0  -9 93.1376 40.0676   2
   4   0  -8 2775.13 47.9958   1
   4   0  -8 2656.86 69.2651   2
   4   0  -7 71.3939 35.0483   2
  -4   0   7 77.8191 18.7674   3
  -4   0   7 60.4788 14.2476   0
   4   0  -7 87.9757 23.7005   1
   4   0  -6 90.1186 34.1212   2
  -4   0   6 77.9687 16.6295   3
  -4   0   6 119.238 15.1110   0
   4   0  -6 101.121 21.9876   1
   4   0  -5 249.752 23.8677   1
  -4   0   5 295.834 17.7140   0
  -4   0   5 288.538 19.9039   3
   4   0  -4 3374.99 47.4397   1
  -4   0   4 3560.20 45.5257   0
  -4   0   4 3521.87 47.8507   3
   4   0  -3 4527.40 51.9455   1
  -4   0   3 4744.08 51.8498   0
  -4   0   3 4474.94 52.1614   3
   4   0  -2 20606.0 102.375   1
  -4   0   2 20573.6 104.116   0
   4   0  -1 4613.01 51.1470   1
  -4   0   1 4753.47 52.5117   0
   4   0   0 15456.9 87.6048   1
  -4   0   0 15072.1 89.5120   0
   4   0   1 42752.7 142.651   1
  -4   0  -1 42868.4 149.482   0
  -4   0  -2 760.624 40.6582   2
  -4   0  -2 901.783 28.1509   0
   4   0   2 823.584 26.6950   1
  -4   0  -3 4531.11 50.9797   0
  -4   0  -3 4597.01 71.5935   2
  -4   0  -3 4342.59 72.0606   6
   4   0   3 4475.95 48.4223   1
  -4   0  -4 159.142 34.7930   6
   4   0   4 168.499 20.3579   1
  -4   0  -4 149.014 29.0951   2
  -4   0  -4 104.703 18.9294   0
  -4   0  -5 9771.97 106.451   2
  -4   0  -5 9680.53 106.306   6
  -4   0  -6 525.399 42.3369   6
  -4   0  -6 392.277 39.8106   2
  -4   0  -7 5000.48 84.4729   6
  -4   0  -7 4930.60 84.6505   2
  -4   0  -8 406.959 42.3897   6
  -4   0  -8 454.779 42.1474   2
  -4   0  -9 881.341 51.8963   2
  -4   0  -9 911.247 51.6936   6
  -4   0 -10 1348.85 60.1884   2
  -4   0 -10 1360.61 61.2991   6
  -4   0 -11 77.0451 46.5978   6
  -4   0 -11 83.4717 40.8763   2
  -4   0 -12 425.862 47.3693   2
  -4   0 -13 47.8238 45.2874   2
   4   1 -16 332.694 62.3548   2
   4   1 -15 354.793 61.5668   2
   4   1 -14 318.189 37.2654   5
   4   1 -14 285.504 51.8867   2
   4   1 -13 498.990 41.7311   5
   4   1 -13 435.093 55.2044   2
   4   1 -12 342.305 35.9503   5
   4   1 -12 308.345 48.7439   2
   4   1 -11 1936.74 52.2573   5
   4   1 -11 1706.74 67.3096   2
   4   1 -11 1861.57 44.8157   1
   4   1 -10 1940.46 45.3775   1
   4   1 -10 1848.57 67.0220   2
   4   1  -9 2037.08 45.2259   1
   4   1  -9 2102.41 67.8538   2
   4   1  -8 4739.24 60.4859   1
   4   1  -8 4507.59 87.9426   2
  -4  -1   8 4788.11 53.0654   0
  -4  -1   7 5116.94 54.7983   0
   4   1  -7 5048.58 60.9639   1
   4   1  -7 4813.09 86.6057   2
   4   1  -6 1665.82 37.9556   1
  -4  -1   6 1587.85 33.7277   0
  -4  -1   6 1620.25 29.5570   3
   4   1  -5 3302.89 50.0805   1
  -4  -1   5 3401.34 45.6276   0
  -4  -1   5 3593.97 41.1192   3
   4   1  -4 56.2872 22.7943   1
  -4  -1   4 103.817 18.8875   0
   4   1  -3 53457.3 175.843   1
  -4  -1   3 53608.4 172.843   0
   4   1  -2 5191.50 58.6109   1
  -4  -1   2 5256.31 56.3997   0
  -4  -1   1 464.900 22.7856   0
   4   1  -1 433.333 28.4428   1
  -4  -1   0 23410.4 114.417   0
   4   1   0 23711.6 115.684   1
   4   1   1 36311.1 140.459   1
  -4  -1  -1 36840.1 143.060   0
  -4  -1  -2 4010.02 71.3398   2
  -4  -1  -2 4440.14 51.7143   0
   4   1   2 4151.99 50.7848   1
  -4  -1  -3 418.629 36.5810   2
  -4  -1  -3 337.088 37.3976   6
   4   1   3 466.491 25.0872   1
  -4  -1  -3 444.425 23.6601   0
  -4  -1  -4 11348.0 113.240   6
  -4  -1  -4 11406.2 81.3198   0
   4   1   4 11646.8 84.2270   1
  -4  -1  -4 11449.8 118.162   2
  -4  -1  -5 4856.05 83.0282   2
  -4  -1  -5 4969.80 80.4662   6
  -4  -1  -6 2914.55 70.9591   2
  -4  -1  -6 2978.55 68.5904   6
  -4  -1  -7 142.457 39.1620   6
  -4  -1  -7 119.198 41.1250   2
  -4  -1  -8 2431.58 66.9576   6
  -4  -1  -8 2470.81 70.9217   2
  -4  -1  -9 786.577 53.4062   6
  -4  -1  -9 774.854 51.2533   2
  -4  -1 -10 315.901 45.7552   2
  -4  -1 -11 824.026 59.4013   2
  -4  -1 -12 41.3589 44.4128   2
   4   2 -17 909.537 73.8503   2
   4   2 -16 338.896 58.3700   2
   4   2 -16 275.256 43.4132   5
   4   2 -15 7.68338 54.3448   2
   4   2 -15 99.9236 40.3813   5
   4   2 -14-3.40982 51.1765   2
   4   2 -14 39.5656 38.2395   5
   4   2 -13 4166.37 78.1434   5
   4   2 -13 3671.07 97.6729   2
   4   2 -12-19.6740 43.5700   2
   4   2 -12 52.3845 35.4157   5
   4   2 -11 609.369 33.2944   1
   4   2 -11 604.318 40.7428   5
   4   2 -11 638.578 53.3883   2
   4   2 -10 228.456 47.1152   2
   4   2 -10 189.076 29.0182   1
   4   2 -10 180.324 33.7813   5
   4   2  -9 5544.35 68.5936   1
   4   2  -9 5413.06 98.3659   2
   4   2  -8 2541.54 48.9837   1
   4   2  -7 332.374 28.8656   1
   4   2  -6 3410.78 53.3032   1
   4   2  -5 1637.30 40.2074   1
   4   2  -4 7937.57 76.0917   1
   4   2  -3 19922.3 115.722   1
   4   2  -2 97429.6 249.826   1
   4   2  -1 129294. 285.624   1
   4   2   0 13400.0 93.5652   1
  -4  -2  -1 351.186 38.6694   2
   4   2   1 377.790 26.9382   1
  -4  -2  -2 3241.58 68.1404   2
   4   2   2 3194.16 51.0060   1
  -4  -2  -3 1713.79 56.3874   2
  -4  -2  -3 1793.54 54.3036   6
   4   2   3 1725.32 41.3603   1
  -4  -2  -4 3932.23 79.1724   2
  -4  -2  -4 3974.95 74.4181   6
   4   2   4 4206.89 59.4373   1
  -4  -2  -5 5506.44 94.2919   2
  -4  -2  -5 5661.74 87.5920   6
  -4  -2  -6 1025.36 49.5357   6
  -4  -2  -6 936.092 52.7030   2
  -4  -2  -7 90.4582 37.3688   6
  -4  -2  -7 60.6158 38.6900   2
  -4  -2  -8 101.478 40.1627   2
  -4  -2  -9 246.485 45.1736   2
  -4  -2 -10 321.762 51.6120   2
  -4  -2 -11-55.7792 43.2241   2
   4   3 -17 144.904 46.8058   5
   4   3 -16 1743.86 65.5494   5
   4   3 -16 1620.49 80.4501   2
   4   3 -15 148.189 57.0133   2
   4   3 -15 243.514 39.3106   5
   4   3 -14 665.283 49.5498   5
   4   3 -14 588.410 61.4612   2
   4   3 -13 222.187 50.1647   2
   4   3 -13 328.573 40.9196   5
   4   3 -12 4560.50 79.6980   5
   4   3 -12 4167.54 98.7412   2
   4   3 -11 306.967 49.5224   2
   4   3 -11 315.955 32.2312   1
   4   3 -11 317.918 38.4884   5
   4   3 -10 1259.12 42.3716   1
   4   3 -10 1279.24 49.6257   5
   4   3  -9 4141.90 64.5945   1
   4   3  -9 4159.88 69.7300   5
   4   3  -8 19.5519 30.1909   5
   4   3  -8-6.03848 26.6451   1
   4   3  -7 1681.92 44.3665   1
   4   3  -6 4332.58 62.3644   1
   4   3  -5 6526.97 74.0165   1
   4   3  -4 3631.98 57.7634   1
   4   3  -3 2801.15 52.4257   1
   4   3  -2 3527.34 57.7696   1
   4   3  -1 1842.39 44.5273   1
  -4  -3   0 256.889 34.8732   2
   4   3   0 281.290 28.8921   1
  -4  -3  -1 2105.20 59.0736   2
   4   3   1 2073.06 46.7219   1
  -4  -3  -2 7743.07 102.974   2
   4   3   2 7573.12 80.4436   1
  -4  -3  -3 3997.24 81.5245   2
  -4  -3  -3 3961.41 76.0220   6
   4   3   3 3975.40 62.9211   1
  -4  -3  -4 12.5491 35.1874   6
   4   3   4 6.12447 28.4014   1
  -4  -3  -4 25.2470 36.9795   2
  -4  -3  -5 288.953 36.4707   6
  -4  -3  -5 238.302 43.7021   2
  -4  -3  -6-28.5461 40.5837   2
  -4  -3  -7 50.6442 43.8206   2
  -4  -3  -8 31.4285 42.8896   2
  -4  -3  -9-12.3682 38.9965   2
  -4  -3 -10 2.43423 46.7483   2
   4   4 -17 50.4048 42.3234   5
   4   4 -16 576.575 55.1555   5
   4   4 -15 1394.01 59.0845   5
   4   4 -14 142.436 52.3823   2
   4   4 -14 32.9583 44.6721   5
   4   4 -13 2653.80 70.9761   5
   4   4 -12 30.1696 37.9327   5
   4   4 -11 661.862 43.8194   5
   4   4 -11 727.898 38.2914   1
   4   4 -10 552.499 40.9013   5
   4   4 -10 604.282 36.9806   1
   4   4  -9 1757.20 52.0917   5
   4   4  -9 1920.60 50.7350   1
   4   4  -8-2.54214 31.3961   5
   4   4  -8 1.32200 29.6201   1
   4   4  -7 136.526 29.6580   5
   4   4  -7 109.706 28.9597   1
   4   4  -6-5.63661 26.8306   5
   4   4  -6-14.7909 29.8433   1
   4   4  -5 4612.14 63.9239   5
   4   4  -5 4517.63 68.0369   1
   4   4  -4 497.269 35.0882   1
   4   4  -3 773.596 38.7052   1
   4   4  -2 5206.37 72.1775   1
   4   4  -1 13.8650 29.0637   1
  -4  -4   1-4.35107 32.1739   2
  -4  -4   0 391.572 39.1201   2
   4   4   0 419.872 33.7552   1
   4   4   1 275.589 32.8330   1
  -4  -4  -1 221.885 37.9092   2
  -4  -4  -2 286.855 40.5131   2
   4   4   2 287.287 32.3584   1
  -4  -4  -3-35.2853 34.9168   6
   4   4   3-10.2283 31.2946   1
  -4  -4  -3 52.7828 37.3032   2
  -4  -4  -4 194.145 43.6759   2
   4   4   4 277.279 34.0768   1
  -4  -4  -5 636.551 48.1435   2
  -4  -4  -6 48.9576 39.9928   2
  -4  -4  -7 605.517 55.5520   2
  -4  -4  -8 50.0124 40.5949   2
  -4  -4  -9 448.419 58.3868   2
   4   5 -16 682.804 55.3063   5
   4   5 -15 369.615 47.7368   5
   4   5 -14 2098.39 67.4883   5
   4   5 -13 1620.11 61.4661   5
   4   5 -12 1157.27 56.7123   5
   4   5 -11 164.804 33.5817   1
   4   5 -11 208.594 42.1423   5
   4   5 -10 649.660 43.7107   5
   4   5 -10 607.548 41.1802   1
   4   5  -9 888.182 45.6659   5
   4   5  -9 813.088 42.0359   1
   4   5  -8 1816.15 53.3567   5
   4   5  -8 1638.81 50.4765   1
   4   5  -7 1984.94 52.4411   5
   4   5  -7 1954.55 54.6172   1
   4   5  -6 5323.01 74.4752   5
   4   5  -6 5055.38 78.1258   1
   4   5  -5 200.407 30.4994   5
   4   5  -5 220.172 35.4237   1
   4   5  -4 890.147 36.2067   5
   4   5  -4 825.602 42.0047   1
   4   5  -3 1430.95 39.0068   5
   4   5  -3 1459.10 50.2259   1
   4   5  -2 254.123 38.3524   1
  -4  -5   2 192.336 36.6401   2
  -4  -5   1 554.672 42.5151   2
   4   5  -1 535.590 40.8812   1
   4   5   0-25.9042 32.3242   1
  -4  -5   0 25.6505 30.3671   2
   4   5   1 17.8603 34.2433   1
  -4  -5  -1 110.646 32.7625   2
   4   5   2-37.5922 33.0712   1
  -4  -5  -2 36.9872 34.8348   2
  -4  -5  -3 104.574 44.8344   2
   4   5   3 272.737 38.0205   1
  -4  -5  -4 167.280 44.0043   2
  -4  -5  -5 420.994 51.6494   2
  -4  -5  -6 135.871 42.1698   2
  -4  -5  -7 50.9506 47.3531   2
   4   6 -14 601.324 54.7570   5
   4   6 -13-14.2236 42.0045   5
   4   6 -12 4251.03 87.4999   5
   4   6 -11 522.761 48.1629   5
   4   6 -11 489.380 45.3959   1
   4   6 -10 2641.82 67.9167   5
   4   6 -10 2568.94 64.7211   1
   4   6  -9 259.677 40.4526   1
   4   6  -9 69.3599 36.5429   5
   4   6  -8-4.41822 35.6803   1
   4   6  -8-4.89537 35.6105   5
   4   6  -7 4635.46 75.2336   5
   4   6  -7 4478.29 78.7608   1
   4   6  -6 149.484 34.8620   5
   4   6  -6 841.647 48.2816   1
   4   6  -5 1073.55 42.4480   5
   4   6  -5 1056.55 50.1912   1
   4   6  -4-5.52997 37.0366   1
  -4  -6   3 646.163 46.3051   2
   4   6  -3 582.385 43.6884   1
  -4  -6   2 292.158 39.8483   2
   4   6  -2 225.579 41.3530   1
  -4  -6   1 921.991 47.6826   2
   4   6  -1 961.335 48.3476   1
   4   6   0-27.3241 35.3699   1
  -4  -6   0-0.82378 34.5182   2
  -4  -6  -1 1727.46 61.2044   2
   4   6   1 1818.21 58.3888   1
   4   6   2 84.3268 35.9296   1
  -4  -6  -2 16.4088 37.2645   2
   4   6   3 0.58594 33.9946   1
  -4  -6  -3-37.0904 40.8761   2
  -4  -6  -4 1294.69 67.4512   2
  -4  -6  -5 1893.35 72.8525   2
  -4  -6  -6 162.082 52.9044   2
   4   7 -15 105.325 44.3488   5
   4   7 -14 1750.24 69.7851   5
   4   7 -13 7115.46 114.736   5
   4   7 -12 6369.24 106.896   5
   4   7 -11 2355.74 71.5689   5
   4   7 -11 2266.73 67.6030   1
   4   7 -10 1395.34 59.2773   5
   4   7 -10 1326.12 55.1660   1
   4   7  -9 920.949 48.8432   5
   4   7  -9 1027.96 52.4020   1
   4   7  -8 8.52632 39.0565   1
   4   7  -8-30.7165 36.2336   5
   4   7  -7 481.760 41.5191   5
   4   7  -7 502.373 43.3702   1
   4   7  -6 187.359 43.9495   1
   4   7  -6 147.752 34.1645   5
  -4  -7   5 4445.93 89.4921   2
   4   7  -5 4183.56 81.4218   1
  -4  -7   4 252.519 38.1406   2
   4   7  -4 262.451 40.1289   1
   4   7  -3 10.0855 38.8716   1
  -4  -7   3 79.4157 34.9995   2
  -4  -7   2 1809.23 61.3040   2
   4   7  -2 1984.30 62.6916   1
  -4  -7   1 1108.54 53.6914   2
   4   7  -1 1223.29 56.3833   1
   4   7   0 22.0497 39.2173   1
  -4  -7   0 36.8923 36.2543   2
  -4  -7  -1 1202.40 58.2942   2
   4   7   1 1353.62 59.8931   1
  -4  -7  -2 1456.67 65.9989   2
   4   7   2 1554.04 64.5814   1
  -4  -7  -3 81.8814 43.8861   2
   4   7   3 98.2058 39.0210   1
  -4  -7  -4 286.866 53.7211   2
  -4  -7  -5 1477.31 69.4702   2
   4   8 -14 701.221 57.2571   5
   4   8 -13 366.030 51.8750   5
   4   8 -12 621.425 49.5455   5
   4   8 -11 754.119 52.9517   5
   4   8 -11 622.875 48.9062   1
   4   8 -10-6.51585 43.1030   1
   4   8 -10 92.5520 38.4004   5
   4   8  -9 341.316 44.2640   1
   4   8  -9 470.007 43.7777   5
   4   8  -8 2236.17 63.0686   5
   4   8  -8 1914.41 63.2883   1
   4   8  -7 101.115 42.2414   1
   4   8  -6 1432.50 60.4130   1
   4   8  -5 33.5517 43.2603   1
   4   8  -4 2097.60 68.8088   1
   4   8  -3 174.822 45.3959   1
  -4  -8   3 122.202 35.7061   2
   4   8  -2 78.5890 45.0137   1
  -4  -8   2 23.8602 34.3210   2
  -4  -8   1 695.988 51.4686   2
   4   8  -1 647.629 50.4363   1
   4   8   0 51.9323 44.3517   1
  -4  -8   0 2.83226 42.2458   2
   4   8   1 493.641 55.5897   1
  -4  -8  -1 638.472 50.9522   2
  -4  -8  -2-43.3839 42.4890   2
   4   8   3 1063.92 61.9285   1
  -4  -8  -3 1125.74 68.2503   2
   4   9 -13 14.8604 47.2487   5
   4   9 -12 1072.46 63.7261   5
   4   9 -11 19.7891 35.8932   1
   4   9 -11 120.336 47.1861   5
   4   9 -10 399.422 46.9493   5
   4   9 -10 354.400 49.0076   1
   4   9  -9 24.9459 39.8912   1
   4   9  -9 73.5156 40.3103   5
   4   9  -8 63.5752 38.6230   1
   4   9  -7 961.558 57.6951   1
   4   9  -6 18.6847 45.4407   1
   4   9  -5 698.645 53.1155   1
   4   9  -4 145.712 42.6737   1
   4   9  -3 29.5536 41.6935   1
   4   9  -2 183.734 44.2109   1
   4   9  -1 516.506 56.9758   1
  -4  -9   0 72.7773 44.6489   2
   4   9   0 45.8976 47.2142   1
  -4  -9  -1 479.912 53.2277   2
   4   9   1 357.753 57.5312   1
   4  10 -11 221.659 50.1379   5
   4  10 -11 230.916 50.3803   1
   4  10 -10 24.1855 39.3779   1
   4  10  -9 70.4949 45.2133   1
   4  10  -8 202.147 50.2863   1
   4  10  -7 63.8046 44.6751   1
   4  10  -6 513.082 53.0918   1
   4  10  -5 418.223 59.1778   1
   4  10  -4 96.6621 51.5057   1
  -5  13  -1 239.171 57.6924   3
  -5  13  -2 348.393 59.2042   3
  -5  13  -3 56.0450 57.0993   3
  -5  12   2 896.180 83.3876   3
  -5  12   1 800.931 79.0102   3
  -5  12   0-7.64305 62.1564   3
  -5  12  -1 54.2332 51.4195   3
  -5  12  -2 460.080 56.9309   3
  -5  12  -3 63.8739 54.4998   3
  -5  12  -4 815.259 61.4943   3
  -5  12  -5 38.2459 55.8285   4
  -5  12  -6 19.8283 49.0546   4
  -5  12  -7 20.7725 56.8724   4
  -5  12  -8 1477.50 75.2397   4
  -5  12  -9 297.711 68.1320   4
  -5  11   4 288.642 68.2126   3
  -5  11   3 235.748 69.7992   3
  -5  11   2 409.773 67.4328   3
  -5  11   1-15.0013 60.9304   3
  -5  11   0 72.2741 49.5948   3
  -5  11  -1 39.6866 51.9350   3
  -5  11  -2 1645.69 74.2624   3
  -5  11  -3 530.357 59.2475   3
  -5  11  -4 1688.38 75.0547   3
  -5  11  -5 3105.17 97.9047   4
  -5  11  -5 3007.03 83.5057   3
  -5  11  -6 494.684 57.3543   4
  -5  11  -7-4.89975 48.0130   4
  -5  11  -8 724.823 63.6583   4
  -5  11  -9 1398.55 78.1331   4
  -5  11 -10 179.646 61.2199   4
  -5  11 -11 835.260 71.6258   4
  -5  11 -12 80.7067 64.4431   6
  -5  10   6 602.963 76.2133   3
  -5  10   5 775.931 80.3127   3
  -5  10   4 39.0310 63.5197   3
  -5  10   3 482.102 72.9169   3
  -5  10   2 91.7544 61.8469   3
  -5  10   1 1688.71 78.8748   3
  -5  10   0 862.717 66.0418   3
  -5  10  -1 7640.98 133.007   3
  -5  10  -2 782.768 64.3899   3
  -5  10  -3-43.2684 49.1444   3
  -5  10  -4 632.633 53.3308   3
  -5  10  -5 129.232 45.4707   3
  -5  10  -5 116.828 54.3360   4
  -5  10  -6 1571.60 76.8112   4
  -5  10  -6 1671.42 66.0521   3
  -5  10  -7 0.63667 47.5416   4
  -5  10  -8 23.1998 42.5760   4
  -5  10  -9-77.6356 46.5793   6
  -5  10  -9-10.8319 48.3658   4
  -5  10 -10 986.014 66.9749   6
  -5  10 -10 1084.79 68.8776   4
  -5  10 -11 133.084 54.3009   6
  -5  10 -11 206.775 52.7524   4
  -5  10 -12-2.36643 41.6859   4
  -5  10 -13 74.4340 41.6756   4
  -5   9   8 98.9674 69.3023   3
  -5   9   7 613.934 68.3034   3
  -5   9   6 34.7106 55.7596   3
  -5   9   5 5069.32 128.016   3
  -5   9   4 347.032 61.9211   3
  -5   9   3 1928.28 85.9473   3
  -5   9   2 2787.31 98.3369   3
  -5   9   1 208.647 57.9735   3
  -5   9   0 11148.4 155.114   3
  -5   9  -1 5434.82 111.162   3
  -5   9  -2 3324.45 90.0450   3
  -5   9  -3 935.964 60.6689   3
  -5   9  -4 1735.42 67.8840   3
  -5   9  -5 952.191 54.9937   3
  -5   9  -6 41.6266 39.1658   3
  -5   9  -6 97.9112 48.7934   4
  -5   9  -7 2512.82 71.7695   6
  -5   9  -7 2408.77 77.4695   4
  -5   9  -7 2605.99 71.6580   3
  -5   9  -8 117.972 43.3453   6
  -5   9  -8 50.1361 45.8980   4
  -5   9  -9 1583.69 67.6986   6
  -5   9  -9 1579.14 71.3156   4
  -5   9 -10 1442.87 67.0174   6
  -5   9 -10 1267.52 65.4673   4
  -5   9 -11 3.35333 48.4763   6
  -5   9 -11-67.7013 47.4975   4
  -5   9 -12 19.5118 48.7783   6
  -5   9 -12 47.1933 39.4079   4
  -5   9 -13-119.827 59.9984   6
   5  -8 -10 122.430 54.2962   2
  -5   8  10 178.488 67.3980   3
   5  -8  -9-55.0059 48.3698   2
  -5   8   9 25.0240 68.4695   3
   5  -8  -8 1236.19 66.3304   2
  -5   8   8 1284.10 83.1671   3
   5  -8  -7-2.13276 38.3255   2
  -5   8   7 75.4463 60.0434   3
  -5   8   6 4776.18 121.336   3
  -5   8   5 628.933 67.3849   3
  -5   8   4 3981.83 106.450   3
  -5   8   3 6516.41 127.088   3
  -5   8   2 3591.33 97.4885   3
  -5   8   1 3.59274 48.8144   3
  -5   8   0 136.644 54.5600   3
  -5   8  -1 18.5361 54.7765   3
  -5   8  -2 19072.7 181.006   3
  -5   8  -3 3512.73 89.5170   3
  -5   8  -4 5238.90 97.3677   3
  -5   8  -5 2702.14 62.9573   6
  -5   8  -5 2588.45 71.3976   3
  -5   8  -6 1981.60 59.6864   6
  -5   8  -6 2103.73 73.0709   4
  -5   8  -6 1979.36 65.4194   3
  -5   8  -7 10322.1 122.592   6
  -5   8  -7 10601.9 138.017   4
  -5   8  -7 10448.6 120.606   3
  -5   8  -8 266.877 37.5447   3
  -5   8  -8 265.477 45.7960   6
  -5   8  -8 216.952 43.9141   4
  -5   8  -9-35.3679 42.2478   6
  -5   8  -9 13.3343 39.1284   4
  -5   8 -10 155.662 42.8811   6
  -5   8 -10 91.7169 38.7049   4
  -5   8 -11 209.627 51.8278   6
  -5   8 -11 129.245 38.4124   4
  -5   8 -12 999.096 72.8288   6
  -5   8 -13 379.065 66.1455   6
   5  -7 -11 20.0770 45.1525   2
  -5   7  11 112.329 58.6999   3
   5  -7 -10 27.8459 44.1196   2
  -5   7  10 93.8966 62.4137   3
   5  -7  -9 1236.93 63.9942   2
  -5   7   9 1185.40 76.0163   3
   5  -7  -8 91.7956 47.3237   2
  -5   7   8 150.348 59.4236   3
   5  -7  -7 634.614 52.5887   2
  -5   7   7 744.790 68.1697   3
   5  -7  -6-4.46548 40.5420   2
  -5   7   6 65.7082 57.5521   3
   5  -7  -5 820.735 49.3625   2
  -5   7   5 908.434 67.3661   3
   5  -7  -4 25.7519 32.0958   2
  -5   7   4-42.9574 58.1954   3
  -5   7   3-47.1708 50.0554   3
  -5   7   2 338.370 52.6292   3
  -5   7   1 9354.77 130.019   3
  -5   7   0 32.2671 45.2118   3
  -5   7  -1 291.785 48.1324   3
  -5   7  -2 2239.51 70.5960   3
  -5   7  -3 1534.50 43.6847   6
  -5   7  -3 1405.00 58.5293   3
  -5   7  -4 5546.04 77.7086   6
  -5   7  -4 5409.28 91.9047   3
  -5   7  -5 632.018 38.4092   6
  -5   7  -5 604.109 44.5611   3
  -5   7  -6 7762.68 100.734   6
  -5   7  -6 8058.95 114.631   4
  -5   7  -6 7685.71 102.627   3
  -5   7  -7 1578.68 57.7351   6
  -5   7  -7 1453.94 60.1242   4
  -5   7  -7 1574.76 54.7702   3
  -5   7  -8 589.183 47.2378   6
  -5   7  -8 598.266 47.5486   4
  -5   7  -9-6.62731 42.1478   6
  -5   7  -9-32.1004 38.2954   4
  -5   7 -10 1547.07 68.5875   6
  -5   7 -11 114.750 54.1158   6
  -5   7 -12 1487.94 77.7070   6
  -5   7 -13 821.352 70.7483   6
   5  -6 -12 746.508 62.8985   2
   5  -6 -11-5.37371 44.6649   2
  -5   6  11 63.8328 61.5692   3
   5  -6 -10 4038.81 100.233   2
  -5   6  10 4209.73 111.418   3
   5  -6  -9-32.2617 47.2516   2
  -5   6   9 48.3751 54.5757   3
   5  -6  -8-13.5687 41.3068   2
  -5   6   8 39.6329 54.7503   3
   5  -6  -7 967.034 55.4417   2
  -5   6   7 935.544 63.5107   3
   5  -6  -6 244.731 38.5896   2
  -5   6   6 210.064 50.9486   3
   5  -6  -5 2161.71 62.3212   2
  -5   6   5 2202.52 78.2758   3
   5  -6  -4 689.435 41.7111   2
  -5   6   4 572.930 54.0065   3
  -5   6   3 64.5894 39.3293   3
   5  -6  -3 67.8344 28.7432   2
   5  -6  -2 1381.77 46.9483   2
  -5   6   2 1449.47 61.8735   3
   5  -6  -1 406.779 32.7313   2
  -5   6   1 422.613 47.3642   3
  -5   6   0 14942.4 148.830   3
  -5   6  -1 1503.44 39.0476   6
  -5   6  -1 1397.27 57.3728   3
  -5   6  -2 3681.70 58.3225   6
  -5   6  -2 3589.31 76.4933   3
  -5   6  -3 497.391 32.2183   6
  -5   6  -3 467.605 41.0892   3
  -5   6  -4 571.489 35.1093   6
  -5   6  -4 575.949 40.5310   3
  -5   6  -5 316.385 33.9757   6
  -5   6  -5 325.078 37.9787   4
  -5   6  -5 320.271 35.2011   3
  -5   6  -6 2329.23 60.4295   6
  -5   6  -6 2370.56 64.3194   4
  -5   6  -6 2391.23 60.4427   3
  -5   6  -7 957.359 49.5072   6
  -5   6  -7 847.961 44.9709   4
  -5   6  -8 1192.63 55.1736   6
  -5   6  -8 1143.03 49.9732   4
  -5   6  -9 165.439 45.5587   6
  -5   6 -10 739.280 54.1855   6
  -5   6 -11 814.244 63.5216   6
  -5   6 -12 62.4066 48.2546   6
  -5   6 -13 2711.97 99.3176   6
   5  -5 -12 412.895 62.5051   2
   5  -5 -11 174.576 54.3555   2
   5  -5 -10 1916.38 77.3598   2
  -5   5  10 1811.68 78.7895   3
   5  -5  -9 919.791 60.7273   2
  -5   5   9 903.495 63.1909   3
   5  -5  -8 1324.61 62.4198   2
  -5   5   8 1339.50 70.8234   3
   5  -5  -7 647.436 47.1976   2
  -5   5   7 558.719 58.1735   3
   5  -5  -6 2249.07 64.0420   2
  -5   5   6 1962.55 74.9146   3
   5  -5  -5 559.912 41.5306   2
  -5   5   5 476.731 48.2696   3
   5  -5  -4 5835.45 86.6507   2
  -5   5   4 5927.05 98.8802   3
   5  -5  -3 4496.25 76.8233   2
  -5   5   3 4568.62 86.4845   3
  -5   5   2 24.5815 35.3204   3
   5  -5  -2 361.138 32.6635   2
  -5   5   1 6779.03 72.5451   6
  -5   5   1 6857.14 98.4286   3
  -5   5   0 4296.85 59.8871   6
  -5   5   0 4136.65 77.8556   3
  -5   5  -1 852.676 32.5458   6
  -5   5  -1 803.062 43.5680   3
  -5   5  -2 2227.94 49.2098   6
  -5   5  -2 2346.89 60.1329   3
  -5   5  -3 2858.24 56.2053   6
  -5   5  -3 2865.65 64.8411   3
  -5   5  -4 98.7045 30.6655   3
  -5   5  -4 87.1568 28.2718   6
  -5   5  -5 1960.19 54.7583   6
  -5   5  -5 2020.97 54.3032   4
  -5   5  -5 2083.00 54.8366   3
  -5   5  -6 32.7920 34.7674   6
  -5   5  -6 42.9079 26.2216   4
  -5   5  -7 4101.26 80.2473   6
  -5   5  -7 3860.42 72.3221   4
  -5   5  -8 409.911 48.3690   6
  -5   5  -9 3302.51 84.4893   6
  -5   5 -10 608.725 60.0034   6
  -5   5 -11 177.761 49.2763   6
  -5   5 -12-1.27450 50.1062   6
  -5   5 -13-61.7889 64.7178   6
   5  -4 -13-36.4968 47.5022   2
   5  -4 -12 1.95653 47.4831   2
   5  -4 -11 424.453 56.8030   2
   5  -4 -10 764.144 58.0094   2
  -5   4  10 725.454 60.3107   3
   5  -4  -9 79.7174 44.9096   2
  -5   4   9 33.1535 50.1281   3
   5  -4  -8 6943.30 111.708   2
  -5   4   8 6800.77 114.904   3
   5  -4  -7 1506.20 60.3578   2
  -5   4   7 1485.07 66.6811   3
   5  -4  -6 236.738 40.4878   2
  -5   4   6 287.147 40.4841   3
   5  -4  -5 406.741 37.1965   2
  -5   4   5 393.343 41.6445   3
   5  -4  -4 426.569 37.6490   2
  -5   4   4 500.950 41.4073   3
   5  -4  -3 9527.76 107.634   2
  -5   4   3 9621.60 112.027   3
  -5   4   2 1021.80 45.4710   3
  -5   4   1 3160.27 65.4359   3
  -5   4   0 184.953 33.5867   3
  -5   4   0 210.750 25.6672   6
  -5   4  -1-13.8753 29.0951   3
  -5   4  -1 26.4990 24.3144   6
  -5   4  -2 263.563 29.0104   6
  -5   4  -2 307.096 33.2960   3
  -5   4  -3 1005.61 39.8525   6
  -5   4  -3 1042.23 42.6377   3
  -5   4  -4 678.656 29.8937   2
  -5   4  -4 718.121 39.2152   6
  -5   4  -5 2060.11 56.3513   6
  -5   4  -5 1903.11 48.2866   4
  -5   4  -6 404.182 41.0931   6
  -5   4  -7 1161.90 56.2910   6
  -5   4  -8 5013.30 94.3703   6
  -5   4  -9 7152.93 114.036   6
  -5   4 -10 462.020 53.3799   6
  -5   4 -11 415.403 56.1978   6
  -5   4 -12 1089.95 68.0305   6
  -5   4 -13 222.296 56.5079   6
   5  -3 -14 1037.98 75.5166   2
   5  -3 -13 2607.77 93.3915   2
   5  -3 -12 257.172 58.6860   2
   5  -3 -11 1046.83 67.9130   2
   5  -3 -10 3734.31 99.2673   2
   5  -3  -9 1584.57 70.6906   2
  -5   3   9 1310.68 67.6507   3
   5  -3  -8 2402.63 74.7207   2
  -5   3   8 2145.50 69.8391   3
   5  -3  -7 1112.41 55.5262   2
  -5   3   7 1210.14 51.4075   3
   5  -3  -6 10660.4 125.732   2
  -5   3   6 10919.8 119.014   3
   5  -3  -5 4471.70 83.6187   2
  -5   3   5 4427.60 77.6605   3
   5  -3  -4 22925.2 170.165   2
  -5   3   4 22890.3 160.895   3
  -5   3   3 8136.06 97.3047   3
  -5   3   2 3143.12 63.7389   3
  -5   3   1 9847.72 102.608   3
  -5   3   0 599.637 37.2220   3
   5  -3   1 12311.1 81.8323   1
  -5   3  -1 12489.1 112.800   6
  -5   3  -1 12641.6 112.839   3
   5  -3   2 3765.99 46.1404   1
  -5   3  -2 3832.01 67.1826   6
  -5   3  -2 3776.49 64.9154   3
   5  -3   3 4791.17 50.0045   1
  -5   3  -3 4957.62 77.1570   6
  -5   3  -4 28954.1 180.009   6
  -5   3  -4 28286.1 161.119   2
  -5   3  -5 10883.4 102.344   2
  -5   3  -5 11300.8 119.380   6
  -5   3  -6 1649.09 47.3864   2
  -5   3  -6 1697.58 59.0684   6
  -5   3  -7 1320.18 47.9817   2
  -5   3  -7 1367.38 60.6842   6
  -5   3  -8 661.253 53.6515   6
  -5   3  -9 16.1964 44.3613   6
  -5   3 -10 1102.01 65.0354   6
  -5   3 -11 163.525 58.6985   6
  -5   3 -12 1040.28 72.1912   6
  -5   3 -13 89.1173 56.8810   6
   5  -2 -15 2098.36 95.7801   2
   5  -2 -14 356.968 65.5559   2
   5  -2 -13 78.8737 53.4242   2
   5  -2 -12 276.307 57.5081   2
   5  -2 -11 1069.20 44.9927   1
   5  -2 -11 987.693 67.3398   2
   5  -2 -10 2520.91 57.1704   1
   5  -2 -10 2425.19 82.6698   2
   5  -2  -9 2732.78 80.4917   2
   5  -2  -8 5410.30 100.559   2
  -5   2   8 5501.45 84.8428   3
   5  -2  -7 4356.90 87.9919   2
  -5   2   7 4330.70 74.0829   3
   5  -2  -6 6842.24 104.449   2
  -5   2   6 6583.24 86.3932   3
   5  -2  -5 1838.57 62.1894   2
  -5   2   5 1776.61 49.0997   3
   5  -2  -4 577.380 31.4628   1
  -5   2   4 570.739 34.5832   3
   5  -2  -3 10328.1 84.6370   1
  -5   2   3 10021.8 99.4359   3
   5  -2  -2 9207.06 77.9118   1
  -5   2   2 9280.87 95.7321   3
   5  -2  -1 4887.08 56.5677   1
  -5   2   1 4935.54 70.4989   3
  -5   2   0 0.87520 26.0668   3
   5  -2   0 12.4385 19.5752   1
   5  -2   1 22.3454 18.8029   1
   5  -2   2 2134.87 37.0090   1
  -5   2  -2 2180.31 56.2119   6
  -5   2  -3 2096.63 53.0654   2
  -5   2  -3 2104.89 56.8105   6
   5  -2   3 2133.19 36.6440   1
  -5   2  -4 935.786 39.9083   2
  -5   2  -4 883.414 44.5126   6
  -5   2  -5 4430.39 72.6583   2
  -5   2  -5 4448.21 79.7398   6
  -5   2  -6 258.222 40.8255   6
  -5   2  -6 185.993 30.9838   2
  -5   2  -7 5139.40 94.4914   6
  -5   2  -7 5127.32 83.3423   2
  -5   2  -8 254.158 48.6637   6
  -5   2  -8 254.815 38.8178   2
  -5   2  -9 742.995 53.4407   6
  -5   2  -9 769.583 45.2809   2
  -5   2 -10 2783.59 70.3791   2
  -5   2 -10 2916.35 84.7337   6
  -5   2 -11 177.505 56.7546   6
  -5   2 -12 895.364 70.2967   6
  -5   2 -13-73.9782 52.7194   6
   5  -1 -15 92.1014 56.4468   2
   5  -1 -14 83.8178 55.4882   2
   5  -1 -13 1046.38 47.8572   5
   5  -1 -13 901.485 64.3936   2
   5  -1 -12 78.8137 53.7747   2
   5  -1 -11 4985.74 74.1978   1
   5  -1 -11 4837.71 105.543   2
   5  -1 -10 229.458 52.4139   2
   5  -1 -10 277.892 34.1300   1
   5  -1  -9 10037.0 96.1444   1
   5  -1  -9 9482.87 133.277   2
   5  -1  -8 87.8123 44.2991   2
   5  -1  -8 212.041 30.9294   1
   5  -1  -7 7629.91 81.2533   1
   5  -1  -7 7299.71 112.166   2
  -5   1   7 7217.38 84.2358   3
   5  -1  -6 5393.10 68.1294   1
   5  -1  -6 5444.25 94.5682   2
  -5   1   6 5261.64 70.3618   3
  -5   1   5 98.7146 23.9389   3
   5  -1  -5 130.258 26.2680   1
   5  -1  -4 15103.6 103.406   1
  -5   1   4 15854.3 115.768   3
   5  -1  -3 2502.94 47.8424   1
  -5   1   3 2356.13 49.6931   3
   5  -1  -2 33687.7 144.852   1
  -5   1   2 33851.5 163.669   3
   5  -1  -1 741.239 29.7707   1
  -5   1   1 790.571 35.4111   3
   5  -1   0 1074.15 31.0500   1
   5  -1   1 11.9884 19.4784   1
   5  -1   2 3251.82 45.6679   1
  -5   1  -3 140.895 36.1657   6
  -5   1  -3 133.969 32.4987   2
   5  -1   3 108.228 19.3685   1
  -5   1  -4 2585.24 60.9462   2
  -5   1  -4 2546.29 64.0601   6
  -5   1  -5 530.351 40.1211   2
  -5   1  -5 519.666 43.1950   6
  -5   1  -6 124.939 40.5918   6
  -5   1  -6 153.067 34.8725   2
  -5   1  -7 3897.56 79.2679   2
  -5   1  -7 4039.41 84.4146   6
  -5   1  -8 3475.39 81.7816   6
  -5   1  -8 3447.98 77.4966   2
  -5   1  -9-20.4320 40.4253   6
  -5   1  -9 30.4456 34.0254   2
  -5   1 -10 277.952 43.2828   2
  -5   1 -10 303.489 49.5639   6
  -5   1 -11 885.546 68.0553   6
  -5   1 -11 658.287 52.3482   2
  -5   1 -12 71.4217 54.4634   6
   5   0 -16 27.7490 57.1352   2
   5   0 -15 1220.38 78.8366   2
   5   0 -14 60.5257 46.2683   2
   5   0 -14 139.872 37.1750   5
   5   0 -13 1773.88 56.8858   5
   5   0 -13 1649.81 78.4407   2
   5   0 -12 1937.64 79.9056   2
   5   0 -11 2325.21 55.7494   1
   5   0 -11 2162.05 79.1995   2
   5   0 -10 5180.99 73.8974   1
   5   0 -10 5065.33 106.936   2
   5   0  -9 2108.08 76.6747   2
   5   0  -9 2364.38 53.6712   1
   5   0  -8 2667.97 53.8591   1
   5   0  -8 2577.82 78.6322   2
   5   0  -7 2585.44 52.4595   1
   5   0  -6 1805.13 44.8297   1
  -5   0   6 1827.18 40.4901   3
   5   0  -5 3207.47 53.9089   1
  -5   0   5 3166.83 49.5038   3
   5   0  -4 3678.90 55.8456   1
  -5   0   4 3675.55 53.3709   3
   5   0  -3 85.6632 27.6376   1
   5   0  -2 30161.0 141.783   1
   5   0  -1 2491.61 46.8308   1
   5   0   0 9176.06 78.9488   1
   5   0   1 1173.67 33.8684   1
  -5   0  -2-9.53994 32.9555   2
   5   0   2 11.2525 20.9648   1
  -5   0  -3 8316.70 104.863   2
  -5   0  -3 8317.18 105.727   6
   5   0   3 8280.96 72.9454   1
  -5   0  -4 1617.92 55.8916   2
  -5   0  -4 1628.70 57.8530   6
  -5   0  -5 3564.90 77.0405   2
  -5   0  -5 3552.79 76.4364   6
  -5   0  -6 40.4058 37.9292   6
  -5   0  -6 66.8152 35.5733   2
  -5   0  -7 3468.25 82.1683   6
  -5   0  -7 3470.49 79.3222   2
  -5   0  -8 51.1668 39.7923   6
  -5   0  -8 75.4726 42.0806   2
  -5   0  -9 208.447 48.0937   6
  -5   0  -9 264.892 46.4694   2
  -5   0 -10 433.661 50.6999   2
  -5   0 -10 429.243 56.4113   6
  -5   0 -11 429.652 58.9741   6
  -5   0 -11 358.951 49.5916   2
  -5   0 -12 781.774 59.1587   2
   5   1 -16 365.369 66.9879   2
   5   1 -15 62.6399 50.2391   2
   5   1 -15 278.404 44.1642   5
   5   1 -14 718.844 48.4479   5
   5   1 -14 622.868 64.1363   2
   5   1 -13-19.7771 49.5066   2
   5   1 -13 10.8162 34.1128   5
   5   1 -12 1841.17 56.1662   5
   5   1 -12 1750.28 77.6796   2
   5   1 -11 1123.42 45.4598   1
   5   1 -11 1157.04 65.5891   2
   5   1 -10 1304.27 45.0265   1
   5   1 -10 1367.43 70.6986   2
   5   1  -9 1832.56 49.3959   1
   5   1  -9 1974.54 73.1523   2
   5   1  -8 326.132 30.8440   1
   5   1  -7 326.933 31.1283   1
   5   1  -6 962.804 37.6838   1
   5   1  -5 763.268 35.9718   1
   5   1  -4 878.987 37.1044   1
   5   1  -3 10695.0 91.5477   1
   5   1  -2 5112.57 66.5216   1
   5   1  -1 84.7858 26.6668   1
   5   1   0 842.967 34.0870   1
   5   1   1 1939.07 43.3155   1
  -5  -1  -2 613.796 45.0537   2
   5   1   2 670.874 31.4565   1
  -5  -1  -3 846.514 47.7988   2
  -5  -1  -3 728.032 49.9028   6
   5   1   3 874.078 34.5204   1
  -5  -1  -4 2801.88 73.3270   2
  -5  -1  -4 2770.28 71.0094   6
  -5  -1  -5 2439.52 69.9447   2
  -5  -1  -5 2305.00 69.1604   6
  -5  -1  -6 3895.07 84.5223   6
  -5  -1  -6 3751.56 86.6606   2
  -5  -1  -7 53.9518 41.3041   6
  -5  -1  -7 39.7251 40.9810   2
  -5  -1  -8 2012.40 70.2783   6
  -5  -1  -8 2077.87 73.3037   2
  -5  -1  -9 691.479 52.7584   6
  -5  -1  -9 849.140 58.4892   2
  -5  -1 -10 48.3453 44.9563   2
  -5  -1 -11 724.616 53.7106   2
   5   2 -17 179.265 39.8499   5
   5   2 -16 84.7582 62.8570   2
   5   2 -16 179.942 41.1043   5
   5   2 -15 3200.31 78.1169   5
   5   2 -15 2931.33 102.978   2
   5   2 -14 112.919 57.8608   2
   5   2 -14 220.551 43.1683   5
   5   2 -13-18.2405 55.6997   2
   5   2 -13-12.3548 38.6856   5
   5   2 -12 1520.15 51.1324   1
   5   2 -12 1449.44 56.8198   5
   5   2 -12 1514.67 76.2986   2
   5   2 -11 694.382 39.6956   1
   5   2 -11 742.662 45.4004   5
   5   2 -11 731.524 61.1509   2
   5   2 -10 425.553 35.6169   1
   5   2  -9 1514.74 47.5341   1
   5   2  -8 1684.36 47.7425   1
   5   2  -7 3571.76 61.9008   1
   5   2  -6 9173.94 92.3887   1
   5   2  -5 8630.36 88.6698   1
   5   2  -4 69.6859 31.7329   1
   5   2  -3 4858.18 68.6984   1
   5   2  -2 793.684 39.0643   1
   5   2  -1 338.182 31.2345   1
   5   2   0 781.299 35.0618   1
   5   2   1 10.2226 26.6125   1
  -5  -2  -1-26.2382 38.3523   2
  -5  -2  -2 3814.15 83.0260   2
   5   2   2 3737.57 61.4176   1
  -5  -2  -3 9194.61 120.848   2
  -5  -2  -3 9266.05 118.258   6
   5   2   3 9036.10 91.2324   1
  -5  -2  -4 14639.1 152.965   2
  -5  -2  -4 15218.6 148.477   6
  -5  -2  -5 36.0454 40.0637   6
  -5  -2  -5 45.8374 39.7652   2
  -5  -2  -6 80.1696 38.9337   6
  -5  -2  -6 46.0670 43.6131   2
  -5  -2  -7 915.725 54.8551   6
  -5  -2  -7 858.775 55.2941   2
  -5  -2  -8 45.7345 42.4007   2
  -5  -2  -9 1724.20 73.4553   2
  -5  -2 -10 6.89850 50.0164   2
   5   3 -17 450.885 66.9339   2
   5   3 -16 40.6112 53.5985   2
   5   3 -16-25.8072 44.7382   5
   5   3 -15 686.004 49.7916   5
   5   3 -15 576.561 66.0513   2
   5   3 -14 3295.72 79.8136   5
   5   3 -14 3040.80 99.8103   2
   5   3 -13 54.7932 38.6592   5
   5   3 -12 2153.11 59.2736   1
   5   3 -12 2289.62 66.9017   5
   5   3 -11 191.010 39.4938   5
   5   3 -11 246.809 35.7507   1
   5   3 -10 273.443 40.3240   5
   5   3 -10 244.530 36.4229   1
   5   3  -9 3500.25 66.4014   1
   5   3  -8 3041.24 61.2910   1
   5   3  -7 55.6563 30.1847   1
   5   3  -6 21.3412 32.1598   1
   5   3  -5 50.1281 33.6096   1
   5   3  -4 34.1712 31.5843   1
   5   3  -3 8.01353 31.4459   1
   5   3  -2 2106.80 53.1120   1
   5   3  -1 4003.51 65.4833   1
   5   3   0 331.334 35.9998   1
  -5  -3   0 296.415 45.5598   2
  -5  -3  -1 7936.29 112.543   2
   5   3   1 7759.76 89.7224   1
   5   3   2 160.551 33.2276   1
  -5  -3  -2 155.675 38.1585   2
  -5  -3  -3 318.645 44.5864   2
  -5  -3  -3 321.086 44.7042   6
   5   3   3 361.646 36.5915   1
  -5  -3  -4 311.935 45.5173   2
  -5  -3  -4 285.573 44.8452   6
  -5  -3  -5 837.534 58.0462   2
  -5  -3  -5 799.835 53.5959   6
  -5  -3  -6 437.751 50.0339   2
  -5  -3  -7 26.9969 45.3840   2
  -5  -3  -8 113.247 46.3512   2
   5   4 -16 409.320 57.7454   5
   5   4 -15 1475.17 66.5678   5
   5   4 -14 170.216 42.7592   5
   5   4 -13 1387.12 60.7903   5
   5   4 -12 1538.06 60.8778   5
   5   4 -12 1450.67 54.2599   1
   5   4 -11 2161.51 65.5551   5
   5   4 -11 2093.19 59.3654   1
   5   4 -10 96.0155 39.7890   5
   5   4 -10 104.037 37.1841   1
   5   4  -9 1436.92 52.7434   5
   5   4  -9 1400.97 52.8937   1
   5   4  -8 79.8442 33.6919   5
   5   4  -8 69.2102 35.3289   1
   5   4  -7 709.423 42.8315   5
   5   4  -7 639.959 43.1412   1
   5   4  -6 176.619 34.0344   1
   5   4  -5 788.984 42.6801   1
   5   4  -4 5266.01 79.3692   1
   5   4  -3 8118.79 95.0676   1
   5   4  -2 261.692 38.6793   1
  -5  -4   1 614.231 46.5628   2
   5   4  -1 505.841 39.2841   1
   5   4   0 8.61211 36.1134   1
  -5  -4   0 127.745 37.9442   2
   5   4   1-8.44543 32.2190   1
  -5  -4  -1 42.0004 34.8488   2
  -5  -4  -2 831.161 53.1702   2
   5   4   2 874.683 42.0659   1
  -5  -4  -3 375.702 45.3215   2
  -5  -4  -3 383.814 45.5252   6
   5   4   3 317.037 36.7354   1
  -5  -4  -4 1588.41 66.7844   2
  -5  -4  -5 385.019 49.7233   2
  -5  -4  -6 590.681 51.7511   2
  -5  -4  -7 339.604 51.1879   2
   5   5 -15 935.722 62.8845   5
   5   5 -14 1092.56 63.6526   5
   5   5 -13 565.727 50.9419   5
   5   5 -12 156.880 43.2329   5
   5   5 -12 90.9130 39.4582   1
   5   5 -11 100.447 36.3744   1
   5   5 -11 161.694 43.4692   5
   5   5 -10 435.155 44.8842   5
   5   5 -10 359.323 42.3526   1
   5   5  -9 44.2125 33.4075   1
   5   5  -9 12.6649 38.8384   5
   5   5  -8 1429.53 51.7275   5
   5   5  -8 1299.53 50.9653   1
   5   5  -7 96.3752 37.8709   1
   5   5  -7 70.6275 33.4825   5
   5   5  -6 1964.88 53.8605   5
   5   5  -6 2006.22 59.6294   1
   5   5  -5 102.697 36.4384   1
   5   5  -5 48.1690 32.0205   5
   5   5  -4 2936.68 56.2927   5
   5   5  -4 2762.21 66.6995   1
   5   5  -3 78.4986 40.2231   1
  -5  -5   2 543.172 47.3432   2
   5   5  -2 459.904 42.6315   1
  -5  -5   1 302.605 42.6941   2
   5   5  -1 251.411 39.6471   1
   5   5   0-34.0824 37.6075   1
  -5  -5   0 6.21967 37.2021   2
  -5  -5  -1 381.717 43.3365   2
   5   5   1 403.612 38.5284   1
   5   5   2-3.50394 34.9383   1
  -5  -5  -2 22.5939 39.1545   2
  -5  -5  -3 1871.90 71.5232   2
  -5  -5  -4-22.6245 41.6317   2
  -5  -5  -5 17.6271 39.4601   2
  -5  -5  -6 82.4261 50.9915   2
   5   6 -14 999.498 64.6082   5
   5   6 -13 3.29372 41.6474   5
   5   6 -12 2152.58 73.4042   5
   5   6 -12 2117.76 66.2445   1
   5   6 -11 41.8714 36.9605   1
   5   6 -11 19.3559 42.9112   5
   5   6 -10 364.940 42.6020   5
   5   6 -10 404.707 47.0148   1
   5   6  -9 823.107 47.3556   5
   5   6  -9 834.189 51.0647   1
   5   6  -8 435.653 42.6657   5
   5   6  -8 474.638 47.4091   1
   5   6  -7 4762.35 79.4012   5
   5   6  -7 4596.91 86.5114   1
   5   6  -6 265.137 43.0261   1
   5   6  -6 412.089 38.9209   5
   5   6  -5 785.909 48.1339   1
   5   6  -4 182.586 39.9179   1
  -5  -6   3 2070.90 70.5566   2
   5   6  -3 2188.63 66.1905   1
   5   6  -2 27.9504 37.3802   1
  -5  -6   2 47.8012 41.3775   2
  -5  -6   1 899.791 54.5234   2
   5   6  -1 944.280 50.7378   1
  -5  -6   0 1032.08 56.1904   2
   5   6   0 1249.74 54.7960   1
  -5  -6  -1 314.382 44.4407   2
   5   6   1 316.139 41.8173   1
  -5  -6  -2 472.091 50.1236   2
   5   6   2 491.223 49.0469   1
  -5  -6  -3-40.7753 49.9997   2
  -5  -6  -4 932.527 64.2344   2
   5   7 -14 45.5413 50.5291   5
   5   7 -13 162.082 53.3430   5
   5   7 -12 106.092 49.7353   5
   5   7 -12 75.2030 46.8246   1
   5   7 -11 1683.14 67.6893   5
   5   7 -11 1652.89 64.4822   1
   5   7 -10-13.2908 42.1383   1
   5   7 -10-70.0302 43.3244   5
   5   7  -9 233.841 42.0015   1
   5   7  -9 255.797 39.1362   5
   5   7  -8 1122.99 54.9071   5
   5   7  -8 1145.57 55.6056   1
   5   7  -7 4489.23 81.8787   5
   5   7  -7 4344.07 89.4459   1
   5   7  -6 118.741 41.8335   1
  -5  -7   5 19.7177 40.8330   2
   5   7  -5 138.411 45.2764   1
  -5  -7   4 1976.20 73.1675   2
   5   7  -4 1999.62 69.0088   1
   5   7  -3 35.6074 38.9314   1
  -5  -7   3 72.8849 45.8501   2
  -5  -7   2 1361.77 65.5490   2
   5   7  -2 1346.38 60.9579   1
   5   7  -1-16.0777 37.7235   1
  -5  -7   1 40.0484 42.1042   2
   5   7   0 128.133 46.4754   1
  -5  -7   0 128.318 42.0387   2
  -5  -7  -1 779.843 56.1445   2
   5   7   1 898.916 59.9086   1
  -5  -7  -2 1099.35 67.4533   2
   5   7   2 1151.42 61.6761   1
  -5  -7  -3-14.0204 42.8230   2
   5   8 -13 642.334 53.9653   5
   5   8 -12 106.654 45.4914   1
   5   8 -12 217.267 51.5036   5
   5   8 -11 121.586 42.1279   1
   5   8 -11 97.3530 50.7575   5
   5   8 -10 1272.50 60.4225   5
   5   8 -10 1267.48 64.1242   1
   5   8  -9 605.836 48.8877   5
   5   8  -9 544.035 55.3353   1
   5   8  -8 48.6719 49.3425   1
   5   8  -7 1135.13 61.8510   1
   5   8  -6 2496.17 74.9451   1
   5   8  -5 124.089 44.6968   1
  -5  -8   4 914.535 57.1120   2
   5   8  -4 849.819 57.6486   1
   5   8  -3 224.786 45.3228   1
  -5  -8   3 182.464 45.2021   2
   5   8  -2 36.8678 40.6096   1
  -5  -8   2 17.6121 43.9416   2
  -5  -8   1 1614.24 69.7372   2
   5   8  -1 1651.76 72.9161   1
  -5  -8   0 283.196 51.3168   2
   5   8   0 359.732 53.6235   1
  -5  -8  -1 761.010 62.4343   2
   5   8   1 907.014 58.6002   1
   5   8   2 47.3726 45.0720   1
   5   9 -12 382.788 48.7067   1
   5   9 -11 40.9553 39.7181   1
   5   9 -11 66.2300 41.0307   5
   5   9 -10 5.67995 45.3870   1
   5   9  -9 345.769 52.0652   1
   5   9  -8-23.5061 48.5485   1
   5   9  -7 1156.16 67.5708   1
   5   9  -6 27.9181 41.1342   1
   5   9  -5 215.211 54.3093   1
   5   9  -4 17.4090 50.8803   1
  -6  13  -3 876.880 73.1882   3
  -6  13  -4 433.348 64.3710   3
  -6  12   1 437.200 69.9220   3
  -6  12   0 2019.62 96.6049   3
  -6  12  -1 506.478 65.2577   3
  -6  12  -2 23.0922 46.0664   3
  -6  12  -3 128.900 52.2041   3
  -6  12  -4 30.1930 42.8651   3
  -6  12  -5 667.919 71.9768   4
  -6  12  -5 705.710 60.6379   3
  -6  12  -6-45.2227 48.1735   4
  -6  12  -7 108.247 58.8097   4
  -6  11   3 163.224 70.6315   3
  -6  11   2 738.448 77.1368   3
  -6  11   1 112.458 56.4803   3
  -6  11   0 1409.93 81.1841   3
  -6  11  -1 9.67257 52.7768   3
  -6  11  -2 2476.87 90.5417   3
  -6  11  -3-20.1100 43.1407   3
  -6  11  -4 925.944 62.9267   3
  -6  11  -5 61.8359 46.7993   3
  -6  11  -5 63.8745 54.5492   4
  -6  11  -6 253.649 43.1000   3
  -6  11  -6 273.278 52.5521   4
  -6  11  -7 1328.28 70.0940   4
  -6  11  -8 148.102 45.7852   4
  -6  11  -9 886.986 61.2619   4
  -6  11 -10 107.569 46.9728   4
  -6  10   6 462.826 77.7402   3
  -6  10   5 10.4053 67.3980   3
  -6  10   4-60.4001 60.4475   3
  -6  10   3 261.310 59.9854   3
  -6  10   2 21.9100 58.8128   3
  -6  10   1 1415.33 74.7100   3
  -6  10   0 95.3007 55.1321   3
  -6  10  -1 21.1252 46.3174   3
  -6  10  -2 366.697 55.6358   3
  -6  10  -3 36.1765 43.4043   3
  -6  10  -4-3.92064 45.2492   3
  -6  10  -5 103.663 47.2416   3
  -6  10  -6 1228.45 67.8462   4
  -6  10  -6 1190.27 60.0617   3
  -6  10  -7 1282.96 65.8890   4
  -6  10  -7 1382.30 61.7925   3
  -6  10  -8 11.1437 45.8968   4
  -6  10  -9 107.939 52.8690   4
  -6  10 -10 606.457 63.5962   6
  -6  10 -10 381.451 51.0560   4
  -6  10 -11-29.8724 45.8085   6
  -6  10 -11-47.2284 49.2296   4
  -6   9   8 107.834 74.3936   3
  -6   9   7 861.371 80.4558   3
  -6   9   6-24.5520 58.2434   3
  -6   9   5 727.783 73.5803   3
  -6   9   4 292.107 58.0798   3
  -6   9   3 4.46499 55.3833   3
  -6   9   2 1588.55 78.6989   3
  -6   9   1 203.425 58.8950   3
  -6   9   0 6375.61 124.769   3
  -6   9  -1 2276.46 82.3913   3
  -6   9  -2-10.4773 44.8144   3
  -6   9  -3 1335.69 65.7000   3
  -6   9  -4 1213.82 66.7714   3
  -6   9  -5 1126.19 60.3626   3
  -6   9  -6 2950.91 87.9062   4
  -6   9  -6 2962.52 82.1430   3
  -6   9  -7 481.712 47.1388   6
  -6   9  -7 481.022 52.8622   4
  -6   9  -7 542.705 48.2290   3
  -6   9  -8 147.254 39.1375   3
  -6   9  -8 40.5845 45.9691   6
  -6   9  -8 112.497 43.2426   4
  -6   9  -9 1049.24 58.9251   6
  -6   9  -9 1081.46 62.4082   4
  -6   9 -10 581.843 60.0355   6
  -6   9 -10 459.681 57.2741   4
  -6   9 -11 544.631 63.7264   6
   6  -8 -10 106.816 51.2620   2
  -6   8  10 173.468 67.6890   3
   6  -8  -9 924.476 69.8644   2
  -6   8   9 912.197 84.1486   3
   6  -8  -8 1804.54 78.0554   2
  -6   8   8 1677.21 86.9618   3
  -6   8   7-36.7896 60.6782   3
  -6   8   6 304.311 60.3400   3
  -6   8   5 312.808 63.0000   3
  -6   8   4 37.9794 54.1697   3
  -6   8   3 958.303 65.3312   3
  -6   8   2 3239.59 92.9718   3
  -6   8   1-6.28391 48.2916   3
  -6   8   0 8482.60 135.392   3
  -6   8  -1 2245.71 80.1471   3
  -6   8  -2 1847.14 75.1484   3
  -6   8  -3 31916.2 232.970   3
  -6   8  -4 6881.81 114.083   3
  -6   8  -5 281.629 46.1211   3
  -6   8  -5 383.138 39.8188   6
  -6   8  -6 408.958 43.6416   6
  -6   8  -6 294.536 47.4916   4
  -6   8  -6 352.074 45.3195   3
  -6   8  -7 6449.12 105.886   6
  -6   8  -7 6441.46 114.291   4
  -6   8  -7 6198.34 101.102   3
  -6   8  -8 76.5759 43.9559   6
  -6   8  -8 63.6301 46.4497   4
  -6   8  -9 149.715 45.4681   6
  -6   8 -10 1414.44 67.4771   6
  -6   8 -11 858.945 60.5164   6
  -6   8 -12 103.285 51.6935   6
   6  -7 -11 1840.47 88.9570   2
  -6   7  11 1691.55 89.9101   3
   6  -7 -10 1456.82 73.4746   2
  -6   7  10 1344.13 85.0036   3
   6  -7  -9 713.971 59.9917   2
  -6   7   9 544.306 66.8868   3
   6  -7  -8 238.025 48.3464   2
  -6   7   8 157.502 58.8906   3
   6  -7  -7 1271.77 62.0402   2
  -6   7   7 1159.41 72.9908   3
   6  -7  -6 692.249 51.4005   2
  -6   7   6 631.462 63.4753   3
  -6   7   5 204.675 54.4044   3
   6  -7  -5 279.297 42.3837   2
  -6   7   4 14.0881 46.6898   3
  -6   7   3 3379.08 92.2349   3
  -6   7   2 973.811 63.0593   3
  -6   7   1 526.869 55.1241   3
  -6   7   0 12059.6 148.678   3
  -6   7  -1 24186.7 200.015   3
  -6   7  -2 2775.94 79.3741   3
  -6   7  -3 4106.77 72.0467   6
  -6   7  -3 3992.94 88.1586   3
  -6   7  -4 2952.38 65.7279   6
  -6   7  -4 2949.45 79.3703   3
  -6   7  -5 1532.46 55.3089   6
  -6   7  -5 1522.72 62.1663   3
  -6   7  -6 1851.73 61.1336   6
  -6   7  -6 1800.39 65.6483   4
  -6   7  -6 1953.93 65.4039   3
  -6   7  -7 292.800 48.2096   6
  -6   7  -7 229.890 43.5075   4
  -6   7  -8 9892.09 131.579   6
  -6   7  -9 329.888 52.5714   6
  -6   7 -10 1061.89 68.3771   6
  -6   7 -11 745.260 59.9857   6
  -6   7 -12 286.283 60.4067   6
   6  -6 -11 180.466 53.1692   2
   6  -6 -10 112.575 52.0569   2
  -6   6  10-50.2267 51.4847   3
   6  -6  -9 346.797 50.9290   2
  -6   6   9 187.137 53.8442   3
   6  -6  -8 1197.82 64.6491   2
  -6   6   8 1145.39 66.0777   3
   6  -6  -7 823.985 53.7824   2
  -6   6   7 750.014 58.2870   3
  -6   6   6 179.094 45.4101   3
   6  -6  -6 211.224 43.0193   2
   6  -6  -5 1635.09 62.7422   2
  -6   6   5 1770.51 70.7327   3
   6  -6  -4 236.628 39.4123   2
  -6   6   4 297.697 47.2453   3
   6  -6  -3 3859.60 80.9664   2
  -6   6   3 4003.49 91.5996   3
  -6   6   2 1893.14 70.8582   3
  -6   6   1 2193.23 71.8779   3
  -6   6   0 18346.6 131.580   6
  -6   6   0 18556.8 170.147   3
  -6   6  -1 7194.78 86.6883   6
  -6   6  -1 7556.33 111.639   3
  -6   6  -2 458.408 35.9102   6
  -6   6  -2 419.388 48.1811   3
  -6   6  -3 7.58470 39.1756   3
  -6   6  -3 47.5684 28.6556   6
  -6   6  -4 466.705 39.7873   6
  -6   6  -4 430.431 43.1738   3
  -6   6  -5 4848.20 84.6007   6
  -6   6  -5 4935.46 89.1617   4
  -6   6  -5 4836.83 88.4995   3
  -6   6  -6 3660.03 78.4845   6
  -6   6  -7 2003.83 66.8609   6
  -6   6  -8 1592.86 67.2530   6
  -6   6  -9 14.4104 41.7286   6
  -6   6 -10 1067.18 66.5566   6
  -6   6 -11 2417.02 88.8970   6
  -6   6 -12 237.800 56.0668   6
   6  -5 -12 285.183 57.3670   2
   6  -5 -11 151.224 56.8018   2
   6  -5 -10 566.562 60.9142   2
   6  -5  -9 121.626 48.6076   2
  -6   5   9 79.0815 42.3243   3
  -6   5   8 33.8609 42.0935   3
   6  -5  -8 77.5752 41.9649   2
   6  -5  -7 100.522 40.3643   2
  -6   5   7 130.091 42.9963   3
   6  -5  -6 1446.96 62.3258   2
  -6   5   6 1462.08 62.7783   3
  -6   5   5 35.9154 39.6738   3
   6  -5  -5-12.9127 37.7885   2
   6  -5  -4 786.292 48.9408   2
  -6   5   4 753.365 50.2872   3
  -6   5   3-18.7574 40.2304   3
  -6   5   2 32.1082 37.4607   3
  -6   5   1 2997.69 60.6370   6
  -6   5   1 3164.72 75.4386   3
  -6   5   0 1738.36 50.2727   6
  -6   5   0 1673.27 60.6925   3
  -6   5  -1 5004.15 77.5014   6
  -6   5  -1 5056.12 90.4010   3
  -6   5  -2 219.369 40.0559   3
  -6   5  -2 219.932 32.2538   6
  -6   5  -3 397.851 37.2056   6
  -6   5  -3 371.541 40.4337   3
  -6   5  -4 4905.69 84.5622   6
  -6   5  -4 4710.84 83.9431   3
  -6   5  -5 663.883 45.5112   6
  -6   5  -6 407.453 43.4062   6
  -6   5  -7 7353.30 111.966   6
  -6   5  -8 75.8270 46.4452   6
  -6   5  -9 187.158 51.6317   6
  -6   5 -10 709.098 63.1184   6
  -6   5 -11 261.165 56.9016   6
  -6   5 -12 2660.03 90.5682   6
   6  -4 -13 380.782 65.5381   2
   6  -4 -12 44.1500 48.4791   2
   6  -4 -11 282.549 58.5863   2
   6  -4 -10 2783.33 89.3199   2
  -6   4   9 37.7201 42.5419   3
   6  -4  -9 64.1881 46.1668   2
   6  -4  -8 63.5825 43.1526   2
  -6   4   8 130.767 44.0064   3
   6  -4  -7 3850.14 92.2064   2
  -6   4   7 3884.02 85.3467   3
   6  -4  -6 420.856 49.6014   2
  -6   4   6 530.085 48.1574   3
   6  -4  -5 2574.64 73.4187   2
  -6   4   5 2591.98 70.3035   3
  -6   4   4 2091.96 63.0930   3
  -6   4   3 5506.75 90.8121   3
  -6   4   2 6986.51 100.705   3
  -6   4   1 1198.41 53.4600   3
  -6   4   0 3674.92 70.2842   6
  -6   4   0 3703.10 75.9971   3
   6  -4   1 163.793 25.6838   1
  -6   4  -1 221.118 33.7394   6
  -6   4  -1 236.149 36.7087   3
  -6   4  -2 9.37381 33.4915   3
  -6   4  -2 42.0205 33.3193   6
   6  -4   2-36.7086 22.2891   1
  -6   4  -3 112.820 36.2239   3
   6  -4   3 194.919 23.6984   1
  -6   4  -3 126.032 36.7680   6
  -6   4  -4 6250.18 97.2310   6
  -6   4  -5 162.887 44.4541   6
  -6   4  -6 5125.91 95.2509   6
  -6   4  -7 56.3956 45.8140   6
  -6   4  -8 8754.84 126.107   6
  -6   4  -9 878.455 58.5462   6
  -6   4 -10 179.746 55.9427   6
  -6   4 -11 1664.04 83.2278   6
  -6   4 -12 116.589 67.5328   6
   6  -3 -13 391.911 58.6169   2
   6  -3 -12 452.423 39.5997   1
   6  -3 -12 470.822 63.8997   2
   6  -3 -11 248.621 40.1749   1
   6  -3 -11 238.836 57.1876   2
   6  -3 -10 277.678 57.0276   2
   6  -3  -9-25.8133 54.3200   2
   6  -3  -8 11111.5 151.092   2
  -6   3   8 10923.4 130.190   3
   6  -3  -7 10744.6 143.812   2
  -6   3   7 10633.5 124.819   3
   6  -3  -6 536.879 53.9221   2
  -6   3   6 570.568 44.3504   3
  -6   3   5 5205.00 86.4686   3
  -6   3   4 13669.2 130.727   3
  -6   3   3 303.870 39.1771   3
   6  -3  -3 332.949 35.8566   1
   6  -3  -2 3523.10 59.3499   1
  -6   3   2 3747.97 74.3895   3
   6  -3  -1 6278.03 71.3708   1
  -6   3   1 6412.54 91.2604   3
   6  -3   0 4640.63 61.5410   1
  -6   3   0 4633.10 77.9757   3
   6  -3   1 3897.10 55.2139   1
  -6   3  -1 3900.83 75.8787   6
  -6   3  -1 3855.40 71.8283   3
   6  -3   2 1319.93 35.7424   1
  -6   3  -2 1429.68 55.2018   6
   6  -3   3 4777.97 56.8488   1
  -6   3  -3 4837.38 86.7989   6
  -6   3  -4 651.841 42.0356   2
  -6   3  -4 541.441 49.6960   6
  -6   3  -5 6345.60 89.7773   2
  -6   3  -5 6496.27 104.370   6
  -6   3  -6 2189.11 58.6340   2
  -6   3  -6 2188.85 71.3224   6
  -6   3  -7 3822.95 88.4353   6
  -6   3  -8 1737.08 70.3373   6
  -6   3  -9 3584.48 94.3299   6
  -6   3 -10 5002.71 109.796   6
  -6   3 -11 3811.47 100.659   6
   6  -2 -14 251.863 56.5170   2
   6  -2 -13 495.898 65.3075   2
   6  -2 -12 277.797 62.3387   2
   6  -2 -12 321.292 39.5776   1
   6  -2 -11 5359.19 83.3235   1
   6  -2 -11 5267.53 120.356   2
   6  -2 -10 39643.9 203.211   1
   6  -2 -10 38615.5 285.628   2
   6  -2  -9 4449.05 76.3498   1
   6  -2  -9 3963.98 107.321   2
   6  -2  -8-42.2208 52.1367   2
   6  -2  -8 30.3384 36.4445   1
   6  -2  -7 5249.46 77.5820   1
   6  -2  -7 4883.89 104.393   2
  -6   2   7 5120.92 84.0837   3
   6  -2  -6 3988.52 68.2726   1
  -6   2   6 4179.02 74.3689   3
   6  -2  -5 6620.06 81.9696   1
  -6   2   5 6650.13 92.2682   3
   6  -2  -4 865.483 41.8820   1
  -6   2   4 907.605 45.1345   3
   6  -2  -3 30352.0 155.515   1
  -6   2   3 30585.3 182.364   3
   6  -2  -2 8002.20 82.7492   1
  -6   2   2 7805.68 94.7582   3
   6  -2  -1 9536.96 85.7900   1
  -6   2   1 9295.81 102.382   3
   6  -2   0 1335.59 40.2642   1
   6  -2   1 16005.3 104.178   1
  -6   2  -2 6064.39 96.4846   6
   6  -2   2 6245.90 66.9140   1
   6  -2   3 207.080 26.1494   1
  -6   2  -3 242.147 46.9504   6
  -6   2  -3 181.899 37.8307   2
  -6   2  -4 6487.34 96.2321   2
  -6   2  -4 6174.18 100.094   6
  -6   2  -5 133.991 42.0627   6
  -6   2  -5 122.914 34.3570   2
  -6   2  -6-9.04995 41.8206   6
  -6   2  -6 13.8044 33.1780   2
  -6   2  -7 2365.61 66.6060   2
  -6   2  -7 2422.72 77.3060   6
  -6   2  -8 5128.39 103.770   6
  -6   2  -8 4754.57 89.7694   2
  -6   2  -9 1738.15 71.9321   6
  -6   2 -10-25.7197 55.9753   6
  -6   2 -11 89.9364 54.2472   6
   6  -1 -14-30.6388 51.8755   2
   6  -1 -14 58.3471 38.8399   5
   6  -1 -13 1401.79 77.5628   2
   6  -1 -12 1602.89 53.5698   1
   6  -1 -12 1290.78 75.1815   2
   6  -1 -11 1732.29 56.6119   1
   6  -1 -11 1710.00 84.0714   2
   6  -1 -10 1539.50 57.1714   1
   6  -1 -10 1465.50 81.6422   2
   6  -1  -9 3798.95 70.6291   1
   6  -1  -9 3891.24 104.626   2
   6  -1  -8-51.0180 56.6125   2
   6  -1  -8 5.10423 33.6551   1
   6  -1  -7 1064.25 46.6169   1
   6  -1  -6 9369.93 96.7918   1
  -6   1   6 9424.50 101.440   3
   6  -1  -5 15715.5 119.264   1
  -6   1   5 15452.0 125.293   3
   6  -1  -4 11412.2 103.128   1
  -6   1   4 11254.2 106.072   3
   6  -1  -3 3375.07 60.7017   1
  -6   1   3 3605.76 64.7805   3
   6  -1  -2 15229.6 111.237   1
   6  -1  -1 5832.22 70.4916   1
   6  -1   0 822.029 35.0125   1
   6  -1   1 2738.38 50.3065   1
  -6   1  -2 397.885 46.2723   6
   6  -1   2 394.675 29.4228   1
  -6   1  -3 5098.95 90.5248   2
  -6   1  -3 4991.19 93.0562   6
  -6   1  -4 399.284 43.3034   2
  -6   1  -4 284.680 43.1889   6
  -6   1  -5 76.6481 43.0079   6
  -6   1  -5 115.000 38.2353   2
  -6   1  -6 1738.60 61.9006   2
  -6   1  -6 1596.08 63.7144   6
  -6   1  -7 1015.35 54.3596   2
  -6   1  -7 1110.37 59.3774   6
  -6   1  -8 1446.55 67.0675   6
  -6   1  -8 1443.25 62.4083   2
  -6   1  -9-32.1304 44.4141   6
  -6   1  -9 29.2010 37.3681   2
  -6   1 -10 1111.19 68.1089   6
  -6   1 -10 1157.99 59.8087   2
  -6   1 -11 447.832 67.9182   6
   6   0 -15 748.038 51.6633   5
   6   0 -15 717.668 74.0802   2
   6   0 -14 199.156 63.8026   2
   6   0 -14 259.814 39.3656   5
   6   0 -13 717.504 71.8850   2
   6   0 -12 1216.56 50.3822   1
   6   0 -12 1155.89 73.2114   2
   6   0 -11 611.249 48.5062   1
   6   0 -11 724.489 67.1054   2
   6   0 -10 4061.33 74.9238   1
   6   0 -10 3983.60 104.680   2
   6   0  -9 1786.77 54.6229   1
   6   0  -8 6304.68 85.3362   1
   6   0  -7 692.829 42.0781   1
   6   0  -6 13485.0 114.873   1
   6   0  -5 10972.6 103.227   1
  -6   0   5 11029.6 97.1304   3
   6   0  -4 3395.57 60.8749   1
   6   0  -3 5340.53 72.4332   1
   6   0  -2 314.853 32.7875   1
   6   0  -1 2767.62 54.3279   1
   6   0   0 2232.93 49.6084   1
   6   0   1 3499.54 58.3326   1
  -6   0  -2 336.253 44.1055   2
   6   0   2 446.141 32.5460   1
  -6   0  -3 7759.91 112.353   2
  -6   0  -3 7447.59 112.778   6
  -6   0  -4 85.3029 41.3926   6
  -6   0  -4 178.057 43.3050   2
  -6   0  -5 2303.83 71.5530   2
  -6   0  -5 2144.71 71.8599   6
  -6   0  -6 1052.10 56.1321   2
  -6   0  -6 935.372 55.8485   6
  -6   0  -7 99.0047 49.1913   6
  -6   0  -7 12.3141 38.6933   2
  -6   0  -8 1231.44 68.2783   6
  -6   0  -8 968.395 60.6021   2
  -6   0  -9 12.9029 52.7266   6
  -6   0  -9 26.5252 41.6869   2
  -6   0 -10 403.443 50.1915   2
  -6   0 -10 216.517 59.9710   6
  -6   0 -11 20.0443 59.9279   6
   6   1 -16 339.178 46.0564   5
   6   1 -15 59.7661 63.8777   2
   6   1 -15 85.1574 37.8462   5
   6   1 -14 1702.68 61.0720   5
   6   1 -14 1670.94 89.0084   2
   6   1 -13 115.359 59.4871   2
   6   1 -13 76.6947 38.3470   5
   6   1 -12 1588.01 56.8011   1
   6   1 -12 1610.65 83.4255   2
   6   1 -11 3957.40 74.7361   1
   6   1 -10 1412.75 51.7771   1
   6   1  -9 7467.05 93.5220   1
   6   1  -8 381.259 38.4229   1
   6   1  -7 3073.37 63.5645   1
   6   1  -6 2838.36 60.3078   1
   6   1  -5 784.068 41.9918   1
   6   1  -4 3364.68 63.9987   1
   6   1  -3 1091.70 44.0524   1
   6   1  -2 2617.64 56.5168   1
   6   1  -1 1131.85 43.0176   1
   6   1   0 3429.46 61.7993   1
  -6  -1  -1 2277.51 74.1225   2
   6   1   1 2396.21 53.2183   1
  -6  -1  -2 3191.53 82.3191   2
   6   1   2 3228.11 60.0924   1
  -6  -1  -3 212.821 48.6771   6
  -6  -1  -3 198.872 43.3256   2
  -6  -1  -4 1219.43 58.4792   2
  -6  -1  -4 1197.41 61.6471   6
  -6  -1  -5 17.0815 42.2359   6
  -6  -1  -5 67.1033 39.3096   2
  -6  -1  -6 908.591 60.7124   2
  -6  -1  -6 909.801 60.5338   6
  -6  -1  -7 45.4963 44.0211   6
  -6  -1  -7-11.5739 43.7987   2
  -6  -1  -8 404.165 58.4265   6
  -6  -1  -8 282.017 46.2766   2
  -6  -1  -9-51.9847 54.5289   6
  -6  -1  -9 86.9653 41.5263   2
   6   2 -15 2292.56 70.1365   5
   6   2 -15 2187.58 99.1583   2
   6   2 -14 397.157 47.3378   5
   6   2 -13 2245.67 71.7127   5
   6   2 -12 1759.38 57.9374   1
   6   2 -12 1903.67 65.3093   5
   6   2 -11 2415.10 65.1359   1
   6   2 -10 3994.75 74.8732   1
   6   2  -9 141.218 37.8027   1
   6   2  -8 1821.54 54.5581   1
   6   2  -7 72.2529 32.9053   1
   6   2  -6 53.8376 35.7412   1
   6   2  -5 37.8231 35.2863   1
   6   2  -4 8208.39 95.5998   1
   6   2  -3 1203.18 47.4866   1
   6   2  -2 82.8107 35.3814   1
   6   2  -1 6226.21 83.0582   1
   6   2   0 7080.00 88.0156   1
  -6  -2  -1 1725.17 69.4814   2
   6   2   1 1787.24 51.8943   1
   6   2   2 308.244 34.1863   1
  -6  -2  -2 307.009 47.8402   2
  -6  -2  -3 1528.93 63.7447   2
  -6  -2  -3 1435.37 64.3972   6
  -6  -2  -4 1484.59 66.1228   2
  -6  -2  -4 1431.84 64.7220   6
  -6  -2  -5-10.4717 43.7312   6
  -6  -2  -5 42.0883 43.6900   2
  -6  -2  -6 194.404 53.7763   6
  -6  -2  -6 203.101 53.2150   2
  -6  -2  -7 853.613 64.0740   6
  -6  -2  -7 833.384 61.9299   2
  -6  -2  -8 36.4393 52.0087   2
   6   3 -15 168.682 46.0993   5
   6   3 -14 5274.81 101.824   5
   6   3 -13 404.813 48.1905   5
   6   3 -12 305.240 45.9846   5
   6   3 -12 275.616 43.3175   1
   6   3 -11 1725.57 59.6622   1
   6   3 -11 1805.85 64.9558   5
   6   3 -10 508.986 46.8830   1
   6   3  -9-6.59971 34.6586   1
   6   3  -8 361.724 39.3331   1
   6   3  -7 2167.15 60.5882   1
   6   3  -6 591.992 42.8401   1
   6   3  -5 230.106 41.9638   1
   6   3  -4 5600.14 85.6472   1
   6   3  -3 14472.5 127.710   1
   6   3  -2 13578.3 125.334   1
   6   3  -1 6231.50 86.9840   1
  -6  -3   0 1333.34 65.5989   2
   6   3   0 1392.77 52.6944   1
   6   3   1 153.036 35.0664   1
  -6  -3  -1 218.555 45.5623   2
   6   3   2 37.6455 35.5282   1
  -6  -3  -2 8.45168 37.4969   2
  -6  -3  -3 1284.65 65.1768   2
  -6  -3  -3 1542.11 70.6394   6
  -6  -3  -4 462.728 53.8559   2
  -6  -3  -4 540.267 58.3566   6
  -6  -3  -5 1194.69 66.0077   2
  -6  -3  -5 1026.85 65.8695   6
  -6  -3  -6-22.3786 43.8286   2
  -6  -3  -7-7.62525 51.5229   2
   6   4 -14 54.5708 47.9396   5
   6   4 -13 1686.19 65.4654   5
   6   4 -12 49.8885 39.4334   5
   6   4 -12 54.9702 43.3707   1
   6   4 -11 1226.41 58.2576   5
   6   4 -11 1358.63 59.3161   1
   6   4 -10 929.069 54.3254   5
   6   4 -10 933.384 50.7777   1
   6   4  -9 626.101 49.2267   5
   6   4  -9 600.231 48.0987   1
   6   4  -8 1939.36 62.1422   1
   6   4  -7 5.67157 37.0762   1
   6   4  -6 4111.48 79.7586   1
   6   4  -5 421.118 44.9672   1
   6   4  -4 298.836 42.5364   1
   6   4  -3 57.4468 36.7785   1
   6   4  -2 504.939 46.0236   1
   6   4  -1-44.1045 38.6185   1
  -6  -4   1 10.6076 41.0613   2
  -6  -4   0 729.765 55.1334   2
   6   4   0 669.616 44.5603   1
  -6  -4  -1 254.902 42.8489   2
   6   4   1 324.585 43.7805   1
  -6  -4  -2 2730.60 83.8826   2
   6   4   2 2765.72 68.6079   1
  -6  -4  -3 273.656 56.6646   6
  -6  -4  -3 251.773 54.7238   2
  -6  -4  -4 666.276 59.6989   2
  -6  -4  -5-3.73137 49.4726   2
   6   5 -14 1147.16 61.0395   5
   6   5 -13 178.947 51.2377   5
   6   5 -12 418.044 55.2816   5
   6   5 -12 282.810 49.3720   1
   6   5 -11 73.7844 42.5543   1
   6   5 -11 56.6160 40.8747   5
   6   5 -10 2286.34 71.0352   5
   6   5 -10 1997.22 66.6175   1
   6   5  -9 216.846 39.8750   1
   6   5  -9 209.055 40.6249   5
   6   5  -8 76.5794 38.2019   1
   6   5  -8 81.4796 35.0560   5
   6   5  -7 22.6324 40.4256   1
   6   5  -7 28.2295 33.7803   5
   6   5  -6 467.923 40.9411   5
   6   5  -6 466.301 44.7001   1
   6   5  -5 21.2537 41.3062   1
   6   5  -4 265.460 43.1067   1
  -6  -5   3 548.790 51.2419   2
   6   5  -3 642.784 48.4539   1
  -6  -5   2 590.341 56.5829   2
   6   5  -2 608.578 49.0077   1
  -6  -5   1 380.106 51.4926   2
   6   5  -1 352.426 46.8912   1
   6   5   0 179.772 43.4733   1
  -6  -5   0 181.907 44.4821   2
  -6  -5  -1 550.569 51.5641   2
   6   5   1 594.144 45.9795   1
   6   5   2 74.0984 42.5371   1
  -6  -5  -2 44.5179 44.3327   2
  -6  -5  -3 1098.42 64.8488   2
  -6  -5  -4 54.8641 51.6415   2
   6   6 -13 214.721 51.8969   5
   6   6 -12 43.8180 42.6267   1
   6   6 -12 30.6468 46.7279   5
   6   6 -11 355.429 46.1975   5
   6   6 -11 462.541 51.8141   1
   6   6 -10 243.494 43.0233   1
   6   6 -10 270.504 42.4780   5
   6   6  -9 152.857 42.0909   1
   6   6  -9 173.175 39.9790   5
   6   6  -8 65.0485 39.9328   1
   6   6  -8 40.4953 38.7269   5
   6   6  -7 1184.16 53.4754   5
   6   6  -7 1040.67 57.9411   1
   6   6  -6 172.687 44.9947   1
   6   6  -5 921.706 59.0738   1
  -6  -6   4-45.8691 45.1423   2
   6   6  -4 2.38879 46.5449   1
  -6  -6   3 1542.13 71.4256   2
   6   6  -3 1534.11 63.3588   1
   6   6  -2 110.352 46.3884   1
  -6  -6   2 106.116 44.7311   2
  -6  -6   1 609.324 53.8047   2
   6   6  -1 580.758 47.3575   1
  -6  -6   0 536.030 54.1463   2
   6   6   0 629.149 50.1843   1
   6   6   1 245.601 44.6541   1
  -6  -6  -1 291.109 51.5249   2
  -6  -6  -2 1409.97 72.9470   2
   6   7 -12-48.9486 48.9634   1
   6   7 -12-64.2608 46.2715   5
   6   7 -11 716.287 56.1584   5
   6   7 -11 709.373 54.3740   1
   6   7 -10 101.133 49.4886   1
   6   7 -10 91.5075 48.3065   5
   6   7  -9 46.8350 49.5943   1
   6   7  -9 64.5968 38.7411   5
   6   7  -8 704.528 59.5088   1
   6   7  -7 1127.27 62.8992   1
   6   7  -6 723.420 60.9014   1
   6   7  -5 261.724 47.7978   1
  -6  -7   5 181.140 53.6145   2
  -6  -7   4 876.435 66.4079   2
   6   7  -4 822.208 57.5227   1
   6   7  -3 164.627 46.8509   1
  -6  -7   3 71.1741 44.4009   2
  -6  -7   2 1027.89 64.3810   2
   6   7  -2 1084.81 65.7345   1
  -6  -7   1 703.725 64.0850   2
   6   7  -1 630.743 53.5090   1
  -6  -7   0 774.720 57.3334   2
   6   7   0 679.762 55.9416   1
   6   7   1 261.041 50.0805   1
   6   8 -11 235.832 53.2380   1
   6   8 -11 179.802 53.4567   5
   6   8 -10 1017.65 62.8173   5
   6   8 -10 1141.66 66.9645   1
   6   8  -9 35.7991 54.1902   1
   6   8  -8 563.487 61.1087   1
   6   8  -7 234.505 50.2884   1
   6   8  -6 1614.62 74.7939   1
  -6  -8   5 242.704 48.5928   2
   6   8  -5 335.598 51.3836   1
   6   8  -4-2.43273 42.9304   1
  -6  -8   4 5.70270 48.2652   2
  -6  -8   3 1162.69 63.3063   2
  -6  -8   2-48.2458 47.2145   2
  -7  12  -1 326.150 59.5654   3
  -7  12  -2 12.5707 47.1569   3
  -7  12  -3 426.074 55.9287   3
  -7  12  -4 710.316 67.5493   3
  -7  12  -5 688.928 59.2406   3
  -7  12  -6 222.596 48.7768   3
  -7  11   2 2527.41 101.969   3
  -7  11   1 223.256 58.2644   3
  -7  11   0-82.1297 58.3712   3
  -7  11  -1 1509.01 84.8338   3
  -7  11  -2 178.597 57.2147   3
  -7  11  -3 1509.34 73.1785   3
  -7  11  -4 39.8911 53.7440   3
  -7  11  -5-20.9291 46.3755   3
  -7  11  -6 132.493 49.4524   3
  -7  11  -6 61.2155 48.3971   4
  -7  11  -7 637.902 61.5128   4
  -7  11  -7 800.469 59.8647   3
  -7  11  -8-9.14959 43.2791   4
  -7  11  -9 720.831 59.4230   4
  -7  10   5 877.066 76.8998   3
  -7  10   4 495.308 67.6045   3
  -7  10   3 1929.94 90.9242   3
  -7  10   2 492.409 61.2644   3
  -7  10   1 141.703 60.9100   3
  -7  10   0 376.523 60.0370   3
  -7  10  -1 42.8108 50.6413   3
  -7  10  -2 99.9314 51.0372   3
  -7  10  -3 1379.04 74.1318   3
  -7  10  -4 225.235 47.9678   3
  -7  10  -5 1324.78 67.1500   3
  -7  10  -6 36.0255 45.9097   3
  -7  10  -6 28.2452 50.4553   4
  -7  10  -7 228.683 47.6322   3
  -7  10  -7 68.4490 42.7693   4
  -7  10  -8 1714.61 79.1788   4
  -7  10 -10 1792.41 77.7964   6
  -7   9   7 1295.97 87.1079   3
  -7   9   6 1085.04 76.2188   3
  -7   9   5 92.1811 61.3534   3
  -7   9   4 1666.58 84.0204   3
  -7   9   3 56.5313 57.2978   3
  -7   9   2 400.001 56.5334   3
  -7   9   1 34.6662 53.0571   3
  -7   9   0 3397.98 98.2650   3
  -7   9  -1 224.077 49.5729   3
  -7   9  -2-38.9627 55.0282   3
  -7   9  -3 563.511 60.1771   3
  -7   9  -4 1605.83 73.6165   3
  -7   9  -5 589.625 58.6346   3
  -7   9  -6 3177.50 91.5873   4
  -7   9  -6 3361.58 88.6983   3
  -7   9  -7 440.798 54.3769   6
  -7   9  -7 383.925 43.9176   3
  -7   9  -8 1020.05 66.0311   6
  -7   9  -9 3147.34 91.6383   6
  -7   9 -10 471.811 59.9306   6
  -7   8   9 18.4571 60.5529   3
  -7   8   8 88.6957 57.2603   3
  -7   8   7 139.103 57.1517   3
  -7   8   6 343.097 59.6789   3
  -7   8   5 941.941 66.3133   3
  -7   8   4 333.431 56.9811   3
  -7   8   3 33.5167 52.1327   3
  -7   8   2-16.1262 51.0189   3
  -7   8   1 1613.09 76.5852   3
  -7   8   0 16234.3 181.632   3
  -7   8  -1 233.403 54.2390   3
  -7   8  -2 509.800 57.8982   3
  -7   8  -3 4706.70 103.535   3
  -7   8  -4 1640.62 69.2573   3
  -7   8  -5 3091.42 75.4171   6
  -7   8  -5 3251.58 86.3632   3
  -7   8  -6 1707.55 63.6056   6
  -7   8  -6 1658.07 71.5697   4
  -7   8  -6 1729.15 69.1073   3
  -7   8  -7 2297.66 76.3140   6
  -7   8  -8 2738.23 85.8014   6
  -7   8  -9 2077.13 81.9764   6
  -7   8 -10 410.085 59.5108   6
  -7   7  10 182.193 57.7170   3
   7  -7 -10 170.799 55.3326   2
   7  -7  -9 236.243 55.2398   2
  -7   7   9 353.313 58.6760   3
  -7   7   8 78.4274 46.7732   3
   7  -7  -8 95.6245 49.7611   2
   7  -7  -7 738.445 61.5937   2
  -7   7   7 831.299 66.8905   3
   7  -7  -6 1300.88 65.9209   2
  -7   7   6 1557.23 75.3834   3
  -7   7   5 3776.87 101.845   3
  -7   7   4 1691.63 74.0154   3
  -7   7   3 6040.10 119.169   3
  -7   7   2 505.254 59.2843   3
  -7   7   1 2000.40 74.5929   3
  -7   7   0 62.7961 55.5949   3
  -7   7  -1 13870.4 162.290   3
  -7   7  -2 306.176 54.5751   3
  -7   7  -2 422.588 43.0037   6
  -7   7  -3 1504.26 56.3657   6
  -7   7  -3 1395.52 68.6230   3
  -7   7  -4 10106.0 122.162   6
  -7   7  -4 10328.5 137.551   3
  -7   7  -5 479.664 49.1179   6
  -7   7  -5 518.445 53.8272   3
  -7   7  -6 9998.58 129.791   6
  -7   7  -7 568.493 56.4066   6
  -7   7  -8 1372.16 65.4994   6
  -7   7  -9 770.116 65.7752   6
  -7   7 -10 366.416 61.2296   6
   7  -6 -11 44.7244 54.4914   2
   7  -6 -10 24.2703 52.6144   2
  -7   6   9 182.917 47.6820   3
   7  -6  -9 183.910 47.9078   2
  -7   6   8 73.0809 49.4466   3
   7  -6  -8-50.9023 48.9986   2
   7  -6  -7 671.779 57.0670   2
  -7   6   7 898.855 59.3957   3
   7  -6  -6 253.162 46.8987   2
  -7   6   6 348.609 51.0292   3
   7  -6  -5 1018.16 59.6844   2
  -7   6   5 1003.16 63.1632   3
  -7   6   4 1266.38 65.2827   3
  -7   6   3 1005.72 60.8321   3
  -7   6   2 10518.0 139.881   3
  -7   6   1 243.031 48.1590   3
  -7   6   0 1293.12 52.8365   6
  -7   6   0 1312.76 64.2080   3
  -7   6  -1 3575.20 73.6369   6
  -7   6  -1 3668.30 89.9718   3
  -7   6  -2 2065.22 61.7459   6
  -7   6  -2 2042.22 73.6607   3
  -7   6  -3 2143.12 63.6448   6
  -7   6  -3 2108.00 70.8088   3
  -7   6  -4 3357.88 78.4121   6
  -7   6  -4 3306.85 83.7537   3
  -7   6  -5 6290.07 104.919   6
  -7   6  -6 3576.60 86.4617   6
  -7   6  -7 1946.62 70.6662   6
  -7   6  -8 45.4639 46.8676   6
  -7   6  -9 3086.65 93.2409   6
  -7   6 -10 1548.99 81.1564   6
   7  -5 -12 197.432 61.1298   2
   7  -5 -11 715.138 69.4568   2
   7  -5 -10 1021.90 70.9556   2
  -7   5   9 69.1679 41.8715   3
   7  -5  -9-20.3601 49.8732   2
   7  -5  -8 146.333 49.4057   2
  -7   5   8 305.938 47.7670   3
  -7   5   7 148.448 46.1884   3
   7  -5  -7 166.495 49.2285   2
   7  -5  -6 3065.67 89.0331   2
  -7   5   6 2910.22 80.6981   3
  -7   5   5 637.905 51.0197   3
  -7   5   4 12.0773 40.1624   3
  -7   5   3 3125.81 79.7215   3
  -7   5   2 23.4335 45.5742   3
  -7   5   1 7828.16 104.840   6
  -7   5   1 7817.03 116.280   3
  -7   5   0 1744.02 58.3191   6
  -7   5   0 1731.27 66.9821   3
   7  -5   1 4436.22 65.6768   1
  -7   5  -1 4489.21 83.8002   6
  -7   5  -1 4356.34 90.5891   3
  -7   5  -2 100.970 42.1030   3
  -7   5  -2 83.6774 39.2822   6
   7  -5   2 92.2550 28.7766   1
  -7   5  -3 3640.13 80.6497   6
  -7   5  -3 3779.26 85.2873   3
  -7   5  -4 3124.44 78.9210   6
  -7   5  -5 2347.92 71.9755   6
  -7   5  -6 5707.53 105.172   6
  -7   5  -7 20.2822 43.7231   6
  -7   5  -8 657.126 58.7190   6
  -7   5  -9 997.743 66.9848   6
  -7   5 -10 45.5631 55.2041   6
   7  -4 -12 86.3340 52.0602   2
   7  -4 -12 151.240 37.2946   1
   7  -4 -11 2539.89 68.4386   1
   7  -4 -11 2375.59 93.1091   2
   7  -4 -10 2062.17 89.3863   2
   7  -4  -9 2298.32 85.8695   2
   7  -4  -8 550.204 57.3868   2
  -7   4   8 525.104 47.5824   3
   7  -4  -7 1973.05 77.5581   2
  -7   4   7 2060.43 67.6052   3
  -7   4   6 609.043 47.3487   3
  -7   4   5 3763.49 82.2086   3
  -7   4   4 1318.49 59.0325   3
   7  -4  -3 1148.50 48.5142   1
  -7   4   3 1022.35 58.5056   3
   7  -4  -2 4245.54 69.5589   1
  -7   4   2 4237.95 88.2244   3
   7  -4  -1 6209.29 80.3535   1
  -7   4   1 6222.08 100.917   3
   7  -4   0 4146.06 65.8310   1
  -7   4   0 4317.95 84.5635   6
  -7   4   0 4245.12 85.5968   3
  -7   4  -1 184.903 41.2876   3
   7  -4   1 254.895 32.7454   1
  -7   4  -1 201.035 42.1190   6
   7  -4   2 6789.01 76.2387   1
  -7   4  -2 6804.00 106.031   6
  -7   4  -3 5187.36 96.5530   6
  -7   4  -4 1460.67 63.4197   6
  -7   4  -5 4254.63 91.3207   6
  -7   4  -6 47.9453 47.7067   6
  -7   4  -7 39.3518 48.1603   6
  -7   4  -8 17.8724 43.6179   6
  -7   4  -9-36.5642 51.8378   6
  -7   4 -10-76.2930 58.6737   6
   7  -3 -13 156.364 66.1829   2
   7  -3 -12 1697.29 62.2639   1
   7  -3 -12 1661.53 89.3633   2
   7  -3 -11 679.695 51.7082   1
   7  -3 -11 758.340 69.8963   2
   7  -3 -10 172.023 59.0975   2
   7  -3 -10 66.5165 43.6370   1
   7  -3  -9 1015.14 50.6776   1
   7  -3  -9 1082.91 73.6405   2
   7  -3  -8 1004.50 51.0976   1
   7  -3  -8 1006.93 67.0741   2
  -7   3   7 52.1111 36.8157   3
   7  -3  -7-0.87131 37.1928   1
   7  -3  -6 757.063 44.6111   1
  -7   3   6 806.125 50.4643   3
  -7   3   5 336.021 43.0466   3
   7  -3  -5 330.827 41.2518   1
   7  -3  -4 12248.3 114.046   1
  -7   3   4 12206.9 134.219   3
   7  -3  -3 3817.27 69.1332   1
  -7   3   3 3835.35 80.4432   3
   7  -3  -2 7675.52 88.9420   1
  -7   3   2 7194.71 102.701   3
   7  -3  -1 10504.5 99.1294   1
  -7   3   1 10788.7 122.149   3
   7  -3   0 2213.46 52.2924   1
  -7   3   0 2362.41 65.7860   3
   7  -3   1 5107.54 69.4266   1
  -7   3  -1 4992.14 95.7398   6
  -7   3  -2 7958.39 117.316   6
   7  -3   2 7879.42 81.8583   1
  -7   3  -3 59.1372 37.3804   2
  -7   3  -3 95.8117 44.6558   6
  -7   3  -4 792.683 47.8339   2
  -7   3  -4 633.844 53.4846   6
  -7   3  -5 1599.81 57.6326   2
  -7   3  -5 1636.21 71.2870   6
  -7   3  -6 1270.06 65.0925   6
  -7   3  -7 686.197 58.8594   6
  -7   3  -8 2154.17 82.4101   6
  -7   3  -9 32.6705 53.0966   6
  -7   3 -10 281.477 60.3481   6
   7  -2 -13 32.8787 64.7758   2
   7  -2 -12 706.775 49.1004   1
   7  -2 -12 643.002 76.0244   2
   7  -2 -11 1453.44 61.1079   1
   7  -2 -11 1442.89 80.9557   2
   7  -2 -10 2632.33 68.6214   1
   7  -2 -10 2512.56 93.4080   2
   7  -2  -9 124.982 45.6640   1
   7  -2  -8 44.7578 43.2362   1
   7  -2  -7 11920.4 118.876   1
  -7   2   6 41.3978 40.1831   3
   7  -2  -6 172.010 44.0501   1
   7  -2  -5 32818.0 183.595   1
  -7   2   5 31802.3 201.122   3
  -7   2   4 193.480 40.9983   3
   7  -2  -4 119.861 40.8878   1
   7  -2  -3 426.354 42.3828   1
  -7   2   3 421.762 44.4251   3
   7  -2  -2 14927.0 119.736   1
  -7   2   2 14829.6 134.886   3
   7  -2  -1 4.86847 33.2882   1
   7  -2   0 9373.42 93.0139   1
   7  -2   1 35.8752 28.2541   1
  -7   2  -2 574.431 57.1557   6
   7  -2   2 628.092 34.4343   1
  -7   2  -3 4980.11 96.4571   2
  -7   2  -3 5246.06 102.981   6
  -7   2  -4 4800.02 93.9646   2
  -7   2  -4 4916.01 100.411   6
  -7   2  -5 776.585 51.4168   2
  -7   2  -5 796.927 58.5007   6
  -7   2  -6 523.221 46.7097   2
  -7   2  -6 485.217 55.9891   6
  -7   2  -7 135.755 53.3079   6
  -7   2  -7 38.9059 38.8776   2
  -7   2  -8 12.4742 49.9303   6
  -7   2  -9-38.6540 54.1957   6
   7  -1 -15-3.16471 43.4448   5
   7  -1 -14 29.7039 69.8853   2
   7  -1 -13 959.962 53.7037   1
   7  -1 -13 999.849 83.8171   2
   7  -1 -12 310.115 58.2568   2
   7  -1 -12 358.041 48.0761   1
   7  -1 -11 2117.24 64.1537   1
   7  -1 -11 2104.52 93.3424   2
   7  -1 -10 1484.89 62.0136   1
   7  -1  -9 7856.98 105.143   1
   7  -1  -8 6670.44 94.9262   1
   7  -1  -7 1101.78 52.7794   1
   7  -1  -6 5458.55 84.0426   1
   7  -1  -5 1698.19 56.9718   1
  -7   1   5 1565.60 53.6159   3
   7  -1  -4 3784.58 70.4838   1
  -7   1   4 3648.30 69.6631   3
   7  -1  -3 3953.59 69.6733   1
   7  -1  -2 150.596 33.1217   1
   7  -1  -1 1.45929 29.1223   1
   7  -1   0 308.238 34.1074   1
   7  -1   1 477.714 34.7154   1
  -7   1  -2 1395.40 63.1287   2
  -7   1  -2 1233.53 63.6277   6
   7  -1   2 1305.05 44.2602   1
  -7   1  -3 666.185 52.6620   2
  -7   1  -3 587.423 54.1622   6
  -7   1  -4 576.808 49.1005   2
  -7   1  -4 594.722 55.0877   6
  -7   1  -5 32.0063 48.1162   6
  -7   1  -5 52.1476 39.7341   2
  -7   1  -6 699.665 51.7617   2
  -7   1  -6 591.433 60.1675   6
  -7   1  -7 127.949 57.4591   6
  -7   1  -7 147.862 43.5253   2
  -7   1  -8 309.981 58.7009   6
  -7   1  -8 257.453 49.2049   2
  -7   1  -9 957.923 67.2852   6
  -7   1  -9 849.853 57.7447   2
   7   0 -15 22.1863 41.0626   5
   7   0 -14 1241.13 80.2652   2
   7   0 -13-4.19221 42.1853   1
   7   0 -12 4712.24 85.7875   1
   7   0 -11-36.3225 44.1753   1
   7   0 -10 2837.42 74.3088   1
   7   0  -9 209.480 44.2148   1
   7   0  -8 140.841 39.5310   1
   7   0  -7 2089.07 58.8918   1
   7   0  -6 120.793 34.5859   1
   7   0  -5 1033.67 49.3554   1
   7   0  -4 2300.43 59.0870   1
   7   0  -3 2296.88 58.4831   1
   7   0  -2 1194.70 46.2494   1
   7   0  -1 1400.21 47.7591   1
   7   0   0 73.4609 31.8425   1
   7   0   1 806.803 40.7839   1
  -7   0  -2-41.4727 47.2525   6
  -7   0  -2 22.7132 43.3130   2
  -7   0  -3 365.079 49.2341   2
  -7   0  -3 270.431 48.9685   6
  -7   0  -4 21.6011 48.1048   6
  -7   0  -4 17.5914 41.6823   2
  -7   0  -5-42.0934 48.2494   6
  -7   0  -5-2.68497 43.8415   2
  -7   0  -6 545.715 51.2741   2
  -7   0  -6 498.983 56.0235   6
  -7   0  -7 1666.99 74.8658   2
  -7   0  -7 1780.09 75.7314   6
  -7   0  -8 83.2376 51.2651   6
  -7   0  -8-5.03877 45.7576   2
  -7   0  -9 282.043 59.0765   6
  -7   0  -9 235.377 47.5265   2
   7   1 -14 88.6949 48.0180   5
   7   1 -13 1882.88 66.2737   1
   7   1 -12 13.6233 36.6354   1
   7   1 -11 527.470 47.4515   1
   7   1 -10 55.6982 37.6136   1
   7   1  -9 110.330 35.9403   1
   7   1  -8 13.5695 35.9925   1
   7   1  -7 94.3041 36.4557   1
   7   1  -6 213.700 36.7728   1
   7   1  -5 1558.77 55.2167   1
   7   1  -4 264.576 41.1478   1
   7   1  -3 2008.78 57.9053   1
   7   1  -2 420.056 41.5358   1
   7   1  -1 111.193 36.3619   1
   7   1   0 2.54836 32.0826   1
  -7  -1  -1-9.31169 40.5662   2
   7   1   1-24.3063 32.3646   1
  -7  -1  -2 962.048 59.2443   2
  -7  -1  -3 1322.11 66.0808   2
  -7  -1  -3 1211.64 69.6458   6
  -7  -1  -4 566.426 53.3535   2
  -7  -1  -4 645.927 58.4990   6
  -7  -1  -5-31.9225 53.0469   6
  -7  -1  -5 57.5709 49.4065   2
  -7  -1  -6 1264.12 66.5791   2
  -7  -1  -6 1248.93 74.9147   6
  -7  -1  -7 102.795 51.6254   6
  -7  -1  -7 26.1656 48.6723   2
  -7  -1  -8 244.375 57.0431   6
   7   2 -14 171.839 43.9766   5
   7   2 -13 15.6873 49.1822   5
   7   2 -13-3.36909 39.3375   1
   7   2 -12 60.1458 42.4250   1
   7   2 -11 131.976 41.6776   1
   7   2 -10 258.714 40.7409   1
   7   2  -9 22.9956 38.8329   1
   7   2  -8 361.575 42.9057   1
   7   2  -7 361.118 44.3323   1
   7   2  -6 478.329 44.4887   1
   7   2  -5 992.580 53.1693   1
   7   2  -4 1698.96 59.5294   1
   7   2  -3 1165.12 52.2987   1
   7   2  -2 475.280 46.6130   1
   7   2  -1 23.3960 37.2394   1
   7   2   0 429.502 39.5404   1
  -7  -2   0 338.014 50.4070   2
   7   2   1 355.560 41.7367   1
  -7  -2  -1 249.981 52.6447   2
  -7  -2  -2 813.682 60.0532   2
  -7  -2  -3 447.244 56.2356   2
  -7  -2  -3 538.219 62.9040   6
  -7  -2  -4 944.626 61.2374   2
  -7  -2  -4 928.413 64.8599   6
  -7  -2  -5 553.026 56.5369   2
  -7  -2  -5 436.432 64.2543   6
  -7  -2  -6 148.626 50.5523   6
  -7  -2  -6 191.778 54.4328   2
   7   3 -13 507.196 52.6712   1
   7   3 -13 559.511 54.9240   5
   7   3 -12 284.159 45.7834   5
   7   3 -12 318.137 50.8539   1
   7   3 -11 394.026 48.1291   1
   7   3 -10 654.660 48.1126   1
   7   3  -9-12.7003 40.5754   1
   7   3  -8 1888.18 64.4918   1
   7   3  -7 2600.94 69.2449   1
   7   3  -6 1088.99 57.8865   1
   7   3  -5 6.41075 38.4123   1
   7   3  -4 601.812 47.1170   1
   7   3  -3 23.8307 40.7224   1
   7   3  -2 19.6655 35.4442   1
   7   3  -1 221.259 38.8461   1
  -7  -3   1 130.652 53.6414   2
   7   3   0 65.1074 39.4794   1
  -7  -3   0 5.65320 40.3486   2
  -7  -3  -1 649.764 59.7419   2
   7   3   1 607.012 45.8735   1
  -7  -3  -2 578.479 60.7102   2
  -7  -3  -2 580.602 65.2693   6
  -7  -3  -3 3807.53 103.010   2
  -7  -3  -3 4004.32 103.033   6
  -7  -3  -4 102.493 60.4911   6
  -7  -3  -4 167.020 52.6416   2
  -7  -3  -5 23.1627 50.6729   2
   7   4 -13 1067.57 65.3276   5
   7   4 -13 1144.40 64.6222   1
   7   4 -12 121.179 51.2938   5
   7   4 -12 119.674 49.9218   1
   7   4 -11-58.9592 48.7227   5
   7   4 -11-18.6494 46.6527   1
   7   4 -10 830.362 53.5651   5
   7   4 -10 844.932 53.4156   1
   7   4  -9 1074.17 56.8618   5
   7   4  -9 907.898 55.6191   1
   7   4  -8-25.3813 39.8849   1
   7   4  -7-40.7077 37.7850   1
   7   4  -6 132.674 45.8925   1
   7   4  -5 85.4110 45.2579   1
   7   4  -4 129.360 45.1677   1
   7   4  -3 142.288 43.8122   1
  -7  -4   2 605.111 62.6973   2
   7   4  -2 755.515 53.9845   1
   7   4  -1 114.482 41.8538   1
  -7  -4   1 141.410 51.2084   2
  -7  -4   0 1559.74 72.9361   2
   7   4   0 1495.79 62.1284   1
   7   4   1 41.4679 44.4776   1
  -7  -4  -1 19.7435 43.0680   2
  -7  -4  -2 65.9723 59.3532   6
  -7  -4  -2 227.996 47.8142   2
  -7  -4  -3 191.216 52.6953   2
   7   5 -13 237.151 47.7796   1
   7   5 -12 187.247 44.3557   1
   7   5 -12 241.343 45.0475   5
   7   5 -11 32.8844 44.5224   1
   7   5 -11 35.7004 48.0206   5
   7   5 -10 642.273 50.7931   5
   7   5 -10 571.880 51.2570   1
   7   5  -9 18.6034 46.4100   1
   7   5  -9 11.2255 38.7937   5
   7   5  -8 525.300 46.7473   5
   7   5  -8 478.731 52.4198   1
   7   5  -7 28.5253 40.2639   1
   7   5  -7 44.1861 37.0478   5
   7   5  -6 410.325 52.8602   1
   7   5  -5 1340.56 65.5028   1
   7   5  -4 2028.64 73.8333   1
   7   5  -3-22.7894 49.3765   1
  -7  -5   3 20.0503 47.3239   2
   7   5  -2 77.0639 43.8505   1
  -7  -5   2 158.048 49.2830   2
  -7  -5   1 326.697 51.9064   2
   7   5  -1 270.561 49.0426   1
   7   5   0 57.6133 44.8404   1
  -7  -5   0 13.0617 48.1913   2
   7   5   1 285.626 44.9006   1
  -7  -5  -1 331.040 57.6367   2
   7   6 -12 86.1496 50.6846   1
   7   6 -11 227.668 53.4798   1
   7   6 -11 249.078 54.3798   5
   7   6 -10 74.2536 51.2304   1
   7   6 -10 160.380 53.0194   5
   7   6  -9 1026.50 59.8325   5
   7   6  -9 827.342 58.1293   1
   7   6  -8 46.5680 48.9846   1
   7   6  -8 113.002 41.1458   5
   7   6  -7 812.153 65.0734   1
   7   6  -6-4.27015 45.0694   1
   7   6  -5 1104.18 64.2574   1
   7   6  -4 158.280 52.5328   1
  -7  -6   4 50.1124 49.5789   2
   7   6  -3 101.080 46.3753   1
  -7  -6   3 107.647 57.4516   2
  -7  -6   2 463.159 62.5109   2
   7   6  -2 488.499 58.6688   1
   7   6  -1-93.9119 43.6876   1
  -7  -6   1 19.5433 41.0815   2
   7   6   0 197.499 45.5995   1
   7   7 -10 273.265 53.9458   5
  -7  -7   6 29.1653 49.3572   2
  -7  -7   5-41.2401 52.0887   2
  -7  -7   4 114.334 47.8971   2
  -8  11  -1 16.5796 60.9501   3
  -8  11  -2-13.0263 59.0677   3
  -8  11  -3 26.9112 58.3572   3
  -8  11  -4 99.0395 46.8985   3
  -8  11  -5-13.3734 51.0559   3
  -8  11  -5-12.9859 52.4539   4
  -8  11  -6 81.7312 48.5037   3
  -8  11  -6 75.1402 48.7619   4
  -8  10   3 1074.29 80.3424   3
  -8  10   2-74.1125 59.5346   3
  -8  10   1 683.305 60.2439   3
  -8  10   0 252.308 60.0863   3
  -8  10  -1 1236.05 76.7304   3
  -8  10  -2-9.47604 51.5630   3
  -8  10  -3 792.585 60.8938   3
  -8  10  -4 80.0184 54.0115   3
  -8  10  -5 159.273 51.8777   3
  -8  10  -6 2288.72 85.9288   4
  -8  10  -6 2236.38 78.5832   3
  -8  10  -7 20.6010 36.2879   3
  -8   9   6 78.9376 64.8341   3
  -8   9   5 247.144 55.7337   3
  -8   9   4 574.171 62.4040   3
  -8   9   3 37.2415 53.3990   3
  -8   9   2 1397.74 77.1372   3
  -8   9   1 233.364 53.6631   3
  -8   9   0 171.426 57.0697   3
  -8   9  -1-22.6364 54.2314   3
  -8   9  -2 533.389 64.6081   3
  -8   9  -3 470.828 55.3551   3
  -8   9  -4 258.770 54.5922   3
  -8   9  -5 3088.65 91.5497   3
  -8   9  -6 790.337 61.9295   3
  -8   9  -7 244.399 53.0048   6
  -8   9  -8 100.539 54.5141   6
  -8   8   8 558.702 69.9800   3
  -8   8   7 57.3092 56.1580   3
  -8   8   6 498.471 62.8246   3
  -8   8   5 333.548 59.5959   3
  -8   8   4 480.532 63.5731   3
  -8   8   3 1321.67 72.3580   3
  -8   8   2 916.582 66.9500   3
  -8   8   1 5469.00 119.521   3
  -8   8   0 1438.13 77.2301   3
  -8   8  -1 141.476 57.2603   3
  -8   8  -2 1841.12 76.4450   3
  -8   8  -3 1087.34 67.3247   3
  -8   8  -4 880.489 63.1497   3
  -8   8  -5 2831.19 81.0712   6
  -8   8  -5 3030.12 87.6165   3
  -8   8  -6 7.11123 46.4647   6
  -8   8  -7 208.408 51.7022   6
  -8   8  -8 1035.68 65.7261   6
   8  -7  -9 1557.08 89.5134   2
  -8   7   9 1704.91 83.2598   3
  -8   7   8 198.186 57.7825   3
   8  -7  -8 73.9385 59.1599   2
  -8   7   7 717.289 58.3454   3
  -8   7   6 1.83177 43.0345   3
  -8   7   5 135.991 42.9595   3
  -8   7   4 1926.24 79.2489   3
  -8   7   3 1767.00 73.3200   3
  -8   7   2 730.847 62.7831   3
  -8   7   1 1826.63 77.2087   3
  -8   7   0 2161.93 81.4343   3
  -8   7  -1 2011.23 83.4005   3
  -8   7  -2 12083.2 138.024   6
  -8   7  -2 11969.5 156.127   3
  -8   7  -3 5011.56 96.9596   6
  -8   7  -3 5137.58 107.980   3
  -8   7  -4 74.4623 49.2698   3
  -8   7  -4 157.358 48.6285   6
  -8   7  -5 170.626 47.5062   6
  -8   7  -6 3311.11 89.7972   6
  -8   7  -7-87.4843 51.7277   6
  -8   7  -8-46.4314 45.4401   6
   8  -6 -10 163.211 58.2264   2
   8  -6  -9 473.440 68.8501   2
   8  -6  -8 2057.51 89.7679   2
  -8   6   8 1830.49 78.9301   3
  -8   6   7 44.3249 42.2302   3
   8  -6  -7 181.258 51.1910   2
  -8   6   6 430.688 47.1061   3
  -8   6   5 591.993 55.3748   3
  -8   6   4 680.571 54.5462   3
  -8   6   3 3.05309 42.0322   3
  -8   6   2 12.9611 43.3461   3
  -8   6   1 1711.06 71.6449   3
  -8   6   0 7013.73 109.271   6
  -8   6   0 7368.83 124.269   3
   8  -6   1 2170.15 55.2022   1
  -8   6  -1 2139.77 70.9800   6
  -8   6  -1 2102.86 75.3772   3
  -8   6  -2 657.602 51.9233   6
  -8   6  -2 656.778 60.6952   3
  -8   6  -3 1018.90 58.0745   6
  -8   6  -3 836.969 59.4777   3
  -8   6  -4 502.563 52.4902   6
  -8   6  -5 494.421 55.6197   6
  -8   6  -6 371.021 57.7686   6
  -8   6  -7 1893.32 80.7378   6
  -8   6  -8 474.470 63.8071   6
   8  -5 -11 454.312 72.9672   2
   8  -5 -11 493.853 52.9238   1
   8  -5 -10 85.6182 50.7692   2
   8  -5 -10 78.6535 44.6918   1
   8  -5  -9 163.849 54.3543   2
  -8   5   8-11.4301 40.4056   3
  -8   5   7-11.9117 38.8360   3
  -8   5   6 382.755 48.2573   3
  -8   5   5 72.8911 40.7720   3
  -8   5   4 316.370 48.6319   3
   8  -5  -4 355.816 40.1668   1
  -8   5   3 106.298 43.1460   3
   8  -5  -3 132.595 35.5435   1
  -8   5   2 339.472 48.3356   3
   8  -5  -2 372.709 40.9891   1
   8  -5  -1 4216.61 72.1465   1
  -8   5   1 4033.05 88.1822   6
  -8   5   1 4440.80 94.8535   3
   8  -5   0 1612.51 50.6033   1
  -8   5   0 1675.64 67.1630   6
  -8   5   0 1796.39 69.9915   3
   8  -5   1 417.811 37.2985   1
  -8   5  -1 465.736 50.4090   6
  -8   5  -1 349.767 47.0706   3
  -8   5  -2 942.867 55.9669   6
  -8   5  -2 847.100 58.3547   3
  -8   5  -3 150.856 47.0889   6
  -8   5  -4 953.865 61.9893   6
  -8   5  -5 1267.82 67.1704   6
  -8   5  -6 123.195 48.1450   6
  -8   5  -7 451.739 54.5725   6
  -8   5  -8 10.5392 49.2062   6
   8  -4 -12 61.2430 47.4571   1
   8  -4 -11 551.783 53.4066   1
   8  -4 -11 553.296 67.3437   2
   8  -4 -10 633.698 50.3746   1
   8  -4 -10 665.982 75.2280   2
   8  -4  -9 0.08328 42.2426   1
   8  -4  -8 424.255 43.8786   1
  -8   4   7 230.157 43.3803   3
   8  -4  -7 216.459 39.3191   1
  -8   4   6 256.707 43.5590   3
   8  -4  -6 231.364 41.4449   1
   8  -4  -5 638.569 44.2429   1
  -8   4   5 679.544 47.3060   3
   8  -4  -4 589.857 44.8942   1
  -8   4   4 549.696 48.1596   3
  -8   4   3 13.3660 36.4409   3
   8  -4  -3-2.92577 33.3324   1
   8  -4  -2 1262.25 50.6252   1
  -8   4   2 1116.50 54.9718   3
  -8   4   1 55.4939 39.1593   3
   8  -4  -1 41.1479 36.3985   1
  -8   4   0 298.923 41.6333   3
   8  -4   0 347.697 36.1241   1
  -8   4   0 248.905 44.1951   6
  -8   4  -1 90.5553 49.9146   6
   8  -4   1-16.3582 30.7368   1
  -8   4  -2 82.6125 42.5198   6
  -8   4  -3 724.117 59.5751   6
  -8   4  -4 735.302 55.3521   6
  -8   4  -5-28.2995 49.7675   6
  -8   4  -6 2051.74 81.5928   6
  -8   4  -7 50.0165 51.0122   6
  -8   4  -8-1.86689 51.5027   6
   8  -3 -13 81.2501 47.6498   1
   8  -3 -12 459.062 54.2206   1
   8  -3 -12 575.610 71.8191   2
   8  -3 -11 504.734 50.7467   1
   8  -3 -11 690.560 74.6271   2
   8  -3 -10-0.60217 44.8453   1
   8  -3  -9 121.071 40.5155   1
   8  -3  -8 2453.49 68.2216   1
   8  -3  -7 76.4901 39.7473   1
   8  -3  -6 865.871 50.7124   1
  -8   3   6 778.403 49.0918   3
   8  -3  -5 661.460 49.2456   1
  -8   3   5 566.575 44.0474   3
   8  -3  -4 521.522 43.4838   1
  -8   3   4 571.831 45.5652   3
   8  -3  -3 942.045 45.9208   1
  -8   3   3 958.508 49.5454   3
  -8   3   2 107.822 36.0266   3
   8  -3  -2 83.2961 33.3724   1
   8  -3  -1 246.763 36.7118   1
   8  -3   0 494.918 37.2025   1
  -8   3  -1-49.8084 45.6121   6
   8  -3   1-12.8419 29.0268   1
  -8   3  -2 43.4335 49.4792   6
  -8   3  -3 2081.65 70.4221   2
  -8   3  -3 2204.29 76.8262   6
  -8   3  -4 33.5310 47.2122   6
  -8   3  -4 88.6849 37.9293   2
  -8   3  -5 556.444 61.8745   6
  -8   3  -6 88.9157 45.9608   6
  -8   3  -7 661.717 69.5849   6
  -8   3  -8-5.82057 55.5688   6
   8  -2 -13 356.689 43.7867   1
   8  -2 -12 514.163 51.2344   1
   8  -2 -11 143.659 50.1682   1
   8  -2 -10 233.047 47.5712   1
   8  -2  -9 3311.99 77.5024   1
   8  -2  -8 3184.59 77.4192   1
   8  -2  -7 105.424 39.9798   1
   8  -2  -6 978.003 53.1944   1
   8  -2  -5 2359.66 66.2437   1
  -8   2   5 2334.35 65.2260   3
   8  -2  -4 785.138 45.4407   1
  -8   2   4 897.986 46.8215   3
   8  -2  -3 1628.14 54.9198   1
   8  -2  -2 354.802 39.0011   1
   8  -2  -1 3881.88 71.2360   1
   8  -2   0 786.033 42.7106   1
   8  -2   1 342.431 37.3953   1
  -8   2  -1 192.791 49.9786   6
  -8   2  -2 1295.85 67.3501   2
  -8   2  -2 1372.93 72.3099   6
  -8   2  -3 367.198 50.0823   2
  -8   2  -3 376.235 59.4574   6
  -8   2  -4 584.859 50.0072   2
  -8   2  -4 570.117 58.2398   6
  -8   2  -5 165.494 49.0655   6
  -8   2  -5 147.669 39.3680   2
  -8   2  -6 1320.35 61.8779   2
  -8   2  -6 1557.05 78.4811   6
  -8   2  -7 1061.95 73.6358   6
   8  -1 -13-44.8585 44.2672   1
   8  -1 -12 1490.41 61.0103   1
   8  -1 -11 6470.12 105.909   1
   8  -1 -10 4181.17 89.5622   1
   8  -1  -9 883.973 56.6652   1
   8  -1  -8 163.435 41.4996   1
   8  -1  -7 2216.19 65.8290   1
   8  -1  -6 223.533 44.2728   1
   8  -1  -5 272.908 40.7837   1
   8  -1  -4 7349.68 99.6403   1
   8  -1  -3 3140.98 70.8115   1
   8  -1  -2 719.400 46.1880   1
   8  -1  -1 150.116 38.4273   1
   8  -1   0 3223.35 67.7680   1
   8  -1   1 264.464 36.4256   1
  -8   1  -2 134.981 55.1392   6
  -8   1  -2 139.456 49.3745   2
  -8   1  -3 902.455 62.5506   2
  -8   1  -3 951.391 67.9524   6
  -8   1  -4 490.933 51.5441   2
  -8   1  -4 546.551 57.8127   6
  -8   1  -5 9.57133 47.2276   6
  -8   1  -5 7.09520 43.0269   2
  -8   1  -6 70.1993 56.7663   6
  -8   1  -6 138.667 48.1314   2
  -8   1  -7 1526.13 70.4340   2
  -8   1  -7 1737.60 86.6700   6
  -8   1  -8 534.303 59.6075   2
   8   0 -13 170.101 48.3864   1
   8   0 -12 78.5518 46.3495   1
   8   0 -11 1121.44 56.2049   1
   8   0 -10 211.837 41.8677   1
   8   0  -9 235.073 47.2985   1
   8   0  -8 791.255 49.8096   1
   8   0  -7 1837.12 63.9990   1
   8   0  -6 5363.32 90.2033   1
   8   0  -5 790.122 52.6836   1
   8   0  -4 2181.96 62.8290   1
   8   0  -3 1218.21 53.4089   1
   8   0  -2 76.4603 40.3503   1
   8   0  -1 1263.06 53.8171   1
   8   0   0-55.7424 38.9969   1
   8   0   1 342.721 39.2360   1
  -8   0  -1 266.408 53.7364   2
  -8   0  -2 882.579 63.3840   2
  -8   0  -2 744.417 64.8809   6
  -8   0  -3 1357.91 67.8335   2
  -8   0  -3 1313.60 75.1586   6
  -8   0  -4 108.178 60.0012   6
  -8   0  -4 34.6487 51.7371   2
  -8   0  -5 813.540 61.8074   2
  -8   0  -5 740.599 70.7719   6
  -8   0  -6 113.340 60.9476   6
  -8   0  -6 193.127 54.0623   2
   8   1 -13 63.4022 43.7674   1
   8   1 -12 304.338 53.9244   1
   8   1 -11 542.869 54.7369   1
   8   1 -10 786.599 56.7915   1
   8   1  -9 736.968 51.3619   1
   8   1  -8-1.55681 39.2361   1
   8   1  -7 2300.75 68.9321   1
   8   1  -6 183.782 42.5361   1
   8   1  -5 1725.06 63.4812   1
   8   1  -4-3.36382 43.2387   1
   8   1  -3 866.177 51.1669   1
   8   1  -2 456.285 46.5217   1
   8   1  -1 35.4595 37.8435   1
  -8  -1   0 1235.88 73.2044   2
   8   1   0 1359.98 55.1524   1
  -8  -1  -1 180.868 49.0173   2
  -8  -1  -2 1610.86 77.9857   2
  -8  -1  -2 1541.22 79.1385   6
  -8  -1  -3 293.484 63.2905   6
  -8  -1  -3 266.776 55.5032   2
  -8  -1  -4 590.801 57.1402   2
  -8  -1  -4 630.851 71.1629   6
  -8  -1  -5-99.0634 59.7003   6
  -8  -1  -5 53.9035 53.2726   2
   8   2 -13 410.186 50.5477   1
   8   2 -12 617.945 52.4265   1
   8   2 -11 617.299 51.3033   1
   8   2 -10 406.069 53.0630   1
   8   2  -9 21.0555 40.4602   1
   8   2  -8 792.249 53.9514   1
   8   2  -7-43.9508 39.8242   1
   8   2  -6 1049.08 59.5990   1
   8   2  -5 136.349 42.6318   1
   8   2  -4 900.337 52.0632   1
   8   2  -3 113.643 43.6155   1
   8   2  -2 79.3693 41.7755   1
   8   2  -1 463.464 50.5284   1
  -8  -2   0 641.413 60.5727   2
   8   2   0 774.414 53.6438   1
  -8  -2  -1 733.927 67.5783   2
  -8  -2  -2 403.858 59.6462   2
  -8  -2  -2 208.428 66.6858   6
  -8  -2  -3 77.8385 65.0331   6
  -8  -2  -3-13.6675 50.3377   2
  -8  -2  -4 0.14127 60.7539   6
   8   3 -13 7.35920 52.6659   1
   8   3 -12 812.415 63.5062   1
   8   3 -11 214.177 55.6075   1
   8   3 -10 379.463 48.6411   1
   8   3  -9 498.939 54.6222   1
   8   3  -8 151.512 50.2910   1
   8   3  -7 318.528 48.0658   1
   8   3  -6 41.7064 48.6878   1
   8   3  -5 1959.54 68.6110   1
   8   3  -4 510.104 49.3439   1
   8   3  -3 28.7929 44.3580   1
   8   3  -2 1597.22 65.2719   1
  -8  -3   1 1727.30 83.9565   2
   8   3  -1 1877.07 70.6936   1
  -8  -3   0 437.355 63.1574   2
   8   3   0 449.318 52.9500   1
  -8  -3  -1-10.5987 49.1722   2
  -8  -3  -2 449.465 61.1162   2
  -8  -3  -2 435.259 64.0976   6
  -8  -3  -3 621.479 68.6980   6
   8   4 -11 885.106 61.0769   5
   8   4 -11 868.655 59.1404   1
   8   4 -10 13.8065 46.8315   5
   8   4 -10-27.0882 53.0430   1
   8   4  -9-20.4894 50.4386   1
   8   4  -8 1329.88 67.1666   1
   8   4  -7 346.572 55.3943   1
   8   4  -6-10.1392 43.9742   1
   8   4  -5 539.049 56.0019   1
   8   4  -4 3253.72 85.7531   1
   8   4  -3 2015.26 70.9800   1
  -8  -4   2 719.706 68.6599   2
   8   4  -2 703.920 60.4343   1
  -8  -4   1 829.480 70.5829   2
   8   4  -1 685.349 58.2940   1
   8   4   0 456.279 54.3043   1
  -8  -4  -2 403.478 69.7924   6
   8   5 -10 485.810 59.5611   5
   8   5  -9 256.111 53.8974   5
   8   5  -8 482.151 56.8292   5
   8   5  -8 503.639 57.3505   1
   8   5  -7 762.431 60.2545   1
   8   5  -6 488.541 61.7428   1
   8   5  -5 56.5565 55.3250   1
  -8  -5   4-13.7683 56.1604   2
   8   5  -4-39.4113 51.2358   1
   8   5  -3-70.6332 53.8700   1
  -8  -5   3 35.3775 56.9195   2
   8   5  -2-7.34696 45.7118   1
  -9   9   3 139.208 53.6948   3
  -9   9   2 926.763 69.3674   3
  -9   9   1 16.1897 58.1900   3
  -9   9   0 250.687 61.9417   3
  -9   9  -1-18.8732 52.0273   3
  -9   9  -2 1564.94 79.9938   3
  -9   9  -3 355.336 61.1859   3
  -9   9  -4 1021.00 65.9800   3
  -9   8   6 220.878 55.8210   3
  -9   8   5 1270.92 71.0876   3
  -9   8   4 563.616 63.4032   3
  -9   8   3 502.370 66.9969   3
  -9   8   2 144.582 49.3463   3
  -9   8   1 1860.35 83.4793   3
  -9   8   0 56.6343 58.5362   3
  -9   8  -1 132.767 56.6957   3
  -9   8  -2 203.537 54.1385   3
  -9   8  -3 467.428 52.1406   3
  -9   8  -4 227.653 52.9601   3
  -9   8  -5 1605.46 74.7599   6
  -9   8  -6-63.9416 45.4162   6
  -9   7   8-20.5169 54.0058   3
  -9   7   7 235.917 53.5178   3
  -9   7   6 8.89000 41.4262   3
  -9   7   5 322.493 53.3302   3
  -9   7   4-0.69996 53.6918   3
  -9   7   3-49.8054 48.5479   3
  -9   7   2 826.896 69.0745   3
   9  -7  -1 5137.63 87.3980   1
  -9   7   1 4920.99 114.819   3
   9  -7   0 321.496 41.0755   1
  -9   7   0 425.781 58.6432   3
  -9   7  -1 73.2786 54.2230   3
  -9   7  -2 1526.42 74.4564   3
  -9   7  -3 979.902 62.2618   6
  -9   7  -3 1081.79 62.5091   3
  -9   7  -4 1094.30 69.9850   6
  -9   7  -5 86.9783 49.8756   6
  -9   7  -6 1877.18 83.2094   6
   9  -6  -8 1302.19 57.9571   1
  -9   6   7 138.253 51.5148   3
   9  -6  -7 129.555 42.7904   1
   9  -6  -6 540.146 46.1701   1
  -9   6   6 567.947 61.6862   3
   9  -6  -5 2097.71 66.0692   1
  -9   6   5 1982.94 78.5950   3
   9  -6  -4 2708.17 70.7546   1
  -9   6   4 2464.79 83.6864   3
  -9   6   3 139.243 49.0373   3
   9  -6  -3 184.715 43.8643   1
  -9   6   2 315.228 56.1099   3
   9  -6  -2 328.142 43.7445   1
  -9   6   1 63.2184 51.6607   3
   9  -6  -1 57.8966 40.4096   1
   9  -6   0 3143.67 69.7540   1
  -9   6   0 3098.04 86.5605   6
  -9   6   0 3431.20 95.4234   3
  -9   6  -1 510.823 58.1482   6
  -9   6  -1 646.160 62.1127   3
  -9   6  -2 22.4138 45.2618   3
  -9   6  -2-15.1551 52.2144   6
  -9   6  -3 5523.66 114.585   6
  -9   6  -4 251.795 59.7148   6
  -9   6  -5 4049.12 101.412   6
  -9   6  -6 761.859 65.4846   6
   9  -5  -9 275.533 45.3262   1
   9  -5  -8 206.960 42.1671   1
  -9   5   7 216.577 50.5740   3
   9  -5  -7 223.333 42.1365   1
  -9   5   6-7.08910 43.9796   3
   9  -5  -6-3.99585 40.1937   1
  -9   5   5 362.385 47.1688   3
   9  -5  -5 356.020 47.8580   1
  -9   5   4 297.395 50.7113   3
   9  -5  -4 331.751 46.7006   1
   9  -5  -3 2359.06 67.9172   1
  -9   5   3 2388.03 79.0580   3
   9  -5  -2 873.415 48.7914   1
  -9   5   2 942.921 57.6930   3
  -9   5   1 305.257 46.1942   3
   9  -5  -1 301.839 43.8637   1
  -9   5   1 172.489 51.7735   6
   9  -5   0 1153.88 51.1505   1
  -9   5   0 1255.66 70.8487   6
  -9   5   0 1229.58 61.4564   3
  -9   5  -1 1572.29 74.7509   6
  -9   5  -2 545.083 61.3335   6
  -9   5  -3 1282.38 73.0890   6
  -9   5  -4 997.941 72.0586   6
  -9   5  -5 1174.94 76.3247   6
  -9   5  -6 90.0203 62.8468   6
   9  -4 -10 87.4941 50.0105   1
   9  -4  -9 74.4319 45.6199   1
   9  -4  -8 148.912 43.4933   1
   9  -4  -7 858.544 56.0245   1
  -9   4   6 104.068 43.2547   3
   9  -4  -6 163.854 43.9505   1
  -9   4   5 131.644 39.2885   3
   9  -4  -5 130.333 46.0978   1
   9  -4  -4 1298.84 58.6221   1
  -9   4   4 1232.81 62.6106   3
  -9   4   3 206.666 46.3622   3
   9  -4  -3 142.736 39.1124   1
   9  -4  -2 2761.03 71.4282   1
  -9   4   2 2758.17 78.6446   3
   9  -4  -1 430.814 46.6738   1
  -9   4   1 367.195 51.8400   6
   9  -4   0 940.293 48.2338   1
  -9   4   0 947.043 67.3751   6
  -9   4  -1 71.0006 53.8190   6
  -9   4  -2 566.941 58.6845   6
  -9   4  -3 90.9415 47.1431   6
  -9   4  -4 477.300 61.6491   6
  -9   4  -5 420.121 65.0722   6
   9  -3 -10 350.188 50.1832   1
   9  -3  -9 67.4129 48.2955   1
   9  -3  -8 690.065 52.4442   1
   9  -3  -7 155.735 46.2474   1
   9  -3  -6 1430.01 58.2545   1
   9  -3  -5 496.023 47.0551   1
  -9   3   5 457.441 46.4812   3
   9  -3  -4 519.597 44.7453   1
  -9   3   4 566.203 47.5816   3
   9  -3  -3 1245.56 57.2398   1
   9  -3  -2 1164.89 55.9936   1
   9  -3  -1 126.044 39.4602   1
  -9   3   0 131.827 47.5335   6
   9  -3   0 233.675 41.9282   1
  -9   3  -1 823.896 69.0163   6
  -9   3  -2 30.3547 49.5989   2
  -9   3  -2 252.647 57.5895   6
  -9   3  -3 1482.16 76.9456   6
  -9   3  -4 61.6409 60.2186   6
  -9   3  -5 678.234 65.4751   6
   9  -2 -11-12.1003 51.3473   1
   9  -2 -10 110.829 51.0349   1
   9  -2  -9 442.814 56.3172   1
   9  -2  -8 2.80617 41.9013   1
   9  -2  -7 793.851 56.7326   1
   9  -2  -6 114.271 45.1667   1
   9  -2  -5 2369.18 70.8409   1
   9  -2  -4 41.7157 39.8249   1
   9  -2  -3 2967.51 74.3981   1
   9  -2  -2 524.523 48.7094   1
   9  -2  -1 243.264 40.3211   1
   9  -2   0 1154.86 52.2953   1
  -9   2  -1-24.9858 53.8581   6
  -9   2  -2 2069.64 79.2102   2
  -9   2  -2 2213.42 89.0602   6
  -9   2  -3 263.677 61.0842   6
  -9   2  -3 254.348 52.1185   2
  -9   2  -4 135.008 57.9136   6
  -9   2  -4 210.578 50.6914   2
   9  -1 -11 911.560 63.8997   1
   9  -1 -10 82.4263 51.1062   1
   9  -1  -9 55.4617 49.8818   1
   9  -1  -8 1415.99 62.3591   1
   9  -1  -7 891.662 55.8883   1
   9  -1  -6 4110.02 86.4366   1
   9  -1  -5 1748.05 66.3033   1
   9  -1  -4 469.846 48.4405   1
   9  -1  -3 253.911 48.1711   1
   9  -1  -2 1786.53 61.6797   1
   9  -1  -1 1189.93 57.2797   1
   9  -1   0 2339.23 68.6182   1
  -9   1  -1 30.1007 48.8236   2
  -9   1  -1-27.6315 60.4139   6
  -9   1  -2 92.9326 59.3023   6
  -9   1  -2 9.46198 54.8150   2
  -9   1  -3 3247.20 97.3143   2
  -9   1  -3 3194.74 102.030   6
  -9   1  -4 415.181 73.5413   6
  -9   1  -4 432.224 63.2343   2
  -9   1  -5 474.967 55.4465   2
   9   0 -11 154.433 54.6002   1
   9   0 -10 1486.14 71.1499   1
   9   0  -9 102.935 45.7277   1
   9   0  -8 1255.67 66.2048   1
   9   0  -7 305.455 53.9900   1
   9   0  -6 841.409 61.1683   1
   9   0  -5 1367.86 60.2746   1
   9   0  -4 183.688 47.1878   1
   9   0  -3 1256.70 60.3457   1
   9   0  -2 14.3837 42.0389   1
   9   0  -1 1649.53 63.4314   1
   9   0   0 391.281 47.6335   1
  -9   0  -1 1476.50 76.9871   2
  -9   0  -1 1342.47 76.7088   6
  -9   0  -2 578.097 67.8907   2
  -9   0  -2 557.906 73.3916   6
  -9   0  -3 203.607 70.1559   6
  -9   0  -3 182.465 60.4767   2
   9   1 -10 254.247 55.5532   1
   9   1  -9 378.182 52.6288   1
   9   1  -8 61.3581 43.4932   1
   9   1  -7 716.464 51.8567   1
   9   1  -6 495.107 56.8066   1
   9   1  -5 1870.00 69.1234   1
   9   1  -4 597.644 55.7255   1
   9   1  -3 330.365 49.2572   1
   9   1  -2 1398.51 63.4462   1
   9   1  -1 36.6967 41.2148   1
  -9  -1   0 545.750 62.0107   2
  -9  -1  -1 55.0465 51.2709   2
  -9  -1  -2 187.126 56.5458   2
   9   2  -9-51.3032 54.0377   1
   9   2  -8 1131.77 70.3577   1
   9   2  -7 98.6330 53.4818   1
   9   2  -6 1190.66 60.7594   1
   9   2  -5 321.589 58.6305   1
   9   2  -4 242.148 56.1954   1
   9   2  -3 72.6091 49.6946   1
   9   2  -2-18.3211 42.2467   1
   9   2  -1 55.2792 44.8848   1
  -9  -2   1-5.12554 57.7876   2
   9   3  -6 334.563 59.0827   1
   9   3  -5 916.893 63.7944   1
   9   3  -4 87.4389 49.1607   1
   9   3  -3 42.1855 51.9540   1
   9   3  -2 325.100 55.3001   1
   9   3  -1 396.218 60.2969   1
  10  -8  -2 12.3064 46.2622   1
  10  -8  -1-35.7676 43.6484   1
 -10   7   4 361.342 51.2794   3
 -10   7   3 113.056 54.0509   3
  10  -7  -3 136.453 48.8922   1
  10  -7  -2 998.031 60.7700   1
 -10   7   2 993.984 72.6945   3
  10  -7  -1 739.064 50.2563   1
 -10   7   1 752.175 64.8937   3
 -10   7   0 203.014 48.2518   3
 -10   7  -3 383.849 61.6326   6
 -10   6   6 33.6897 50.3425   3
 -10   6   5 541.377 62.0954   3
  10  -6  -4 778.167 56.0519   1
 -10   6   4 811.999 62.7550   3
  10  -6  -3 667.422 53.7407   1
 -10   6   3 653.958 54.9988   3
  10  -6  -2 603.592 49.0214   1
 -10   6   2 721.259 64.3550   3
  10  -6  -1 457.093 51.9003   1
 -10   6   1 434.662 56.7035   3
 -10   6   0 1681.58 72.3753   3
 -10   6  -1 3248.08 101.445   6
 -10   6  -2 1484.46 74.8386   6
 -10   6  -3 64.9479 56.7766   6
 -10   5   6 423.331 56.2271   3
  10  -5  -5 674.835 55.4989   1
 -10   5   5 633.523 56.2210   3
 -10   5   4 290.186 45.7926   3
  10  -5  -4 280.905 48.3324   1
 -10   5   3 103.924 50.2356   3
  10  -5  -3 82.1219 49.3386   1
  10  -5  -2 625.462 49.1977   1
 -10   5   2 638.969 52.7389   3
  10  -5  -1 443.734 48.7415   1
 -10   5   1 439.017 58.7241   6
 -10   5   0 928.766 72.5028   6
 -10   5  -1-22.0831 58.3555   6
 -10   5  -2-69.7099 59.0971   6
 -10   5  -3 513.763 67.3973   6
  10  -4  -6 533.472 50.1910   1
 -10   4   5 56.7989 46.2561   3
  10  -4  -5 47.0050 41.5677   1
 -10   4   4 23.3831 36.6963   3
  10  -4  -4-8.56947 38.3924   1
  10  -4  -3-10.1624 48.0653   1
  10  -4  -2 398.302 48.1383   1
 -10   4   1 774.382 72.1785   6
  10  -4  -1 986.095 56.4166   1
 -10   4   0 41.0402 60.8015   6
 -10   4  -1 487.887 65.4196   6
 -10   4  -2 358.671 63.5176   6
  10  -3  -7 72.9298 42.0174   1
  10  -3  -6 245.996 48.2069   1
  10  -3  -5-12.7879 42.3681   1
  10  -3  -4 310.589 47.1405   1
  10  -3  -3 110.920 47.3012   1
  10  -3  -2 207.320 50.0567   1
  10  -3  -1 629.878 49.6476   1
 -10   3   1 345.834 61.1560   6
 -10   3   0 139.899 61.1206   6
 -10   3  -1 1665.72 89.1264   6
  10  -2  -7 483.803 53.7257   1
  10  -2  -6 102.456 49.3538   1
  10  -2  -5 888.119 56.6788   1
  10  -2  -4 166.958 53.9070   1
  10  -2  -3 996.854 61.3471   1
  10  -2  -2 875.132 58.6363   1
  10  -2  -1 777.562 57.5813   1
 -10   2   0 689.477 69.7874   6
 -10   2  -1-19.6594 58.9704   2
 -10   2  -2 1957.73 87.0911   2
 -10   2  -3 239.984 52.1464   2
  10  -1  -6 2043.92 72.7599   1
  10  -1  -5 339.340 57.2127   1
  10  -1  -4 1318.66 62.2661   1
  10  -1  -3 626.041 55.3273   1
  10  -1  -2 1773.43 68.0508   1
  10  -1  -1 830.328 61.8519   1
 -10   1  -1 954.816 68.0999   2
  10   0  -5 2968.90 86.7225   1
  10   0  -4 96.1392 55.6578   1
  10   0  -3 32.9504 54.1452   1
  10   0  -2 382.287 55.3131   1
  10   0  -1 274.903 53.2383   1
;
_shelx_hkl_checksum     70748
_shelx_res_file
;
TITL GSH17 P-1
CELL  0.71073  8.35150 10.57780 13.67300 107.60900 98.95400 106.50500
ZERR 2  0.00090  0.00090  0.00100  0.00700  0.00800  0.00800
LATT 1
SFAC C H N O S
UNIT 38 46 10 12 2
PLAN 30
FMAP 2
SHEL 14 0.8
SIZE 0.40 0.40 0.22
L.S. 14
MPLA 5 S1 N1 C7 C8 O3
MPLA 6 C1 C2 C3 C4 C5 C6
MPLA 6 C10 C11 C12 C13 C14 C15
MPLA 5 C9 N3 N2 C8 O3
BOND $H
DFIX 0.86 0.02 N1 H1N N2 H2N
HTAB N1 O3
HTAB N1 O3_$1
HTAB N2 O6_$1
HTAB C3 O2_$4
HTAB C14 O5_$2
HTAB C18 O2_$3
EQIV $1 -X, -Y+1, -Z
EQIV $2 -x-1, -y+3, -z
EQIV $3 -x, -y+1, -z+1
EQIV $4 x+1, y, z
CONF
ACTA
WGHT    0.054600    0.353100
FVAR       5.24039
C1    1    0.252936    0.801717    0.301767    11.00000    0.04019    0.04057 =
         0.02861    0.01291    0.00801    0.02093
C2    1    0.376409    0.738654    0.283668    11.00000    0.04610    0.03872 =
         0.04346    0.01867    0.01324    0.02464
AFIX  43
H2    2    0.343088    0.640512    0.254602    11.00000   -1.20000
AFIX   0
C3    1    0.547887    0.822175    0.308974    11.00000    0.04298    0.05432 =
         0.04608    0.02416    0.01327    0.02851
AFIX  43
H3    2    0.629786    0.779408    0.297065    11.00000   -1.20000
AFIX   0
C4    1    0.601288    0.969058    0.351944    11.00000    0.04375    0.05251 =
         0.04182    0.01246    0.00630    0.01666
C5    1    0.474500    1.029228    0.365350    11.00000    0.05746    0.03836 =
         0.08326   -0.00315    0.01180    0.01562
AFIX  43
H5    2    0.506721    1.127381    0.391382    11.00000   -1.20000
AFIX   0
C6    1    0.302239    0.947170    0.341056    11.00000    0.04888    0.04393 =
         0.07015    0.00314    0.01402    0.02602
AFIX  43
H6    2    0.219793    0.989807    0.351144    11.00000   -1.20000
AFIX   0
C7    1   -0.094275    0.743435    0.102897    11.00000    0.04692    0.03805 =
         0.03632    0.01551    0.00927    0.02225
AFIX  23
H7A   2   -0.002820    0.835605    0.135852    11.00000   -1.20000
H7B   2   -0.199656    0.753510    0.119786    11.00000   -1.20000
AFIX   0
C8    1   -0.121069    0.692531   -0.015859    11.00000    0.03355    0.03302 =
         0.03633    0.01088    0.00628    0.01320
C9    1   -0.247823    0.966120   -0.052024    11.00000    0.04080    0.03483 =
         0.03268    0.01456    0.00846    0.01362
AFIX  43
H9    2   -0.261329    0.939257   -0.125026    11.00000   -1.20000
AFIX   0
C10   1   -0.283926    1.091629    0.005532    11.00000    0.03480    0.03210 =
         0.03607    0.01523    0.00764    0.01115
C11   1   -0.261267    1.137533    0.115256    11.00000    0.06706    0.04601 =
         0.03369    0.01613    0.00377    0.02891
AFIX  43
H11   2   -0.217425    1.090338    0.153853    11.00000   -1.20000
AFIX   0
C12   1   -0.303194    1.251970    0.166852    11.00000    0.06936    0.04977 =
         0.03033    0.00977    0.00566    0.02816
AFIX  43
H12   2   -0.289208    1.281905    0.239987    11.00000   -1.20000
AFIX   0
C13   1   -0.366159    1.321735    0.108911    11.00000    0.03832    0.03316 =
         0.04170    0.01043    0.00744    0.01372
C14   1   -0.385134    1.281923    0.001166    11.00000    0.04687    0.04212 =
         0.04541    0.02338    0.01201    0.02226
AFIX  43
H14   2   -0.424214    1.332229   -0.036371    11.00000   -1.20000
AFIX   0
C15   1   -0.344901    1.165569   -0.050161    11.00000    0.04870    0.04398 =
         0.03495    0.01966    0.01221    0.02054
AFIX  43
H15   2   -0.358976    1.136402   -0.123288    11.00000   -1.20000
AFIX   0
C16   1    0.789864    1.059983    0.382683    11.00000    0.04916    0.06862 =
         0.07140    0.01570    0.00666    0.01193
AFIX 137
H16A  2    0.840459    1.028187    0.325788    11.00000   -1.50000
H16B  2    0.849065    1.052862    0.445757    11.00000   -1.50000
H16C  2    0.800207    1.156825    0.396088    11.00000   -1.50000
AFIX   0
C17   1    0.209133    0.355000    0.338315    11.00000    0.09056    0.06374 =
         0.04247    0.02365    0.01591    0.04401
AFIX  43
H17   2    0.197065    0.420719    0.308089    11.00000   -1.20000
AFIX   0
C18   1    0.259677    0.301566    0.496213    11.00000    0.12545    0.06490 =
         0.04628    0.02626    0.02639    0.03571
AFIX 137
H18A  2    0.379220    0.332652    0.533958    11.00000   -1.50000
H18B  2    0.225569    0.207201    0.444967    11.00000   -1.50000
H18C  2    0.189563    0.302202    0.545606    11.00000   -1.50000
AFIX   0
C19   1    0.252609    0.536920    0.508611    11.00000    0.14797    0.07440 =
         0.05183    0.00818    0.00166    0.06535
AFIX 137
H19A  2    0.239827    0.590953    0.464665    11.00000   -1.50000
H19B  2    0.364403    0.582542    0.558977    11.00000   -1.50000
H19C  2    0.164105    0.530847    0.545960    11.00000   -1.50000
AFIX   0
N1    3   -0.048245    0.644312    0.145179    11.00000    0.04618    0.03889 =
         0.03692    0.01435    0.00839    0.02446
H1N   2   -0.016113    0.585054    0.107876    11.00000   -1.20000
N2    3   -0.171430    0.775278   -0.063358    11.00000    0.05168    0.03681 =
         0.03013    0.01204    0.00917    0.02112
H2N   2   -0.180914    0.757811   -0.129798    11.00000   -1.20000
N3    3   -0.198058    0.893385   -0.002948    11.00000    0.03907    0.03188 =
         0.03401    0.01182    0.00774    0.01499
N4    3   -0.419087    1.439667    0.162986    11.00000    0.04669    0.04464 =
         0.05189    0.00854    0.00730    0.02036
N5    3    0.236722    0.395428    0.442435    11.00000    0.07354    0.05509 =
         0.03756    0.01566    0.01237    0.03369
O1    4    0.026379    0.572366    0.294908    11.00000    0.05656    0.05748 =
         0.05684    0.03768    0.01689    0.02428
O2    4   -0.053269    0.786295    0.321532    11.00000    0.04939    0.06671 =
         0.04541    0.01902    0.02160    0.03342
O3    4   -0.098482    0.585451   -0.066557    11.00000    0.06650    0.04247 =
         0.04303    0.00989    0.01073    0.03183
O4    4   -0.423348    1.461966    0.255176    11.00000    0.11440    0.08793 =
         0.05021    0.01111    0.02389    0.06426
O5    4   -0.458828    1.509278    0.113616    11.00000    0.08339    0.05988 =
         0.07832    0.02774    0.02189    0.04751
O6    4    0.198007    0.239725    0.278145    11.00000    0.13061    0.07027 =
         0.03941    0.01775    0.02499    0.05556
S1    5    0.033118    0.695983    0.271255    11.00000    0.04014    0.04584 =
         0.03489    0.01948    0.01295    0.02253
HKLF 4
REM  GSH17 P-1
REM R1 =  0.0389 for    3592 Fo > 4sig(Fo)  and  0.0495 for all    4347 data
REM    289 parameters refined using      2 restraints
END
WGHT      0.0535      0.3508
REM Highest difference peak  0.320,  deepest hole -0.369,  1-sigma level  0.050
Q1    1   0.1480  0.7494  0.2799  11.00000  0.05    0.32
Q2    1   0.2948  0.7645  0.2878  11.00000  0.05    0.19
Q3    1   0.5758  0.9017  0.3609  11.00000  0.05    0.19
Q4    1  -0.0967  0.6973  0.2841  11.00000  0.05    0.17
Q5    1  -0.1404  0.5211 -0.0395  11.00000  0.05    0.17
Q6    1   0.2856  0.8733  0.3626  11.00000  0.05    0.17
Q7    1   0.8315  1.1480  0.4575  11.00000  0.05    0.16
Q8    1   0.1797  0.3331  0.4863  11.00000  0.05    0.16
Q9    1   0.5661  0.9052  0.3059  11.00000  0.05    0.15
Q10   1   0.2670  0.8612  0.3097  11.00000  0.05    0.15
Q11   1   0.3103  0.3618  0.5761  11.00000  0.05    0.15
Q12   1   0.5466  1.0025  0.3496  11.00000  0.05    0.15
Q13   1  -0.1126  0.7205  0.0420  11.00000  0.05    0.14
Q14   1   0.1580  0.5607  0.4702  11.00000  0.05    0.14
Q15   1   0.1515  0.1939  0.4789  11.00000  0.05    0.14
Q16   1   0.6787  1.0087  0.3556  11.00000  0.05    0.14
Q17   1  -0.4131  1.2821  0.0551  11.00000  0.05    0.14
Q18   1  -0.0880  0.5194  0.2809  11.00000  0.05    0.13
Q19   1   0.2149  0.9616  0.4122  11.00000  0.05    0.13
Q20   1  -0.0457  0.5960  0.2963  11.00000  0.05    0.13
Q21   1  -0.2092  0.7084 -0.0419  11.00000  0.05    0.13
Q22   1  -0.3213  1.0840  0.0445  11.00000  0.05    0.13
Q23   1   0.5034  1.0190  0.4206  11.00000  0.05    0.13
Q24   1   0.1008  0.8574  0.1218  11.00000  0.05    0.13
Q25   1  -0.4657  1.3596  0.2506  11.00000  0.05    0.13
Q26   1  -0.2740  0.6849  0.0799  11.00000  0.05    0.13
Q27   1   0.0264  0.5592  0.3204  11.00000  0.05    0.12
Q28   1  -0.1808  0.5808  0.1382  11.00000  0.05    0.12
Q29   1   0.4355  0.5886  0.5329  11.00000  0.05    0.12
Q30   1  -0.0317  0.6574  0.2001  11.00000  0.05    0.12
;
_shelx_res_checksum     10231
_shelxl_version_number     2014/6
