# Supplementary material for: Crystal structure of (E)-4-methyl-N-{2-[2-(4-nitro­benzyl­idene)hydrazin-1-yl]-2-oxoeth­yl}benzene­sulfonamide N,N-di­methyl­formamide monosolvate
Source: Acta Crystallogr E Crystallogr Commun. 2017 Oct 20;73(Pt 11):1683–6. doi: 10.1107/S2056989017014669 (PMC5683490; doi:10.1107/S2056989017014669)
Supplement: Supplementary file 2 [file e-73-01683-Isup2.hkl]

data_I                                                                          
_shelx_title ' GSH17 P-1'                                                       
_shelx_refln_list_code          4                                               
_shelx_F_calc_maximum      214.40                                               
_exptl_crystal_F_000       472.00                                               
_reflns_d_resolution_high  0.8000                                               
                                                                                
loop_                                                                           
 _space_group_symop_operation_xyz                                               
 'x, y, z'                                                                      
 '-x, -y, -z'                                                                   
                                                                                
_cell_length_a     8.3515                                                       
_cell_length_b    10.5778                                                       
_cell_length_c    13.6730                                                       
_cell_angle_alpha 107.609                                                       
_cell_angle_beta   98.954                                                       
_cell_angle_gamma 106.505                                                       
                                                                                
_shelx_F_squared_multiplier     1.000                                           
                                                                                
loop_                                                                           
 _refln_index_h                                                                 
 _refln_index_k                                                                 
 _refln_index_l                                                                 
 _refln_F_squared_calc                                                          
 _refln_F_squared_meas                                                          
 _refln_F_squared_sigma                                                         
 _refln_observed_status                                                         
   1   0   0        172.17        192.23         4.69 o                         
   2   0   0        513.16        480.01         1.85 o                         
   3   0   0        200.46        207.97         1.22 o                         
   4   0   0        602.15        556.08         7.01 o                         
   5   0   0        375.91        334.14         2.87 o                         
   6   0   0         95.56         81.31         1.81 o                         
   7   0   0          6.61          2.68         1.16 o                         
   8   0   0          0.24         -1.42         1.42 o                         
   9   0   0          8.82         14.25         1.73 o                         
  -9   1   0         79.39         85.18         2.50 o                         
  -8   1   0        116.60        117.38         2.47 o                         
  -7   1   0          9.85         11.22         1.24 o                         
  -6   1   0         28.16         29.93         1.27 o                         
  -5   1   0         40.57         39.11         1.13 o                         
  -4   1   0        364.00        322.86         1.64 o                         
  -3   1   0         92.82         78.92         1.57 o                         
  -2   1   0        980.86       1039.64         6.23 o                         
   1   1   0        862.95        925.64         2.52 o                         
   2   1   0      17938.95      16725.50        52.80 o                         
   3   1   0        108.03        158.23         1.65 o                         
   4   1   0        870.59        857.93         5.48 o                         
   5   1   0         33.11         30.70         1.24 o                         
   6   1   0        122.23        124.88         2.25 o                         
   7   1   0          0.02          0.09         1.17 o                         
   8   1   0         51.93         47.98         2.26 o                         
   9   1   0         20.07         19.87         2.26 o                         
 -10   2   0         30.71         25.11         2.54 o                         
  -9   2   0         43.95         42.05         1.90 o                         
  -8   2   0         28.89         28.62         1.56 o                         
  -7   2   0        352.07        341.33         3.39 o                         
  -6   2   0         47.59         48.63         1.47 o                         
  -5   2   0          0.09          0.27         0.57 o                         
  -4   2   0          3.17          3.12         0.36 o                         
  -3   2   0        290.62        304.39         2.65 o                         
  -2   2   0        344.88        326.56         2.91 o                         
  -1   2   0       8815.07       8337.10        42.22 o                         
   0   2   0       1241.88       1203.90         3.98 o                         
   1   2   0        563.04        480.79         3.63 o                         
   2   2   0        528.58        565.85         2.88 o                         
   3   2   0       2248.07       2304.83         6.42 o                         
   4   2   0        453.17        487.95         3.41 o                         
   5   2   0         30.61         28.45         1.28 o                         
   6   2   0        247.55        257.81         3.21 o                         
   7   2   0         14.72         14.55         1.67 o                         
   8   2   0         24.43         26.29         2.42 o                         
 -10   3   0          2.18          5.09         2.23 o                         
  -9   3   0          8.26          7.32         1.85 o                         
  -8   3   0         16.75         18.02         1.35 o                         
  -7   3   0         81.11         82.79         2.71 o                         
  -6   3   0        164.62        168.88         1.76 o                         
  -5   3   0         21.78         21.84         1.36 o                         
  -4   3   0         29.42         21.46         1.22 o                         
  -3   3   0        712.56        778.05        10.42 o                         
  -2   3   0        157.45        161.27         0.84 o                         
  -1   3   0        286.35        253.37         1.02 o                         
   0   3   0        282.65        248.64         1.41 o                         
   1   3   0       1598.34       1537.91         7.68 o                         
   2   3   0        187.29        187.11         0.79 o                         
   3   3   0        136.84        132.05         1.47 o                         
   4   3   0         12.17          9.90         0.81 o                         
   5   3   0          8.40         11.61         1.03 o                         
   6   3   0         49.56         49.89         1.50 o                         
   7   3   0          0.24          1.30         1.08 o                         
   8   3   0         16.88         16.18         1.48 o                         
 -10   4   0          2.81          1.49         2.21 o                         
  -9   4   0         33.42         34.32         1.43 o                         
  -8   4   0         12.42         11.31         0.95 o                         
  -7   4   0        161.60        153.72         1.68 o                         
  -6   4   0        119.52        134.29         1.88 o                         
  -5   4   0          6.74          7.36         0.74 o                         
  -4   4   0        814.44        863.24         3.44 o                         
  -3   4   0        522.73        559.09         2.58 o                         
  -2   4   0          2.57          2.64         0.23 o                         
  -1   4   0        386.48        390.83         3.41 o                         
   0   4   0        980.85       1029.50         4.30 o                         
   1   4   0        247.37        266.05         5.48 o                         
   2   4   0        307.00        302.33         1.90 o                         
   3   4   0         17.41         17.29         1.27 o                         
   4   4   0         19.40         14.87         0.93 o                         
   5   4   0          2.94          2.55         2.17 o                         
   6   4   0         22.97         25.29         1.26 o                         
   7   4   0         53.59         55.47         1.72 o                         
   8   4   0         14.62         16.62         1.98 o                         
 -10   5   0         32.69         33.82         2.64 o                         
  -9   5   0         39.86         43.81         1.25 o                         
  -8   5   0         58.04         61.14         1.61 o                         
  -7   5   0         65.08         63.31         1.60 o                         
  -6   5   0         66.39         62.36         1.41 o                         
  -5   5   0        163.23        154.35         2.92 o                         
  -4   5   0          0.40          1.34         0.43 o                         
  -3   5   0        209.61        206.64         1.74 o                         
  -2   5   0        224.80        276.59         1.38 o                         
  -1   5   0         15.53         18.30         0.52 o                         
   0   5   0         55.91         46.15         0.82 o                         
   1   5   0         17.37         16.65         0.84 o                         
   2   5   0        115.21        121.76         1.50 o                         
   3   5   0         53.10         53.04         1.25 o                         
   4   5   0          0.13          0.02         0.94 o                         
   5   5   0          0.02         -0.50         0.96 o                         
   6   5   0          6.18          6.58         1.13 o                         
   7   5   0          1.76          1.32         1.20 o                         
 -10   6   0         64.23         61.23         2.64 o                         
  -9   6   0        111.81        116.74         3.39 o                         
  -8   6   0        252.29        261.19         6.47 o                         
  -7   6   0         49.49         47.38         1.49 o                         
  -6   6   0        669.88        670.96         3.83 o                         
  -5   6   0        597.92        544.11         5.42 o                         
  -4   6   0        109.84        103.37         1.44 o                         
  -3   6   0        833.58        816.35         3.33 o                         
  -2   6   0        169.91        190.21         2.04 o                         
  -1   6   0         38.10         41.68         1.10 o                         
   0   6   0         85.38         84.01         1.69 o                         
   1   6   0        677.06        676.95         3.27 o                         
   2   6   0        257.60        248.85         2.26 o                         
   3   6   0         90.73         94.38         4.38 o                         
   4   6   0          0.57         -0.51         0.90 o                         
   5   6   0         52.61         42.02         3.96 o                         
   6   6   0         23.08         21.48         1.70 o                         
 -10   7   0          5.79          7.39         1.76 o                         
  -9   7   0         13.27         13.20         1.90 o                         
  -8   7   0         79.29         78.72         2.97 o                         
  -7   7   0          1.58          2.29         2.02 o                         
  -6   7   0        419.35        439.14         5.41 o                         
  -5   7   0          0.24          1.17         1.65 o                         
  -4   7   0         74.96         74.34         2.60 o                         
  -3   7   0        212.23        190.71         3.41 o                         
  -2   7   0          1.56          0.40         1.14 o                         
  -1   7   0        117.23        109.84         1.16 o                         
   0   7   0         55.76         67.13         1.16 o                         
   1   7   0        114.00        112.41         1.59 o                         
   2   7   0        321.14        309.36         3.13 o                         
   3   7   0         59.54         57.16         1.42 o                         
   4   7   0          1.07          1.08         0.97 o                         
   5   7   0          1.67          4.67         1.14 o                         
   6   7   0         27.75         26.55         1.73 o                         
  -9   8   0          5.68          2.06         2.13 o                         
  -8   8   0         57.74         52.37         2.81 o                         
  -7   8   0        599.26        591.16         6.61 o                         
  -6   8   0        313.30        308.89         4.93 o                         
  -5   8   0          5.54          4.98         1.99 o                         
  -4   8   0         52.35         52.84         2.53 o                         
  -3   8   0        400.36        401.43         5.14 o                         
  -2   8   0        329.48        339.88         2.95 o                         
  -1   8   0         50.25         55.11         1.52 o                         
   0   8   0        118.02        115.05         2.58 o                         
   1   8   0         22.15         19.73         1.01 o                         
   2   8   0          8.62          6.12         0.95 o                         
   3   8   0         10.27         10.88         1.07 o                         
   4   8   0          0.32          0.98         1.11 o                         
   5   8   0          9.96         11.81         1.39 o                         
  -9   9   0          7.26          9.13         2.26 o                         
  -8   9   0          8.79          6.24         2.08 o                         
  -7   9   0        121.17        123.73         3.58 o                         
  -6   9   0        225.88        232.16         4.54 o                         
  -5   9   0        401.52        405.96         5.65 o                         
  -4   9   0          5.50          8.91         2.23 o                         
  -3   9   0          0.04         -0.02         1.93 o                         
  -2   9   0          4.77          3.05         1.21 o                         
  -1   9   0         93.93         84.88         1.88 o                         
   0   9   0          0.62          1.58         1.40 o                         
   1   9   0          4.34          5.90         1.51 o                         
   2   9   0          0.32         -0.01         1.48 o                         
   3   9   0         13.87         15.69         1.71 o                         
   4   9   0          3.57          2.17         1.18 o                         
  -8  10   0          6.72          9.19         2.19 o                         
  -7  10   0         14.61         13.71         2.19 o                         
  -6  10   0          3.82          3.47         2.01 o                         
  -5  10   0         29.09         31.42         2.40 o                         
  -4  10   0         12.04         11.86         2.18 o                         
  -3  10   0          4.51          5.59         2.10 o                         
  -2  10   0         41.85         43.30         3.86 o                         
  -1  10   0        227.03        225.20         7.76 o                         
   0  10   0          6.69          6.30         1.27 o                         
   1  10   0          0.01          0.07         1.45 o                         
   2  10   0          1.40          3.35         1.83 o                         
  -7  11   0          0.60         -2.13         2.13 o                         
  -6  11   0         43.91         51.34         2.96 o                         
  -5  11   0          2.48          2.63         1.81 o                         
  -4  11   0         43.03         43.17         2.85 o                         
  -3  11   0          0.85          0.41         1.84 o                         
  -2  11   0         46.79         38.35         4.24 o                         
  -1  11   0          0.01          1.02         1.21 o                         
   0  11   0         20.55         19.76         1.93 o                         
   1  11   0         50.85         50.69         2.48 o                         
  -6  12   0         52.83         73.54         3.52 o                         
  -5  12   0          0.30         -0.28         2.26 o                         
  -4  12   0          5.43          8.68         2.38 o                         
  -3  12   0          0.04          1.31         1.96 o                         
  -2  12   0          2.34          0.87         1.39 o                         
  -1  12   0          1.72          1.95         1.22 o                         
   0 -12   1          7.82          5.12         1.86 o                         
   1 -12   1          4.04          3.61         1.50 o                         
   2 -12   1         22.79         21.40         3.27 o                         
   3 -12   1          1.16          0.44         1.96 o                         
   4 -12   1         55.09         60.81         2.97 o                         
   5 -12   1          0.33          1.97         1.87 o                         
   6 -12   1         14.50         18.44         2.38 o                         
  -1 -11   1         24.81         26.45         2.14 o                         
   0 -11   1         13.12         15.28         1.46 o                         
   1 -11   1          0.37         -0.19         1.21 o                         
   2 -11   1         14.51         10.31         1.31 o                         
   3 -11   1         18.94         20.22         2.36 o                         
   4 -11   1          9.93          8.78         2.01 o                         
   5 -11   1          3.09          1.45         1.89 o                         
   6 -11   1          0.02          0.35         1.92 o                         
   7 -11   1         46.98         54.95         3.09 o                         
  -2 -10   1          2.95          6.13         1.75 o                         
  -1 -10   1         45.10         45.46         2.27 o                         
   0 -10   1         28.86         28.77         2.90 o                         
   1 -10   1         36.66         34.36         1.63 o                         
   2 -10   1         11.13          9.29         1.30 o                         
   3 -10   1        281.15        289.17         4.93 o                         
   4 -10   1        214.55        217.54         4.36 o                         
   5 -10   1        292.82        278.24         4.84 o                         
   6 -10   1          1.16          0.77         1.69 o                         
   7 -10   1          2.37          1.56         1.84 o                         
   8 -10   1         45.45         45.01         2.79 o                         
  -4  -9   1         20.59         18.81         2.07 o                         
  -3  -9   1          0.10         -1.23         1.65 o                         
  -2  -9   1         18.91         21.74         1.87 o                         
  -1  -9   1         13.01         12.57         1.71 o                         
   0  -9   1        201.09        192.97         3.33 o                         
   1  -9   1        162.26        155.06         3.74 o                         
   2  -9   1        251.29        236.04         8.04 o                         
   3  -9   1          3.10          4.12         1.85 o                         
   4  -9   1        781.96        775.03         7.31 o                         
   5  -9   1        201.43        197.90         4.05 o                         
   6  -9   1         98.41         82.90         3.00 o                         
   7  -9   1         10.84          8.16         1.81 o                         
   8  -9   1          0.20         -0.82         1.97 o                         
   9  -9   1          1.06         -0.69         1.89 o                         
  -5  -8   1         60.70         59.44         1.84 o                         
  -4  -8   1         28.18         24.48         1.31 o                         
  -3  -8   1          9.00          9.83         1.16 o                         
  -2  -8   1        118.57        116.94         1.81 o                         
  -1  -8   1         24.89         19.77         1.70 o                         
   0  -8   1          1.10         -0.10         1.37 o                         
   1  -8   1          1.11          1.20         1.03 o                         
   2  -8   1        127.14        125.19         4.02 o                         
   3  -8   1          0.01          1.82         1.77 o                         
   4  -8   1       2544.41       2445.42        11.79 o                         
   5  -8   1          0.36          0.67         1.99 o                         
   6  -8   1         84.79         81.78         2.92 o                         
   7  -8   1          4.97          8.50         1.98 o                         
   8  -8   1         10.90          5.15         2.09 o                         
   9  -8   1          4.17          4.83         2.06 o                         
  -6  -7   1         22.07         24.13         1.50 o                         
  -5  -7   1          0.74          0.38         1.02 o                         
  -4  -7   1         43.48         42.46         2.09 o                         
  -3  -7   1        185.49        162.56         2.09 o                         
  -2  -7   1          3.63          2.77         0.88 o                         
  -1  -7   1        146.48        146.83         2.07 o                         
   0  -7   1         52.34         50.29         1.00 o                         
   1  -7   1         16.81         15.33         0.96 o                         
   2  -7   1        102.87        114.83         1.62 o                         
   3  -7   1       1721.46       1672.65         8.92 o                         
   4  -7   1       1343.01       1307.61         8.13 o                         
   5  -7   1         10.26         10.63         1.75 o                         
   6  -7   1        920.52        880.74         7.28 o                         
   7  -7   1        516.78        505.08         5.91 o                         
   8  -7   1         77.76         73.24         3.04 o                         
   9  -7   1          1.01          2.67         1.97 o                         
  -7  -6   1          0.73         -1.29         2.07 o                         
  -6  -6   1         20.78         21.61         1.29 o                         
  -5  -6   1         33.03         33.65         1.35 o                         
  -4  -6   1         32.54         34.29         1.24 o                         
  -3  -6   1         36.32         35.04         1.20 o                         
  -2  -6   1        259.92        260.46         2.23 o                         
  -1  -6   1          0.54          0.78         0.41 o                         
   0  -6   1         29.18         39.45         0.81 o                         
   1  -6   1        548.09        567.01         3.16 o                         
   2  -6   1          6.67          8.05         0.38 o                         
   3  -6   1         21.78         28.65         0.73 o                         
   4  -6   1         78.63         87.17         1.28 o                         
   5  -6   1         58.36         53.58         1.93 o                         
   6  -6   1        303.67        267.10         6.58 o                         
   7  -6   1        126.03        131.57         2.08 o                         
   8  -6   1         74.56         78.11         1.37 o                         
   9  -6   1         23.72         21.19         2.46 o                         
  10  -6   1        122.44        118.28         3.69 o                         
  -7  -5   1          9.32         10.91         1.30 o                         
  -6  -5   1         14.20         13.31         1.26 o                         
  -5  -5   1         12.23         10.10         1.06 o                         
  -4  -5   1         23.56         19.84         1.07 o                         
  -3  -5   1        122.15        103.55         1.55 o                         
  -2  -5   1         13.49         11.31         0.38 o                         
  -1  -5   1         10.13          8.18         0.41 o                         
   0  -5   1         93.70        142.98         1.23 o                         
   1  -5   1        343.59        339.05         2.07 o                         
   2  -5   1        179.27        165.75         1.17 o                         
   3  -5   1          4.31          4.81         0.63 o                         
   4  -5   1        252.02        281.90         2.04 o                         
   5  -5   1         38.21         30.43         0.95 o                         
   6  -5   1        184.89        183.03         2.14 o                         
   7  -5   1        159.23        161.40         1.63 o                         
   8  -5   1         13.36         15.10         1.02 o                         
   9  -5   1         52.56         57.25         2.72 o                         
  10  -5   1          0.02         -0.80         2.12 o                         
  -8  -4   1         31.82         27.33         2.62 o                         
  -7  -4   1          5.64          4.61         1.18 o                         
  -6  -4   1          0.36         -0.64         1.02 o                         
  -5  -4   1         19.15         20.25         1.97 o                         
  -4  -4   1          1.25          0.19         0.79 o                         
  -3  -4   1        328.38        320.73         3.29 o                         
  -2  -4   1        135.99        142.61         0.92 o                         
  -1  -4   1         61.40         49.50         0.69 o                         
   0  -4   1        272.82        252.42         5.16 o                         
   1  -4   1        255.67        278.06         3.61 o                         
   2  -4   1         47.37         49.60         0.58 o                         
   3  -4   1        169.80        173.91         1.42 o                         
   4  -4   1        103.10        139.44         1.70 o                         
   5  -4   1          0.23          0.30         0.74 o                         
   6  -4   1          8.20          7.37         0.78 o                         
   7  -4   1          5.16          8.20         0.81 o                         
   8  -4   1          0.01          0.89         1.95 o                         
   9  -4   1          1.53          2.59         1.96 o                         
  10  -4   1         11.43         17.77         2.38 o                         
  -8  -3   1         72.11         66.20         2.73 o                         
  -7  -3   1          6.65          7.15         1.65 o                         
  -6  -3   1        270.52        226.91         3.17 o                         
  -5  -3   1        158.47        145.78         2.38 o                         
  -4  -3   1         68.25         67.09         1.62 o                         
  -3  -3   1        192.84        181.87         2.13 o                         
  -2  -3   1        229.61        207.51         4.21 o                         
  -1  -3   1        174.50        173.09         1.66 o                         
   0  -3   1        194.39        190.60         2.04 o                         
   1  -3   1        205.94        239.24         2.05 o                         
   2  -3   1       1403.74       1360.21         3.15 o                         
   3  -3   1        193.08        204.83         2.73 o                         
   4  -3   1          0.46          0.78         0.62 o                         
   5  -3   1        436.67        453.10         3.23 o                         
   6  -3   1        140.88        141.52         1.38 o                         
   7  -3   1        192.34        184.56         2.10 o                         
   8  -3   1          0.07         -0.89         0.89 o                         
   9  -3   1         25.69         30.00         2.51 o                         
  10  -3   1         47.19         60.66         3.25 o                         
  -9  -2   1          3.60          1.05         1.29 o                         
  -8  -2   1         17.97         16.88         1.84 o                         
  -7  -2   1          4.51          0.85         1.36 o                         
  -6  -2   1        270.43        226.72         3.02 o                         
  -5  -2   1         10.23         12.31         1.14 o                         
  -4  -2   1       4805.74       4708.13        10.40 o                         
  -3  -2   1        620.48        656.41         3.49 o                         
  -2  -2   1       1479.64       1440.59         4.48 o                         
  -1  -2   1        137.99        146.41         1.57 o                         
   0  -2   1       1011.15       1074.93         2.01 o                         
   1  -2   1       6685.63       6544.19        33.65 o                         
   2  -2   1        244.71        219.62         2.33 o                         
   3  -2   1         36.38         50.23         1.45 o                         
   4  -2   1        392.48        420.98         2.85 o                         
   5  -2   1          1.77          0.81         0.68 o                         
   6  -2   1        568.05        582.82         3.79 o                         
   7  -2   1          0.04          1.31         1.03 o                         
   8  -2   1          9.36         11.16         2.72 o                         
   9  -2   1          1.93         -0.91         1.96 o                         
  -9  -1   1          1.71          1.34         1.50 o                         
  -8  -1   1          0.00          1.29         1.38 o                         
  -7  -1   1          4.01          4.05         1.32 o                         
  -6  -1   1         45.96         41.22         1.57 o                         
  -5  -1   1          4.15          3.09         0.97 o                         
  -4  -1   1         13.60         16.50         0.65 o                         
  -3  -1   1       1168.55       1156.09         4.23 o                         
  -2  -1   1      45968.03      36414.12        78.25 o                         
  -1  -1   1         30.02         45.35         0.60 o                         
   1  -1   1       1376.53       1374.49        15.55 o                         
   2  -1   1       1111.07       1109.35         1.81 o                         
   3  -1   1        818.24        801.66         2.20 o                         
   4  -1   1        305.91        275.21         1.55 o                         
   5  -1   1          0.70          0.44         0.71 o                         
   6  -1   1        113.77         99.72         1.83 o                         
   7  -1   1         18.29         17.40         1.26 o                         
   8  -1   1         10.74          9.63         1.33 o                         
   9  -1   1          3.99          0.16         1.38 o                         
  -9   0   1         53.34         60.07         2.31 o                         
  -8   0   1         45.03         45.99         1.96 o                         
  -7   0   1         53.97         50.99         1.74 o                         
  -6   0   1        114.65        100.78         1.98 o                         
  -5   0   1         80.94         90.73         1.71 o                         
  -4   0   1        182.73        170.51         2.56 o                         
  -3   0   1       1090.55       1139.83         9.65 o                         
  -2   0   1       2253.86       2102.00        13.37 o                         
  -1   0   1        398.64        443.37         6.30 o                         
   1   0   1         70.76         84.78         0.53 o                         
   2   0   1        924.84       1007.98         2.07 o                         
   3   0   1        930.48       1031.97         2.61 o                         
   4   0   1       1533.81       1558.81         3.76 o                         
   5   0   1         46.34         42.74         1.23 o                         
   6   0   1        127.31        127.43         2.12 o                         
   7   0   1         28.28         29.38         1.49 o                         
   8   0   1          8.91         11.67         1.39 o                         
   9   0   1         50.28         51.43         2.44 o                         
 -10   1   1         27.63         30.24         2.25 o                         
  -9   1   1         46.55         43.33         2.09 o                         
  -8   1   1          3.51          5.47         1.40 o                         
  -7   1   1          0.39          0.05         1.06 o                         
  -6   1   1        216.48        212.38         2.57 o                         
  -5   1   1         31.07         27.76         0.90 o                         
  -4   1   1        351.00        352.20         3.02 o                         
  -3   1   1       5899.66       5736.96        49.72 o                         
  -2   1   1       1081.70       1080.84         4.53 o                         
  -1   1   1       1901.01       1955.89         2.90 o                         
   0   1   1       1042.24       1032.13         2.66 o                         
   1   1   1       3952.75       4050.30        17.44 o                         
   2   1   1        302.71        340.66         2.92 o                         
   3   1   1        734.93        817.32         3.82 o                         
   4   1   1       1294.51       1331.76         9.63 o                         
   5   1   1         85.22         70.61         1.58 o                         
   6   1   1         95.47         85.83         2.16 o                         
   7   1   1          1.20         -0.64         0.92 o                         
   8   1   1          7.07          6.59         1.78 o                         
   9   1   1          0.12          2.00         1.87 o                         
 -10   2   1         24.20         28.31         2.10 o                         
  -9   2   1          8.34          8.86         1.47 o                         
  -8   2   1        133.79        141.36         2.59 o                         
  -7   2   1          0.99          0.18         1.21 o                         
  -6   2   1        374.35        343.71         4.39 o                         
  -5   2   1        173.55        178.65         1.61 o                         
  -4   2   1          5.19          7.32         0.51 o                         
  -3   2   1       3118.09       3055.77         8.40 o                         
  -2   2   1         19.06         14.19         0.52 o                         
  -1   2   1       3181.72       3141.14        13.28 o                         
   0   2   1        468.01        459.76         1.56 o                         
   1   2   1       1064.05       1057.26         5.59 o                         
   2   2   1        141.39        155.19         1.26 o                         
   3   2   1        254.35        265.29         2.32 o                         
   4   2   1         13.02         13.46         0.80 o                         
   5   2   1          0.14         -0.17         0.80 o                         
   6   2   1         53.65         64.29         1.51 o                         
   7   2   1          5.91         11.77         1.92 o                         
   8   2   1         26.54         26.73         2.46 o                         
 -10   3   1         21.41         20.19         5.17 o                         
  -9   3   1          6.29          4.59         1.44 o                         
  -8   3   1         10.52          8.99         1.34 o                         
  -7   3   1        375.69        386.69         5.17 o                         
  -6   3   1        209.28        230.49         2.45 o                         
  -5   3   1        355.83        358.60         3.74 o                         
  -4   3   1         36.14         39.49         1.46 o                         
  -3   3   1       1150.34       1203.67        12.19 o                         
  -2   3   1         86.98         72.97         1.59 o                         
  -1   3   1       2299.77       2372.12        10.72 o                         
   0   3   1       1925.75       1843.47         3.67 o                         
   1   3   1          0.33          0.47         0.40 o                         
   2   3   1         24.66         22.51         0.35 o                         
   3   3   1          8.51          7.65         1.33 o                         
   4   3   1         82.63         75.94         1.33 o                         
   5   3   1        309.71        285.10         3.21 o                         
   6   3   1          5.50          6.67         1.19 o                         
   7   3   1         23.86         22.71         1.32 o                         
   8   3   1          3.03         -0.39         1.79 o                         
 -10   4   1         37.79         33.41         3.85 o                         
  -9   4   1         16.29         14.74         1.26 o                         
  -8   4   1          0.75          1.75         0.97 o                         
  -7   4   1        222.09        226.29         2.29 o                         
  -6   4   1         48.48         43.64         1.95 o                         
  -5   4   1        107.87        115.08         2.38 o                         
  -4   4   1        139.91        186.34         4.22 o                         
  -3   4   1        326.85        387.16         2.16 o                         
  -2   4   1        867.75        872.71         2.93 o                         
  -1   4   1         18.68         16.01         0.57 o                         
   0   4   1          3.57          1.58         0.42 o                         
   1   4   1          0.05          0.47         0.49 o                         
   2   4   1          0.07          0.43         0.56 o                         
   3   4   1         46.63         44.40         1.35 o                         
   4   4   1         12.62          9.30         0.98 o                         
   5   4   1          0.12          0.57         0.92 o                         
   6   4   1         10.02         10.68         1.27 o                         
   7   4   1          1.55          1.11         1.13 o                         
 -10   5   1         15.36         16.09         1.37 o                         
  -9   5   1          9.37         10.21         1.32 o                         
  -8   5   1        153.27        153.85         3.57 o                         
  -7   5   1        282.17        284.87         2.84 o                         
  -6   5   1        111.77        111.62         3.04 o                         
  -5   5   1        247.39        247.86         2.13 o                         
  -4   5   1        615.81        626.68         2.35 o                         
  -3   5   1        204.09        242.33         1.53 o                         
  -2   5   1          3.98          8.04         0.63 o                         
  -1   5   1       2873.19       3068.74        11.63 o                         
   0   5   1        844.99        942.51         3.33 o                         
   1   5   1        117.36        123.08         1.41 o                         
   2   5   1          1.63          2.09         0.72 o                         
   3   5   1        597.78        560.21         7.09 o                         
   4   5   1          3.32          2.48         1.69 o                         
   5   5   1         15.66         14.36         1.05 o                         
   6   5   1         19.25         20.96         1.25 o                         
   7   5   1         12.92         11.08         1.29 o                         
 -10   6   1         15.35         16.28         1.39 o                         
  -9   6   1          1.27          2.19         1.16 o                         
  -8   6   1         59.16         62.31         2.61 o                         
  -7   6   1          6.10          8.85         1.75 o                         
  -6   6   1         88.12         79.86         2.62 o                         
  -5   6   1         24.54         15.00         0.98 o                         
  -4   6   1         40.94         40.80         1.05 o                         
  -3   6   1          0.75          0.91         0.57 o                         
  -2   6   1         51.25         66.57         1.36 o                         
  -1   6   1        466.72        517.08         5.35 o                         
   0   6   1         28.41         25.36         1.19 o                         
   1   6   1        357.19        356.42         2.49 o                         
   2   6   1          0.07          0.44         0.83 o                         
   3   6   1        137.19        137.76         1.93 o                         
   4   6   1         69.21         64.68         1.65 o                         
   5   6   1         10.46         11.48         1.11 o                         
   6   6   1          5.56          9.72         1.23 o                         
 -10   7   1         25.93         27.09         1.45 o                         
  -9   7   1        175.73        184.27         3.94 o                         
  -8   7   1         68.73         66.52         2.81 o                         
  -7   7   1         88.44         72.84         2.72 o                         
  -6   7   1         18.55         19.19         2.01 o                         
  -5   7   1        357.04        340.65         4.73 o                         
  -4   7   1        589.39        569.03         5.80 o                         
  -3   7   1        111.17        105.78         2.84 o                         
  -2   7   1          7.83          7.94         0.67 o                         
  -1   7   1        100.09         96.23         1.30 o                         
   0   7   1        179.36        183.25         1.85 o                         
   1   7   1         72.26         83.38         1.77 o                         
   2   7   1         58.79         52.14         1.97 o                         
   3   7   1         17.82         16.07         1.08 o                         
   4   7   1         48.05         46.63         2.75 o                         
   5   7   1         30.72         30.58         2.17 o                         
  -9   8   1         56.16         67.74         3.04 o                         
  -8   8   1        190.12        199.15         4.35 o                         
  -7   8   1         52.30         58.74         2.79 o                         
  -6   8   1          0.01         -0.23         1.76 o                         
  -5   8   1          1.32          0.13         1.78 o                         
  -4   8   1         16.50         19.33         2.25 o                         
  -3   8   1         17.94         16.59         2.02 o                         
  -2   8   1          8.72          7.56         1.10 o                         
  -1   8   1         23.94         16.83         1.25 o                         
   0   8   1         80.33         78.49         1.42 o                         
   1   8   1         36.46         36.04         1.25 o                         
   2   8   1          5.60          2.87         0.95 o                         
   3   8   1          6.49          5.65         1.02 o                         
   4   8   1         19.38         21.17         2.64 o                         
  -9   9   1          0.39          0.59         2.12 o                         
  -8   9   1         11.72          8.50         1.95 o                         
  -7   9   1          0.01          1.26         1.93 o                         
  -6   9   1          8.91          7.41         2.14 o                         
  -5   9   1         10.73          7.60         2.11 o                         
  -4   9   1        429.72        419.77         5.87 o                         
  -3   9   1        234.57        206.05         4.27 o                         
  -2   9   1         54.05         56.75         2.72 o                         
  -1   9   1         20.85         19.54         2.28 o                         
   0   9   1         17.08         23.84         1.81 o                         
   1   9   1         11.49         11.54         1.79 o                         
   2   9   1         30.10         34.56         2.23 o                         
   3   9   1          0.09         -1.09         1.09 o                         
  -8  10   1         25.46         24.88         2.19 o                         
  -7  10   1          7.05          5.16         2.22 o                         
  -6  10   1         47.57         51.54         2.72 o                         
  -5  10   1         67.58         61.49         2.87 o                         
  -4  10   1         26.93         26.75         2.35 o                         
  -3  10   1          7.46          5.36         2.03 o                         
  -2  10   1         77.25         72.87         1.91 o                         
  -1  10   1         86.15         86.02         2.55 o                         
   0  10   1          6.21          5.31         1.68 o                         
   1  10   1          3.47          5.55         1.76 o                         
   2  10   1         23.10         25.14         2.09 o                         
  -7  11   1          7.60          8.13         2.12 o                         
  -6  11   1          0.20          4.10         2.06 o                         
  -5  11   1          1.51         -0.55         2.22 o                         
  -4  11   1          0.66          0.51         1.94 o                         
  -3  11   1          0.06         -0.60         1.97 o                         
  -2  11   1          7.66          2.71         1.90 o                         
  -1  11   1          5.95          5.46         1.32 o                         
   0  11   1          6.23          9.72         1.48 o                         
   1  11   1          0.07         -1.19         1.60 o                         
  -5  12   1         25.59         29.17         2.88 o                         
  -4  12   1         10.39         13.00         2.63 o                         
  -3  12   1          1.95          1.30         1.92 o                         
  -2  12   1          5.51          3.92         2.34 o                         
   0 -12   2          0.56         -1.94         1.94 o                         
   1 -12   2          1.46          1.04         1.57 o                         
   2 -12   2          0.13          0.56         1.05 o                         
   3 -12   2          0.02          1.50         1.72 o                         
   4 -12   2         10.78         10.40         2.00 o                         
   5 -12   2         12.90         16.75         2.07 o                         
   6 -12   2          0.09          0.84         1.68 o                         
  -2 -11   2         38.88         43.30         2.56 o                         
  -1 -11   2          0.75          2.39         1.57 o                         
   0 -11   2          1.54          2.87         1.58 o                         
   1 -11   2        191.35        189.13         2.22 o                         
   2 -11   2        127.19        128.98         2.33 o                         
   3 -11   2         37.29         40.82         2.63 o                         
   4 -11   2         12.42         11.44         2.05 o                         
   5 -11   2         62.91         59.93         2.70 o                         
   6 -11   2         93.89         90.19         3.30 o                         
   7 -11   2          6.16          6.50         2.08 o                         
   8 -11   2          0.03         -0.47         2.15 o                         
  -3 -10   2          0.37         -1.50         1.74 o                         
  -2 -10   2         44.53         45.23         2.23 o                         
  -1 -10   2         21.14         21.94         1.92 o                         
   0 -10   2        198.66        207.55         2.77 o                         
   1 -10   2          0.45          0.34         1.02 o                         
   2 -10   2         93.20         96.24         2.05 o                         
   3 -10   2         60.48         65.57         2.76 o                         
   4 -10   2        195.11        191.52         4.04 o                         
   5 -10   2         27.56         28.50         2.34 o                         
   6 -10   2         15.98         13.35         2.03 o                         
   7 -10   2          0.29          3.64         1.86 o                         
   8 -10   2          0.32         -0.35         1.88 o                         
  -4  -9   2          7.62          6.69         1.61 o                         
  -3  -9   2          0.13          0.61         1.55 o                         
  -2  -9   2          0.92         -0.49         1.63 o                         
  -1  -9   2          6.01          4.90         1.53 o                         
   0  -9   2        144.09        137.94         2.33 o                         
   1  -9   2        123.08        106.40         2.57 o                         
   2  -9   2       1215.35       1235.34         9.07 o                         
   3  -9   2          9.64          8.41         2.00 o                         
   4  -9   2         59.72         59.58         2.72 o                         
   5  -9   2        119.09        121.06         3.28 o                         
   6  -9   2          0.55         -0.38         1.63 o                         
   7  -9   2          1.07         -1.42         2.00 o                         
   8  -9   2         22.60         19.42         2.35 o                         
   9  -9   2         51.44         56.99         2.91 o                         
  -5  -8   2          1.75          1.01         1.09 o                         
  -4  -8   2          2.27          1.73         1.00 o                         
  -3  -8   2         45.22         45.89         1.39 o                         
  -2  -8   2          0.36          1.52         1.46 o                         
  -1  -8   2          0.14         -1.48         1.48 o                         
   0  -8   2        129.36        120.58         2.12 o                         
   1  -8   2        522.74        502.15         3.37 o                         
   2  -8   2       1034.65       1012.80         4.62 o                         
   3  -8   2         19.25         18.11         1.81 o                         
   4  -8   2        911.01        893.16         7.09 o                         
   5  -8   2        691.10        694.52         6.59 o                         
   6  -8   2         63.89         67.26         2.74 o                         
   7  -8   2         26.45         18.56         2.11 o                         
   8  -8   2         76.23         67.04         2.78 o                         
   9  -8   2          4.86          7.41         1.97 o                         
  -6  -7   2         30.26         38.47         1.67 o                         
  -5  -7   2         53.77         49.29         1.63 o                         
  -4  -7   2         80.23         69.14         3.19 o                         
  -3  -7   2          0.03          0.13         0.85 o                         
  -2  -7   2        162.79        158.47         1.92 o                         
  -1  -7   2         19.95         21.10         0.74 o                         
   0  -7   2         45.11         49.12         1.18 o                         
   1  -7   2          9.11         14.19         1.51 o                         
   2  -7   2        105.40        100.55         1.50 o                         
   3  -7   2          0.10          0.90         1.23 o                         
   4  -7   2         11.30         11.53         1.58 o                         
   5  -7   2         82.33         81.55         2.57 o                         
   6  -7   2         98.40        101.08         2.89 o                         
   7  -7   2         11.72         14.07         2.12 o                         
   8  -7   2        428.22        438.19         3.77 o                         
   9  -7   2         52.27         55.58         2.71 o                         
  -7  -6   2         14.15         17.37         1.56 o                         
  -6  -6   2          3.41          3.94         1.17 o                         
  -5  -6   2          0.85          1.36         1.01 o                         
  -4  -6   2          9.55          9.63         1.21 o                         
  -3  -6   2        258.62        236.73         2.32 o                         
  -2  -6   2          6.72          4.75         0.54 o                         
  -1  -6   2         50.67         46.66         0.64 o                         
   0  -6   2         78.19         66.15         0.81 o                         
   1  -6   2        239.09        208.40         1.03 o                         
   2  -6   2         26.57         33.26         1.73 o                         
   3  -6   2        318.33        307.51         3.57 o                         
   4  -6   2        342.62        372.50         2.41 o                         
   5  -6   2        143.63        132.85         1.69 o                         
   6  -6   2         21.39         16.21         1.05 o                         
   7  -6   2         78.47         74.86         1.72 o                         
   8  -6   2         23.70         23.93         1.44 o                         
   9  -6   2          2.03          0.18         1.25 o                         
  10  -6   2         56.08         54.06         2.73 o                         
  -7  -5   2          2.66          4.24         1.47 o                         
  -6  -5   2         21.25         21.88         1.35 o                         
  -5  -5   2         15.53         18.23         1.52 o                         
  -4  -5   2          7.14          8.23         1.12 o                         
  -3  -5   2        553.42        518.97         2.77 o                         
  -2  -5   2        318.68        317.05         1.37 o                         
  -1  -5   2        257.06        251.16         1.76 o                         
   0  -5   2         48.68         54.37         1.04 o                         
   1  -5   2        385.40        424.01         3.09 o                         
   2  -5   2         43.36         50.00         1.01 o                         
   3  -5   2        543.86        535.69         4.08 o                         
   4  -5   2         45.19         58.32         1.05 o                         
   5  -5   2         75.82         82.92         2.17 o                         
   6  -5   2          7.16          8.00         0.91 o                         
   7  -5   2          3.30          3.35         0.74 o                         
   8  -5   2         33.32         32.76         1.74 o                         
   9  -5   2         22.71         19.85         2.23 o                         
  10  -5   2          0.44         -2.15         2.15 o                         
  -8  -4   2         36.09         25.89         1.65 o                         
  -7  -4   2         28.46         25.47         2.74 o                         
  -6  -4   2         24.61         18.39         1.68 o                         
  -5  -4   2          8.02          9.53         1.41 o                         
  -4  -4   2        210.28        189.59         2.63 o                         
  -3  -4   2          0.03          0.23         0.55 o                         
  -2  -4   2         47.20         46.65         0.73 o                         
  -1  -4   2        195.94        201.98         1.05 o                         
   0  -4   2       1882.63       1966.49         3.96 o                         
   1  -4   2         98.04        115.45         0.82 o                         
   2  -4   2         43.97         53.60         0.78 o                         
   3  -4   2        573.96        590.04         2.72 o                         
   4  -4   2         52.76         38.26         1.91 o                         
   5  -4   2          6.36         10.34         0.80 o                         
   6  -4   2          0.10         -0.04         0.76 o                         
   7  -4   2        239.49        247.40         2.25 o                         
   8  -4   2          1.82          3.01         1.55 o                         
   9  -4   2         20.99         20.64         2.14 o                         
  10  -4   2         15.68         13.06         2.31 o                         
  -8  -3   2         70.04         58.16         2.38 o                         
  -7  -3   2          0.97          0.72         1.29 o                         
  -6  -3   2        515.51        494.44         4.56 o                         
  -5  -3   2         71.82         76.72         1.93 o                         
  -4  -3   2        138.16        128.45         2.10 o                         
  -3  -3   2        634.96        603.95         3.66 o                         
  -2  -3   2        105.71        101.22         0.72 o                         
  -1  -3   2        766.72        742.09         5.82 o                         
   0  -3   2         45.00         32.63         0.38 o                         
   1  -3   2        140.09        111.86         0.72 o                         
   2  -3   2        163.41        195.26         2.70 o                         
   3  -3   2        214.66        258.12         1.73 o                         
   4  -3   2        328.74        353.16         3.03 o                         
   5  -3   2        113.45        137.81         1.19 o                         
   6  -3   2         52.22         49.31         2.00 o                         
   7  -3   2        295.64        287.87         2.44 o                         
   8  -3   2          0.21          1.58         1.80 o                         
   9  -3   2          8.19          5.62         4.05 o                         
  -9  -2   2          0.39         -0.67         1.54 o                         
  -8  -2   2          1.88          2.89         1.52 o                         
  -7  -2   2         25.60         17.31         1.70 o                         
  -6  -2   2          0.61          3.02         1.29 o                         
  -5  -2   2         29.76         28.90         1.42 o                         
  -4  -2   2       3662.95       3547.82         9.10 o                         
  -3  -2   2        339.54        369.42         2.71 o                         
  -2  -2   2        550.59        570.27         2.86 o                         
  -1  -2   2       5031.11       4720.47        31.10 o                         
   0  -2   2       1954.20       2091.55         6.85 o                         
   1  -2   2         16.84         40.00         0.48 o                         
   2  -2   2       1826.26       1869.73         3.81 o                         
   3  -2   2         81.15         94.18         0.75 o                         
   4  -2   2        233.40        268.78         1.33 o                         
   5  -2   2         84.44         78.25         1.13 o                         
   6  -2   2        242.87        225.34         3.30 o                         
   7  -2   2         20.34         22.38         1.07 o                         
   8  -2   2         51.55         48.53         1.79 o                         
   9  -2   2         75.43         77.76         2.62 o                         
  -9  -1   2         45.91         50.93         2.31 o                         
  -8  -1   2         21.27         16.62         1.69 o                         
  -7  -1   2         15.01         15.30         1.51 o                         
  -6  -1   2        100.62         95.32         2.06 o                         
  -5  -1   2        177.97        186.17         2.42 o                         
  -4  -1   2        194.40        190.28         1.48 o                         
  -3  -1   2       1646.96       1813.39         5.30 o                         
  -2  -1   2        518.68        589.30         2.57 o                         
  -1  -1   2         14.29         13.94         0.40 o                         
   0  -1   2       3453.92       3484.25        35.21 o                         
   1  -1   2         43.28         46.45         0.91 o                         
   2  -1   2       2496.61       2468.26        10.86 o                         
   3  -1   2        180.58        193.72         0.98 o                         
   4  -1   2        907.32        986.14         4.84 o                         
   5  -1   2        119.23        118.41         1.66 o                         
   6  -1   2         15.35         14.41         0.90 o                         
   7  -1   2         51.48         47.79         1.45 o                         
   8  -1   2          5.65          5.00         1.34 o                         
   9  -1   2          0.90          1.80         1.52 o                         
  -9   0   2          0.05          0.52         1.53 o                         
  -8   0   2          5.06          2.78         1.47 o                         
  -7   0   2         42.33         43.50         1.68 o                         
  -6   0   2         10.11         11.47         1.19 o                         
  -5   0   2       1131.21       1098.29         5.16 o                         
  -4   0   2        689.38        749.77         2.66 o                         
  -3   0   2        865.90        888.37         2.67 o                         
  -2   0   2       3308.09       3192.04        19.03 o                         
  -1   0   2       2022.70       2024.27         5.86 o                         
   0   0   2         59.97         68.02         0.71 o                         
   1   0   2        525.35        562.74         5.35 o                         
   2   0   2       7654.49       7452.15        58.73 o                         
   3   0   2       1105.19       1133.94         4.85 o                         
   4   0   2         38.65         30.78         1.40 o                         
   5   0   2          1.17          0.12         0.64 o                         
   6   0   2         13.26         15.08         2.00 o                         
   7   0   2          0.02         -0.29         1.17 o                         
   8   0   2         34.47         29.89         2.52 o                         
   9   0   2         18.28         20.72         1.81 o                         
 -10   1   2         63.77         64.58         2.48 o                         
  -9   1   2         63.74         65.05         2.25 o                         
  -8   1   2         23.89         26.20         1.68 o                         
  -7   1   2          3.56          5.48         1.21 o                         
  -6   1   2        576.85        554.57         4.05 o                         
  -5   1   2       1268.44       1229.34         3.95 o                         
  -4   1   2         24.29         22.70         0.54 o                         
  -3   1   2        169.10        172.57         1.23 o                         
  -2   1   2        750.22        740.94         4.88 o                         
  -1   1   2       5009.61       4646.40       131.27 o                         
   0   1   2        230.31        259.69         1.93 o                         
   1   1   2       1244.29       1236.38         2.16 o                         
   2   1   2         16.47         18.72         0.53 o                         
   3   1   2        270.85        311.64         3.51 o                         
   4   1   2        140.89        154.48         4.47 o                         
   5   1   2         26.29         23.79         1.04 o                         
   6   1   2        125.02        117.09         1.77 o                         
   7   1   2         28.58         35.03         2.16 o                         
   8   1   2         61.85         57.44         2.02 o                         
 -10   2   2         33.08         31.87         2.14 o                         
  -9   2   2         18.42         19.10         1.77 o                         
  -8   2   2         14.83         12.92         1.42 o                         
  -7   2   2        536.89        542.00         3.26 o                         
  -6   2   2        280.72        288.34         3.58 o                         
  -5   2   2        330.19        336.34         2.20 o                         
  -4   2   2          0.20          0.81         1.16 o                         
  -3   2   2        990.15       1051.85         3.58 o                         
  -2   2   2        505.49        427.40         2.71 o                         
  -1   2   2        719.19        762.21         3.01 o                         
   0   2   2        178.73        203.66         2.64 o                         
   1   2   2        264.55        268.31         1.87 o                         
   2   2   2         12.12         11.47         0.56 o                         
   3   2   2       1244.69       1106.07         7.18 o                         
   4   2   2        129.37        116.94         1.49 o                         
   5   2   2        133.62        137.10         1.80 o                         
   6   2   2         17.42         11.21         1.01 o                         
   7   2   2         31.89         29.63         2.19 o                         
   8   2   2         13.62         12.63         3.56 o                         
 -10   3   2          8.93          7.55         1.82 o                         
  -9   3   2         41.23         42.42         2.04 o                         
  -8   3   2          3.93          3.46         0.89 o                         
  -7   3   2        261.78        272.27         8.75 o                         
  -6   3   2        122.22        131.60         4.09 o                         
  -5   3   2        101.99        114.45         2.32 o                         
  -4   3   2        915.66        838.82         4.70 o                         
  -3   3   2        327.36        345.71         2.18 o                         
  -2   3   2        128.90        122.17         1.18 o                         
  -1   3   2        645.39        664.37         2.23 o                         
   0   3   2         95.52        106.89         1.10 o                         
   1   3   2        175.51        177.18         4.68 o                         
   2   3   2         35.38         42.15         0.87 o                         
   3   3   2         77.60         74.69         1.20 o                         
   4   3   2        284.23        278.15         3.09 o                         
   5   3   2          5.18          5.77         0.91 o                         
   6   3   2          0.53          0.85         0.94 o                         
   7   3   2         27.68         21.10         1.62 o                         
   8   3   2         17.40         16.12         1.61 o                         
 -10   4   2         14.41         14.50         1.75 o                         
  -9   4   2         95.88        100.49         1.93 o                         
  -8   4   2         37.43         43.69         2.65 o                         
  -7   4   2        155.71        154.49         1.99 o                         
  -6   4   2        272.05        254.41         3.67 o                         
  -5   4   2         34.40         37.21         1.66 o                         
  -4   4   2        463.57        505.51         4.57 o                         
  -3   4   2       1704.44       1793.87         8.33 o                         
  -2   4   2       2245.37       2573.99        15.13 o                         
  -1   4   2        734.17        791.33         2.73 o                         
   0   4   2        181.17        193.77         0.99 o                         
   1   4   2          0.37          1.94         0.52 o                         
   2   4   2          2.50          2.92         0.58 o                         
   3   4   2         73.54         72.98         1.51 o                         
   4   4   2         10.86         10.46         0.92 o                         
   5   4   2         28.93         31.26         1.20 o                         
   6   4   2        100.14        100.20         1.93 o                         
   7   4   2          7.05          6.32         2.95 o                         
 -10   5   2         23.52         23.01         1.31 o                         
  -9   5   2         30.59         32.91         1.36 o                         
  -8   5   2         15.66         13.09         1.14 o                         
  -7   5   2          1.70          0.85         1.66 o                         
  -6   5   2          4.35          1.17         1.36 o                         
  -5   5   2          2.78         10.69         6.13 o                         
  -4   5   2        107.07        118.36         2.57 o                         
  -3   5   2        767.52        834.70        16.55 o                         
  -2   5   2          9.26          7.99         0.63 o                         
  -1   5   2        413.95        440.45         2.75 o                         
   0   5   2        527.75        591.90         7.89 o                         
   1   5   2         27.82         35.64         0.94 o                         
   2   5   2        301.60        298.23         3.43 o                         
   3   5   2        197.61        195.81         2.94 o                         
   4   5   2          0.02         -0.05         1.36 o                         
   5   5   2          0.41          0.32         0.95 o                         
   6   5   2          2.11          2.17         1.12 o                         
 -10   6   2         21.31         23.73         2.14 o                         
  -9   6   2         12.53         11.78         1.26 o                         
  -8   6   2          0.24          0.47         1.58 o                         
  -7   6   2        413.21        383.00         5.09 o                         
  -6   6   2         64.17         68.94         2.58 o                         
  -5   6   2         49.75         51.24         1.36 o                         
  -4   6   2          0.02         -0.01         0.84 o                         
  -3   6   2        534.00        530.41         3.07 o                         
  -2   6   2        238.75        246.59         3.29 o                         
  -1   6   2         32.43         26.07         0.79 o                         
   0   6   2          0.05         -0.37         0.58 o                         
   1   6   2         17.69         19.48         0.90 o                         
   2   6   2        161.27        161.17         1.98 o                         
   3   6   2        162.01        158.10         2.09 o                         
   4   6   2          1.00          1.86         1.24 o                         
   5   6   2         17.59         17.55         1.28 o                         
   6   6   2         39.57         51.34         2.66 o                         
 -10   7   2         30.65         36.28         1.70 o                         
  -9   7   2         27.05         30.11         2.52 o                         
  -8   7   2         27.78         26.61         2.29 o                         
  -7   7   2         24.02         18.40         2.16 o                         
  -6   7   2         36.19         35.46         2.30 o                         
  -5   7   2         12.27         12.32         1.92 o                         
  -4   7   2          0.75          1.66         1.83 o                         
  -3   7   2         55.29         53.68         2.19 o                         
  -2   7   2         51.63         51.62         1.19 o                         
  -1   7   2         25.40         25.65         1.38 o                         
   0   7   2         27.64         24.11         0.95 o                         
   1   7   2          9.52         10.91         0.94 o                         
   2   7   2         43.56         49.18         1.35 o                         
   3   7   2         22.77         26.07         1.25 o                         
   4   7   2         59.37         54.91         1.77 o                         
   5   7   2         42.92         41.09         1.66 o                         
  -9   8   2          7.64          5.26         1.80 o                         
  -8   8   2         35.02         33.38         2.44 o                         
  -7   8   2          0.73         -0.59         1.86 o                         
  -6   8   2        127.67        117.97         3.39 o                         
  -5   8   2        143.25        130.78         3.55 o                         
  -4   8   2        700.50        707.49         7.10 o                         
  -3   8   2          2.07         -1.28         2.03 o                         
  -2   8   2        160.70        177.91         3.17 o                         
  -1   8   2         15.18         13.26         0.90 o                         
   0   8   2          7.64          6.25         1.36 o                         
   1   8   2          7.75          9.39         1.47 o                         
   2   8   2         26.66         28.91         1.32 o                         
   3   8   2          0.20         -0.30         1.03 o                         
   4   8   2          0.15         -1.55         1.55 o                         
  -9   9   2         31.32         33.75         2.53 o                         
  -8   9   2         47.42         50.90         2.81 o                         
  -7   9   2         13.13         14.57         2.06 o                         
  -6   9   2         59.46         57.85         2.87 o                         
  -5   9   2         95.71        101.50         3.58 o                         
  -4   9   2          2.81          4.31         1.98 o                         
  -3   9   2         72.40         62.99         3.07 o                         
  -2   9   2          0.26          1.11         2.15 o                         
  -1   9   2          3.81          6.37         1.23 o                         
   0   9   2         51.42         55.21         2.29 o                         
   1   9   2         48.37         46.95         2.15 o                         
   2   9   2         56.73         59.86         1.68 o                         
   3   9   2          1.05          1.96         1.12 o                         
  -8  10   2          0.04         -2.17         2.17 o                         
  -7  10   2         13.37         17.93         2.23 o                         
  -6  10   2          0.15          0.80         2.14 o                         
  -5  10   2          3.49          3.34         2.25 o                         
  -4  10   2          6.29          7.70         2.17 o                         
  -3  10   2         18.49         14.58         2.18 o                         
  -2  10   2          1.76          4.11         2.10 o                         
  -1  10   2          0.21          3.35         1.28 o                         
   0  10   2         16.30         21.33         2.08 o                         
   1  10   2        112.27        112.70         3.22 o                         
   2  10   2         22.09         24.25         2.24 o                         
  -7  11   2         83.55         92.03         3.71 o                         
  -6  11   2         26.65         26.89         2.81 o                         
  -5  11   2         15.71         14.92         2.46 o                         
  -4  11   2          7.71         10.34         2.20 o                         
  -3  11   2          1.17         -0.56         1.82 o                         
  -2  11   2          0.15          0.37         2.22 o                         
  -1  11   2          0.24          2.46         1.43 o                         
   0  11   2          0.65          2.56         1.40 o                         
  -4  12   2          2.89          4.93         2.42 o                         
  -3  12   2          0.00         -0.86         2.35 o                         
   2 -13   3         23.88         22.26         1.55 o                         
   3 -13   3          1.56         -1.92         1.92 o                         
   4 -13   3          0.05         -0.90         2.13 o                         
   0 -12   3         40.06         42.53         2.47 o                         
   1 -12   3         22.86         26.06         2.01 o                         
   2 -12   3         29.05         32.51         1.58 o                         
   3 -12   3         22.81         20.90         2.76 o                         
   4 -12   3        101.38        106.29         3.47 o                         
   5 -12   3          0.01          2.33         1.98 o                         
   6 -12   3          4.86          4.69         1.90 o                         
  -2 -11   3         52.28         54.84         2.54 o                         
  -1 -11   3          8.33         10.12         1.90 o                         
   0 -11   3         30.00         24.24         2.22 o                         
   1 -11   3          0.85          0.95         1.19 o                         
   2 -11   3          9.08          9.82         1.09 o                         
   3 -11   3          6.28          2.56         1.97 o                         
   4 -11   3         66.26         69.97         2.74 o                         
   5 -11   3         18.51         19.31         2.16 o                         
   6 -11   3          0.39         -0.73         1.57 o                         
   7 -11   3         53.23         54.96         2.66 o                         
  -3 -10   3          0.06         -1.69         1.69 o                         
  -2 -10   3         41.43         40.22         2.20 o                         
  -1 -10   3          4.89          4.19         1.65 o                         
   0 -10   3        333.71        356.58         3.27 o                         
   1 -10   3        312.65        291.37         2.52 o                         
   2 -10   3          0.21          0.39         1.02 o                         
   3 -10   3        149.90        144.89         3.48 o                         
   4 -10   3          6.11          6.15         1.88 o                         
   5 -10   3          0.04         -1.58         1.79 o                         
   6 -10   3          3.54          1.32         1.58 o                         
   7 -10   3         52.59         50.22         2.70 o                         
   8 -10   3         32.32         28.86         2.22 o                         
  -4  -9   3          0.06          1.08         1.52 o                         
  -3  -9   3          0.18          0.37         1.50 o                         
  -2  -9   3         12.91         15.72         1.79 o                         
  -1  -9   3        106.25        108.98         2.68 o                         
   0  -9   3        260.24        269.18         2.27 o                         
   1  -9   3         53.30         49.55         1.25 o                         
   2  -9   3        539.62        568.26         6.13 o                         
   3  -9   3       1129.56       1142.56         8.04 o                         
   4  -9   3        183.34        189.90         3.82 o                         
   5  -9   3         36.44         34.08         2.21 o                         
   6  -9   3         54.57         48.64         2.39 o                         
   7  -9   3         20.34         20.52         2.19 o                         
   8  -9   3         17.46         17.14         2.02 o                         
   9  -9   3          8.74         12.94         2.23 o                         
  -5  -8   3          7.96          7.49         1.17 o                         
  -4  -8   3          5.06          5.35         1.02 o                         
  -3  -8   3         10.34         13.56         1.63 o                         
  -2  -8   3         18.19         14.74         1.65 o                         
  -1  -8   3          2.21          2.46         1.69 o                         
   0  -8   3          1.92          1.53         0.77 o                         
   1  -8   3        104.95         93.94         1.35 o                         
   2  -8   3         48.68         40.17         1.22 o                         
   3  -8   3         11.68         10.80         1.51 o                         
   4  -8   3         23.16         25.31         1.93 o                         
   5  -8   3        136.81        127.91         3.26 o                         
   6  -8   3       1152.17       1162.20         8.48 o                         
   7  -8   3        193.14        171.39         3.77 o                         
   8  -8   3         32.52         39.59         2.45 o                         
   9  -8   3         18.33         17.02         1.90 o                         
  -6  -7   3          1.39          4.38         1.70 o                         
  -5  -7   3          0.01          1.92         1.08 o                         
  -4  -7   3          1.11          1.70         1.26 o                         
  -3  -7   3         11.25          9.63         0.99 o                         
  -2  -7   3        423.80        419.34         3.10 o                         
  -1  -7   3        226.93        219.70         1.59 o                         
   0  -7   3         34.58         31.52         0.84 o                         
   1  -7   3        220.01        209.53         1.56 o                         
   2  -7   3        492.21        524.27         2.29 o                         
   3  -7   3        406.87        400.67         7.06 o                         
   4  -7   3         24.85         27.16         1.36 o                         
   5  -7   3         59.70         54.28         2.36 o                         
   6  -7   3        148.60        147.91         2.07 o                         
   7  -7   3         50.53         53.25         1.98 o                         
   8  -7   3        180.90        184.57         2.63 o                         
   9  -7   3         37.23         37.62         1.86 o                         
  -7  -6   3          3.76          3.79         1.31 o                         
  -6  -6   3         52.95         55.99         1.73 o                         
  -5  -6   3         73.86         77.75         2.14 o                         
  -4  -6   3         24.83         22.36         1.16 o                         
  -3  -6   3        631.39        597.58         9.72 o                         
  -2  -6   3         98.56         88.39         0.89 o                         
  -1  -6   3        345.40        346.26         2.97 o                         
   0  -6   3         37.29         35.85         0.51 o                         
   1  -6   3        794.00        840.81         2.42 o                         
   2  -6   3        173.22        183.63         1.28 o                         
   3  -6   3         31.74         38.00         0.91 o                         
   4  -6   3          0.21         -0.16         0.60 o                         
   5  -6   3         19.02         17.71         0.92 o                         
   6  -6   3          0.96          1.12         0.84 o                         
   7  -6   3         79.32         77.47         1.72 o                         
   8  -6   3         35.29         34.19         3.31 o                         
   9  -6   3        188.91        201.14         4.17 o                         
  -7  -5   3          0.44         -0.03         1.24 o                         
  -6  -5   3         25.51         21.92         1.71 o                         
  -5  -5   3          6.56          2.86         1.46 o                         
  -4  -5   3         55.85         52.50         1.12 o                         
  -3  -5   3         18.87         21.51         1.22 o                         
  -2  -5   3         78.80         79.40         0.87 o                         
  -1  -5   3        340.26        356.33         2.98 o                         
   0  -5   3        147.35        168.75         1.03 o                         
   1  -5   3        296.15        316.17         2.05 o                         
   2  -5   3         16.82          9.67         0.45 o                         
   3  -5   3         11.52          8.41         0.80 o                         
   4  -5   3         28.23         37.07         0.95 o                         
   5  -5   3        106.86        104.20         1.55 o                         
   6  -5   3         14.50         14.06         1.00 o                         
   7  -5   3        140.21        134.99         2.53 o                         
   8  -5   3          6.80          5.49         1.71 o                         
   9  -5   3         44.89         46.70         2.66 o                         
  -8  -4   3         83.56         73.38         2.58 o                         
  -7  -4   3          2.75          5.18         1.60 o                         
  -6  -4   3          0.16          2.09         1.34 o                         
  -5  -4   3        300.50        295.64         3.46 o                         
  -4  -4   3         28.38         28.17         1.41 o                         
  -3  -4   3        255.63        220.04         3.48 o                         
  -2  -4   3        125.32        118.20         1.86 o                         
  -1  -4   3          4.42          1.95         0.36 o                         
   0  -4   3        581.82        567.10         2.18 o                         
   1  -4   3        102.59        123.90         1.44 o                         
   2  -4   3       1354.54       1404.60        21.56 o                         
   3  -4   3        638.75        690.33         4.25 o                         
   4  -4   3        124.34        150.92         1.61 o                         
   5  -4   3         36.35         37.25         1.06 o                         
   6  -4   3          6.65          6.17         1.08 o                         
   7  -4   3        195.17        188.89         3.52 o                         
   8  -4   3         27.06         26.37         2.17 o                         
   9  -4   3          6.51          3.31         1.72 o                         
  -8  -3   3          3.37          1.05         1.62 o                         
  -7  -3   3          0.38          0.87         1.48 o                         
  -6  -3   3        563.24        527.00         4.65 o                         
  -5  -3   3          0.53          0.29         1.15 o                         
  -4  -3   3        107.82        102.00         1.91 o                         
  -3  -3   3       2054.89       2114.40         6.75 o                         
  -2  -3   3          1.60          0.66         0.39 o                         
  -1  -3   3         15.34         10.31         0.42 o                         
   0  -3   3        879.49        854.97         3.73 o                         
   1  -3   3        197.48        192.85         0.82 o                         
   2  -3   3       1837.32       1876.14         5.02 o                         
   3  -3   3        201.32        209.48         2.80 o                         
   4  -3   3         19.77         22.98         0.45 o                         
   5  -3   3        163.30        176.30         3.03 o                         
   6  -3   3        188.60        174.64         1.73 o                         
   7  -3   3          2.97          2.76         1.04 o                         
   8  -3   3         74.16         77.90         2.23 o                         
   9  -3   3         53.82         53.97         2.80 o                         
  -9  -2   3          2.41          2.64         1.81 o                         
  -8  -2   3          6.27          4.14         1.59 o                         
  -7  -2   3         41.74         42.43         1.90 o                         
  -6  -2   3         38.13         43.81         1.73 o                         
  -5  -2   3        157.13        176.91         2.50 o                         
  -4  -2   3        669.59        725.45         4.21 o                         
  -3  -2   3        480.17        476.80         3.06 o                         
  -2  -2   3       1735.07       1683.51         4.83 o                         
  -1  -2   3          0.04          1.01         0.29 o                         
   0  -2   3       1123.91       1156.51         1.71 o                         
   1  -2   3       2806.37       2841.43         9.39 o                         
   2  -2   3        706.68        663.63         2.98 o                         
   3  -2   3         77.88         63.14         0.48 o                         
   4  -2   3          4.56          4.12         0.33 o                         
   5  -2   3         64.79         77.12         0.97 o                         
   6  -2   3          6.32          7.58         0.71 o                         
   7  -2   3        198.73        186.00         4.84 o                         
   8  -2   3         10.93         13.51         1.39 o                         
   9  -2   3          6.14          9.41         1.44 o                         
  -9  -1   3         10.30         12.03         1.79 o                         
  -8  -1   3         31.75         31.54         1.86 o                         
  -7  -1   3         58.61         73.15         2.11 o                         
  -6  -1   3         41.75         39.75         1.60 o                         
  -5  -1   3        380.20        389.45         3.33 o                         
  -4  -1   3       1862.54       1949.41         4.49 o                         
  -3  -1   3         94.58         70.41         1.25 o                         
  -2  -1   3       1604.53       1694.22         3.55 o                         
  -1  -1   3       1320.18       1377.13         5.75 o                         
   0  -1   3      18331.81      16662.91        34.69 o                         
   1  -1   3         42.84         36.97         0.84 o                         
   2  -1   3        129.95        139.34         1.07 o                         
   3  -1   3          0.05          0.22         0.20 o                         
   4  -1   3          4.21          8.03         0.79 o                         
   5  -1   3          3.95          4.41         0.55 o                         
   6  -1   3        191.89        183.79         2.36 o                         
   7  -1   3         28.53         22.95         1.43 o                         
   8  -1   3         35.96         33.70         1.68 o                         
   9  -1   3        115.18        117.34         2.56 o                         
  -9   0   3         46.52         45.76         2.20 o                         
  -8   0   3         44.58         44.36         1.94 o                         
  -7   0   3         87.27         83.64         2.13 o                         
  -6   0   3        207.20        194.47         2.64 o                         
  -5   0   3          3.71          3.12         1.01 o                         
  -4   0   3        178.73        166.98         2.81 o                         
  -3   0   3        190.13        146.06         2.95 o                         
  -2   0   3          0.75          1.76         0.37 o                         
  -1   0   3        102.77         96.39         1.51 o                         
   0   0   3       6194.23       6311.17        35.27 o                         
   1   0   3        571.82        590.41         2.62 o                         
   2   0   3         43.82         39.24         0.40 o                         
   3   0   3         31.17         29.47         0.79 o                         
   4   0   3        163.33        163.62         1.63 o                         
   5   0   3        314.96        302.19         1.90 o                         
   6   0   3        284.68        277.02         5.69 o                         
   7   0   3          9.00         11.82         1.72 o                         
   8   0   3         47.24         48.74         1.83 o                         
   9   0   3          5.90          7.00         1.67 o                         
 -10   1   3         22.02         22.80         2.01 o                         
  -9   1   3          9.35          9.25         1.75 o                         
  -8   1   3        107.76        114.38         2.58 o                         
  -7   1   3        153.55        143.97         2.54 o                         
  -6   1   3        120.88        126.97         4.20 o                         
  -5   1   3         87.72         88.65         2.67 o                         
  -4   1   3         95.79         85.63         0.84 o                         
  -3   1   3         60.50         63.34         0.71 o                         
  -2   1   3        282.54        313.45         1.75 o                         
  -1   1   3       3194.94       3361.60         4.45 o                         
   0   1   3        228.70        252.26         1.23 o                         
   1   1   3       2317.62       2167.39         3.04 o                         
   2   1   3        600.62        588.81         1.89 o                         
   3   1   3        380.18        399.86         2.44 o                         
   4   1   3         12.74         15.88         0.82 o                         
   5   1   3         28.18         30.45         1.34 o                         
   6   1   3          5.40          7.47         1.18 o                         
   7   1   3         46.83         46.33         2.01 o                         
   8   1   3          8.28         10.16         1.52 o                         
 -10   2   3         30.44         36.30         2.23 o                         
  -9   2   3         96.36        108.06         2.71 o                         
  -8   2   3         51.95         59.29         2.00 o                         
  -7   2   3         12.08         15.45         1.12 o                         
  -6   2   3       1124.66       1108.84         4.31 o                         
  -5   2   3        344.52        371.48         5.58 o                         
  -4   2   3        130.69        112.68         1.28 o                         
  -3   2   3       2969.56       2960.97         6.23 o                         
  -2   2   3         53.51         56.47         1.92 o                         
  -1   2   3       1207.03       1316.76         4.51 o                         
   0   2   3          0.48          1.46         0.39 o                         
   1   2   3          1.77          2.09         0.30 o                         
   2   2   3        146.94        149.04         1.66 o                         
   3   2   3         16.14         16.19         1.42 o                         
   4   2   3         71.53         63.42         1.03 o                         
   5   2   3        353.10        332.90         2.42 o                         
   6   2   3         56.97         54.04         1.70 o                         
   7   2   3         16.55         17.91         1.66 o                         
   8   2   3          2.49          0.96         1.67 o                         
 -10   3   3          2.84          4.04         1.72 o                         
  -9   3   3         46.68         45.36         2.08 o                         
  -8   3   3         38.96         34.58         1.23 o                         
  -7   3   3        139.85        139.28         1.91 o                         
  -6   3   3         13.05         11.67         0.96 o                         
  -5   3   3        277.46        296.27         3.54 o                         
  -4   3   3       1978.02       2314.34        11.55 o                         
  -3   3   3        290.35        320.54         4.58 o                         
  -2   3   3        294.73        299.21        13.46 o                         
  -1   3   3        647.19        700.27         3.61 o                         
   0   3   3          0.36          0.59         0.24 o                         
   1   3   3        370.02        377.58         2.00 o                         
   2   3   3        293.47        299.16         1.89 o                         
   3   3   3        213.39        205.18         2.86 o                         
   4   3   3        154.39        144.82         1.52 o                         
   5   3   3         14.56         12.34         0.87 o                         
   6   3   3         44.61         51.52         4.69 o                         
   7   3   3        146.02        142.32         3.58 o                         
 -10   4   3          2.14         -0.37         1.75 o                         
  -9   4   3          4.34          6.38         1.16 o                         
  -8   4   3          0.75          0.18         0.90 o                         
  -7   4   3         42.90         40.08         2.30 o                         
  -6   4   3        210.02        200.52         3.31 o                         
  -5   4   3        342.76        348.59         2.83 o                         
  -4   4   3        305.61        293.86         5.76 o                         
  -3   4   3        337.99        370.77         2.44 o                         
  -2   4   3          9.65         10.56         0.70 o                         
  -1   4   3         95.58         89.34         1.07 o                         
   0   4   3         32.00         17.83         0.40 o                         
   1   4   3        321.63        329.66         1.63 o                         
   2   4   3          0.48          0.27         0.46 o                         
   3   4   3         27.35         24.40         0.83 o                         
   4   4   3          1.24          0.03         0.85 o                         
   5   4   3         13.89         12.94         0.88 o                         
   6   4   3          8.93          9.57         1.43 o                         
   7   4   3          7.39          6.96         1.92 o                         
 -10   5   3          0.66          3.38         1.28 o                         
  -9   5   3         79.42         86.35         1.88 o                         
  -8   5   3          5.87          4.45         1.00 o                         
  -7   5   3        113.88        113.82         2.90 o                         
  -6   5   3          0.02         -0.68         1.46 o                         
  -5   5   3        155.86        164.90         2.09 o                         
  -4   5   3        262.28        262.91         2.36 o                         
  -3   5   3        124.07        133.43         1.64 o                         
  -2   5   3        119.78        153.03         1.67 o                         
  -1   5   3         39.20         48.28         1.40 o                         
   0   5   3         22.84         21.18         0.78 o                         
   1   5   3        472.76        496.62         5.92 o                         
   2   5   3          0.01         -0.49         0.81 o                         
   3   5   3        101.83         99.95         3.60 o                         
   4   5   3          5.48          8.33         3.06 o                         
   5   5   3         69.05         68.16         2.60 o                         
   6   5   3         34.76         40.00         2.36 o                         
 -10   6   3         17.16         24.07         1.40 o                         
  -9   6   3          9.95          6.08         1.19 o                         
  -8   6   3          0.83          0.11         1.53 o                         
  -7   6   3         37.55         36.62         2.22 o                         
  -6   6   3        149.14        142.89         2.62 o                         
  -5   6   3          4.36          2.42         0.85 o                         
  -4   6   3         13.90         10.59         1.62 o                         
  -3   6   3        555.35        550.78         3.32 o                         
  -2   6   3         31.62         32.41         1.01 o                         
  -1   6   3          1.02          1.17         0.59 o                         
   0   6   3         12.31         10.69         0.90 o                         
   1   6   3         62.36         65.64         1.65 o                         
   2   6   3        209.03        204.27         2.25 o                         
   3   6   3          6.17          4.72         0.93 o                         
   4   6   3          0.36         -0.60         0.95 o                         
   5   6   3          0.00         -1.48         1.82 o                         
  -9   7   3          0.42         -1.77         1.77 o                         
  -8   7   3         65.69         64.34         2.67 o                         
  -7   7   3        228.48        219.95         4.34 o                         
  -6   7   3        120.87        123.05         3.36 o                         
  -5   7   3          0.36         -1.72         1.82 o                         
  -4   7   3        635.25        642.34         3.96 o                         
  -3   7   3         83.22         73.50         4.29 o                         
  -2   7   3         21.18         14.03         1.24 o                         
  -1   7   3         37.40         45.70         1.13 o                         
   0   7   3         45.60         37.52         1.14 o                         
   1   7   3          6.99          4.53         0.91 o                         
   2   7   3        112.31        109.35         2.61 o                         
   3   7   3          8.48          5.63         1.11 o                         
   4   7   3          5.35          3.30         1.06 o                         
  -9   8   3         16.75         18.29         2.44 o                         
  -8   8   3         53.31         48.13         2.63 o                         
  -7   8   3          2.52          1.22         1.90 o                         
  -6   8   3         33.64         34.90         2.38 o                         
  -5   8   3        268.66        237.29         4.63 o                         
  -4   8   3         48.63         37.89         2.65 o                         
  -3   8   3         33.43         30.21         2.46 o                         
  -2   8   3        107.55        113.59         3.28 o                         
  -1   8   3        188.38        185.16         3.90 o                         
   0   8   3        228.78        226.91         3.16 o                         
   1   8   3         16.93         14.65         1.54 o                         
   2   8   3         13.52         17.01         1.33 o                         
   3   8   3          2.82          4.21         1.11 o                         
  -9   9   3          2.24          5.07         1.96 o                         
  -8   9   3          3.42          1.36         1.94 o                         
  -7   9   3          0.01          2.06         2.09 o                         
  -6   9   3          0.43          0.16         2.02 o                         
  -5   9   3         90.25         70.22         3.13 o                         
  -4   9   3          3.24          3.08         2.22 o                         
  -3   9   3         94.29         76.75         3.24 o                         
  -2   9   3         32.07         39.56         2.67 o                         
  -1   9   3        406.09        393.60         4.62 o                         
   0   9   3         70.10         72.72         2.39 o                         
   1   9   3         64.15         66.59         1.67 o                         
   2   9   3         11.26         14.94         1.22 o                         
  -8  10   3         35.51         39.12         2.93 o                         
  -7  10   3         63.78         70.28         3.31 o                         
  -6  10   3          8.34          9.52         2.18 o                         
  -5  10   3         21.48         17.56         2.66 o                         
  -4  10   3          1.03          2.76         1.98 o                         
  -3  10   3         14.15         15.03         2.43 o                         
  -2  10   3          0.76          3.86         2.28 o                         
  -1  10   3        119.86        109.24         5.80 o                         
   0  10   3          1.12          0.38         1.60 o                         
   1  10   3         14.95         11.69         1.88 o                         
  -6  11   3          7.76          5.94         2.57 o                         
  -5  11   3          7.69          8.58         2.54 o                         
  -4  11   3         17.51         19.44         2.66 o                         
  -3  11   3          0.67         -2.40         2.40 o                         
  -2  11   3         23.09         16.01         2.54 o                         
  -1  11   3         62.51         71.05         2.09 o                         
   2 -13   4         28.12         31.12         2.11 o                         
   3 -13   4          0.38         -1.84         1.84 o                         
   4 -13   4         25.84         31.87         2.71 o                         
  -1 -12   4          5.13          7.13         1.83 o                         
   0 -12   4         16.35         18.70         1.88 o                         
   1 -12   4         14.83         13.12         1.27 o                         
   2 -12   4          0.01         -0.40         1.21 o                         
   3 -12   4          0.01          1.58         1.62 o                         
   4 -12   4          1.59          0.45         1.99 o                         
   5 -12   4         27.90         29.69         2.24 o                         
   6 -12   4          1.31          1.10         1.56 o                         
  -2 -11   4        122.26        134.57         3.41 o                         
  -1 -11   4        138.78        144.89         3.45 o                         
   0 -11   4         18.95         15.65         1.96 o                         
   1 -11   4        164.28        162.63         2.50 o                         
   2 -11   4         14.92         15.05         1.44 o                         
   3 -11   4          0.41         -0.86         1.17 o                         
   4 -11   4         38.51         37.50         2.25 o                         
   5 -11   4         66.44         61.48         2.73 o                         
   6 -11   4         27.90         33.72         2.29 o                         
   7 -11   4          2.16          1.45         1.96 o                         
  -4 -10   4          3.51          3.52         1.88 o                         
  -3 -10   4          1.34          2.13         1.80 o                         
  -2 -10   4          3.81          6.38         1.81 o                         
  -1 -10   4         19.19         20.55         1.91 o                         
   0 -10   4        466.32        481.53         4.65 o                         
   1 -10   4        405.49        442.76        11.45 o                         
   2 -10   4        376.52        363.59         2.71 o                         
   3 -10   4         21.49         18.96         1.42 o                         
   4 -10   4          8.20          7.33         1.73 o                         
   5 -10   4         23.90         23.04         1.94 o                         
   6 -10   4          0.00         -0.14         1.65 o                         
   7 -10   4         12.49          8.20         1.75 o                         
   8 -10   4          6.05          2.91         1.97 o                         
  -5  -9   4          0.35          0.63         1.85 o                         
  -4  -9   4          4.57          5.31         1.55 o                         
  -3  -9   4          4.00          2.89         1.60 o                         
  -2  -9   4          0.43         -0.23         1.54 o                         
  -1  -9   4        102.23         97.13         1.78 o                         
   0  -9   4        104.28        108.18         1.90 o                         
   1  -9   4         21.80         19.69         0.98 o                         
   2  -9   4         13.00         13.46         1.69 o                         
   3  -9   4        178.37        175.40         3.39 o                         
   4  -9   4       2326.30       2229.45        11.13 o                         
   5  -9   4         63.41         63.19         2.47 o                         
   6  -9   4         42.62         44.20         2.43 o                         
   7  -9   4         70.11         58.47         2.68 o                         
   8  -9   4          8.12          9.42         1.99 o                         
   9  -9   4         30.78         37.18         2.40 o                         
  -6  -8   4          1.29          0.05         1.17 o                         
  -5  -8   4         27.67         32.18         1.48 o                         
  -4  -8   4         71.37         76.38         2.51 o                         
  -3  -8   4          0.40          0.48         1.41 o                         
  -2  -8   4        182.65        167.09         3.07 o                         
  -1  -8   4        205.17        203.32         1.73 o                         
   0  -8   4        469.43        482.62         4.12 o                         
   1  -8   4         15.61         18.99         0.84 o                         
   2  -8   4         30.93         38.78         0.95 o                         
   3  -8   4        230.53        232.35         3.45 o                         
   4  -8   4          0.18         -1.53         1.53 o                         
   5  -8   4        193.85        190.77         3.55 o                         
   6  -8   4        244.30        250.60         4.15 o                         
   7  -8   4         59.02         59.74         2.52 o                         
   8  -8   4         28.93         32.06         2.30 o                         
   9  -8   4          4.01          8.29         1.93 o                         
  -6  -7   4         30.59         30.82         1.58 o                         
  -5  -7   4         77.77         72.42         1.83 o                         
  -4  -7   4          9.35          9.37         1.01 o                         
  -3  -7   4        225.43        219.27         2.53 o                         
  -2  -7   4         21.25         19.20         0.63 o                         
  -1  -7   4         36.49         37.40         0.85 o                         
   0  -7   4        111.28        114.26         1.26 o                         
   1  -7   4         54.69         70.39         0.89 o                         
   2  -7   4         41.20         44.88         0.94 o                         
   3  -7   4        147.00        136.74         2.08 o                         
   4  -7   4          0.12          0.29         1.23 o                         
   5  -7   4        195.65        199.91         2.49 o                         
   6  -7   4        108.02        107.47         1.84 o                         
   7  -7   4        387.42        371.62         4.05 o                         
   8  -7   4          3.95          4.29         1.51 o                         
   9  -7   4         27.75         39.85         2.55 o                         
  -7  -6   4          3.81          3.74         1.97 o                         
  -6  -6   4          0.61         -0.81         1.18 o                         
  -5  -6   4          0.04          6.65         1.45 o                         
  -4  -6   4          0.03         -0.20         1.35 o                         
  -3  -6   4         70.01         70.64         2.71 o                         
  -2  -6   4        162.88        175.78         1.35 o                         
  -1  -6   4        219.07        225.31         2.92 o                         
   0  -6   4         13.34         22.44         0.43 o                         
   1  -6   4        651.00        651.35         2.15 o                         
   2  -6   4          3.46          1.71         0.42 o                         
   3  -6   4        429.11        398.62         8.14 o                         
   4  -6   4         16.75         19.44         0.88 o                         
   5  -6   4         22.54         20.88         0.97 o                         
   6  -6   4         15.80         16.41         1.07 o                         
   7  -6   4        123.29        121.41         2.08 o                         
   8  -6   4         16.28         18.30         1.91 o                         
   9  -6   4          9.17          9.17         2.17 o                         
  -8  -5   4          0.31         -0.99         1.38 o                         
  -7  -5   4         80.03         73.87         2.69 o                         
  -6  -5   4          8.28          9.67         1.57 o                         
  -5  -5   4        104.22        104.39         3.18 o                         
  -4  -5   4         32.46         31.46         1.18 o                         
  -3  -5   4        189.23        170.65         1.63 o                         
  -2  -5   4        418.90        401.78         8.19 o                         
  -1  -5   4         32.82         25.76         0.78 o                         
   0  -5   4       1891.97       1975.23         6.75 o                         
   1  -5   4       1256.66       1329.07         4.22 o                         
   2  -5   4          1.91          1.65         0.38 o                         
   3  -5   4       1382.98       1468.56         4.48 o                         
   4  -5   4         27.80         32.92         0.94 o                         
   5  -5   4          3.50          3.38         0.76 o                         
   6  -5   4        174.93        175.13         3.55 o                         
   7  -5   4        115.23        113.77         2.87 o                         
   8  -5   4         35.51         34.73         2.26 o                         
   9  -5   4         33.09         36.34         2.62 o                         
  -8  -4   4        128.72        118.48         3.12 o                         
  -7  -4   4          3.31          4.71         1.64 o                         
  -6  -4   4          6.34         10.88         1.55 o                         
  -5  -4   4        204.01        191.76         2.89 o                         
  -4  -4   4         26.58         18.11         1.28 o                         
  -3  -4   4         49.73         44.97         0.91 o                         
  -2  -4   4        131.79        140.38         1.33 o                         
  -1  -4   4          1.16          1.72         0.38 o                         
   0  -4   4        860.12        898.03         2.15 o                         
   1  -4   4         31.65         27.30         0.45 o                         
   2  -4   4         10.27         16.27         0.53 o                         
   3  -4   4        786.34        950.30         4.93 o                         
   4  -4   4        131.72        140.15         1.78 o                         
   5  -4   4         25.62         25.26         0.87 o                         
   6  -4   4        218.76        227.60         3.54 o                         
   7  -4   4         53.08         53.19         2.31 o                         
   8  -4   4         27.22         26.78         2.02 o                         
   9  -4   4         20.55         17.38         2.24 o                         
  -9  -3   4          2.70          3.18         1.79 o                         
  -8  -3   4         23.21         18.58         1.80 o                         
  -7  -3   4         23.58         21.91         1.72 o                         
  -6  -3   4        217.75        203.92         3.12 o                         
  -5  -3   4          1.21          1.24         1.15 o                         
  -4  -3   4        144.04        132.26         2.10 o                         
  -3  -3   4        382.78        377.24         2.99 o                         
  -2  -3   4        618.07        591.73         2.28 o                         
  -1  -3   4        418.11        416.00         1.47 o                         
   0  -3   4         90.52         74.35         1.05 o                         
   1  -3   4        610.57        630.79         3.75 o                         
   2  -3   4        411.62        391.65         1.24 o                         
   3  -3   4        113.01        117.28         0.95 o                         
   4  -3   4          2.26          4.07         0.28 o                         
   5  -3   4       1003.87       1040.97        12.16 o                         
   6  -3   4         20.17         22.24         2.01 o                         
   7  -3   4         25.94         26.61         2.89 o                         
   8  -3   4          2.00          2.33         1.08 o                         
   9  -3   4          7.67          2.24         2.19 o                         
  -9  -2   4          7.64          8.82         2.05 o                         
  -8  -2   4         34.36         32.79         1.90 o                         
  -7  -2   4         52.55         61.87         2.17 o                         
  -6  -2   4        280.73        298.90         3.48 o                         
  -5  -2   4          2.97          2.54         1.16 o                         
  -4  -2   4        255.64        289.04         2.77 o                         
  -3  -2   4        238.01        244.92         2.25 o                         
  -2  -2   4        588.84        552.14         2.83 o                         
  -1  -2   4        187.61        177.95         1.41 o                         
   0  -2   4       2824.89       2949.37         3.67 o                         
   1  -2   4       2843.31       2930.24         8.72 o                         
   2  -2   4          0.20          0.06         0.29 o                         
   3  -2   4         20.67         24.90         0.33 o                         
   4  -2   4         16.28         20.46         0.38 o                         
   5  -2   4         32.46         33.25         1.08 o                         
   6  -2   4        256.67        230.89         5.70 o                         
   7  -2   4        181.14        176.79         2.50 o                         
   8  -2   4         22.78         21.07         1.38 o                         
   9  -2   4          4.86          6.60         1.39 o                         
  -9  -1   4         20.17         21.76         2.03 o                         
  -8  -1   4          2.16         -0.12         1.57 o                         
  -7  -1   4          8.96          9.63         1.50 o                         
  -6  -1   4        130.77        122.52         2.33 o                         
  -5  -1   4         31.33         32.01         1.35 o                         
  -4  -1   4          3.26          3.24         0.87 o                         
  -3  -1   4       1854.21       1750.18        13.33 o                         
  -2  -1   4       1092.45       1200.03         3.08 o                         
  -1  -1   4         47.49         47.29         0.47 o                         
   0  -1   4       4688.67       4721.87         7.07 o                         
   1  -1   4        161.06        168.54         2.18 o                         
   2  -1   4         53.41         57.48         0.73 o                         
   3  -1   4       1116.84       1081.53         2.59 o                         
   4  -1   4        709.54        693.52         2.57 o                         
   5  -1   4        102.49         93.47         1.61 o                         
   6  -1   4         12.89         12.80         2.09 o                         
   7  -1   4         18.35         21.30         1.33 o                         
   8  -1   4         18.49         18.83         1.40 o                         
   9  -1   4         17.74         15.48         1.75 o                         
 -10   0   4          4.77          3.50         2.03 o                         
  -9   0   4          3.34          6.69         1.72 o                         
  -8   0   4         72.64         79.45         2.29 o                         
  -7   0   4         80.46         83.77         2.15 o                         
  -6   0   4        107.69        123.65         2.22 o                         
  -5   0   4        126.27        133.90         1.41 o                         
  -4   0   4        121.64        127.06         1.87 o                         
  -3   0   4        110.74         88.04         0.79 o                         
  -2   0   4          0.29          1.00         0.25 o                         
  -1   0   4       6475.92       6161.72        18.88 o                         
   0   0   4        298.84        300.34         1.08 o                         
   1   0   4        830.58        827.42         2.63 o                         
   2   0   4        530.51        598.01         2.56 o                         
   3   0   4        159.68        160.42         1.24 o                         
   4   0   4          3.60          5.29         0.43 o                         
   5   0   4         54.85         59.11         1.46 o                         
   6   0   4          2.66          5.02         1.69 o                         
   7   0   4          0.18          0.71         1.15 o                         
   8   0   4          1.94          2.50         1.43 o                         
 -10   1   4         37.77         48.02         2.27 o                         
  -9   1   4         12.97         17.11         1.76 o                         
  -8   1   4        275.52        267.63         3.63 o                         
  -7   1   4        136.89        135.35         2.48 o                         
  -6   1   4        430.80        412.79         2.88 o                         
  -5   1   4        578.24        562.44        13.67 o                         
  -4   1   4        293.19        276.83         1.89 o                         
  -3   1   4       1655.67       1682.27         6.56 o                         
  -2   1   4         83.26         73.63         0.64 o                         
  -1   1   4         75.43         76.35         1.91 o                         
   0   1   4         77.40         77.26         0.98 o                         
   1   1   4        229.25        228.32         1.68 o                         
   2   1   4        454.30        413.91         2.23 o                         
   3   1   4       3553.50       3618.17         9.50 o                         
   4   1   4        423.31        418.07         2.13 o                         
   5   1   4        103.14        101.44         1.86 o                         
   6   1   4         53.34         44.03         1.54 o                         
   7   1   4         22.02         22.04         1.45 o                         
   8   1   4         24.55         22.11         1.62 o                         
 -10   2   4          5.48          6.08         1.96 o                         
  -9   2   4          1.19          1.52         1.45 o                         
  -8   2   4         31.32         30.72         2.05 o                         
  -7   2   4          3.53          6.00         1.34 o                         
  -6   2   4         31.19         32.24         1.12 o                         
  -5   2   4         24.14         20.92         0.85 o                         
  -4   2   4        100.09         91.77         1.00 o                         
  -3   2   4        144.37        192.23         1.22 o                         
  -2   2   4         46.99         79.17         1.08 o                         
  -1   2   4        169.16        184.65         1.54 o                         
   0   2   4        449.97        459.94         6.91 o                         
   1   2   4          0.12          1.45         0.34 o                         
   2   2   4        631.11        628.67         2.24 o                         
   3   2   4         40.95         32.83         1.00 o                         
   4   2   4        155.30        148.33         3.20 o                         
   5   2   4        530.40        544.14        10.55 o                         
   6   2   4         49.52         53.10         1.68 o                         
   7   2   4         38.36         34.12         1.62 o                         
 -10   3   4          9.24         11.31         1.72 o                         
  -9   3   4         15.71         19.75         1.19 o                         
  -8   3   4         17.86         19.91         1.15 o                         
  -7   3   4        449.24        445.38         3.16 o                         
  -6   3   4        517.13        497.75         4.76 o                         
  -5   3   4        803.49        834.13         4.26 o                         
  -4   3   4        321.39        348.37         1.85 o                         
  -3   3   4         96.65         88.92         1.34 o                         
  -2   3   4        326.20        339.36         2.21 o                         
  -1   3   4         25.82         18.71         0.64 o                         
   0   3   4         35.21         60.51         0.64 o                         
   1   3   4          1.31          2.87         0.38 o                         
   2   3   4         57.54         55.37         0.83 o                         
   3   3   4         83.96         89.09         1.15 o                         
   4   3   4          0.67          0.50         0.69 o                         
   5   3   4         12.86         10.89         1.16 o                         
   6   3   4         15.21         18.26         1.44 o                         
   7   3   4          2.70          5.02         1.45 o                         
 -10   4   4          0.01          0.28         0.97 o                         
  -9   4   4         37.31         46.20         1.56 o                         
  -8   4   4         23.27         20.82         1.20 o                         
  -7   4   4         47.01         48.01         2.15 o                         
  -6   4   4         58.48         76.18         2.30 o                         
  -5   4   4         13.15         16.87         1.35 o                         
  -4   4   4        743.60        829.37         4.03 o                         
  -3   4   4        731.78        839.52        12.29 o                         
  -2   4   4         87.02         92.51         1.36 o                         
  -1   4   4       1496.03       1655.54         6.51 o                         
   0   4   4         70.36         78.66         1.12 o                         
   1   4   4          8.55         12.92         1.07 o                         
   2   4   4          3.52          3.17         0.89 o                         
   3   4   4        457.28        453.68         3.08 o                         
   4   4   4         11.41          9.19         1.51 o                         
   5   4   4         62.14         57.84         2.43 o                         
   6   4   4         21.05         24.26         2.17 o                         
 -10   5   4          6.80         10.41         1.21 o                         
  -9   5   4         12.71         11.54         1.25 o                         
  -8   5   4         14.31         12.41         1.13 o                         
  -7   5   4          0.06          0.44         1.46 o                         
  -6   5   4         32.01         28.06         1.28 o                         
  -5   5   4        232.84        213.95         2.37 o                         
  -4   5   4         15.84         16.50         0.97 o                         
  -3   5   4         78.65         53.54         1.22 o                         
  -2   5   4        135.10        142.65         3.06 o                         
  -1   5   4        110.18         99.06         1.66 o                         
   0   5   4        178.51        174.97         3.18 o                         
   1   5   4        102.24        111.99         1.54 o                         
   2   5   4         34.22         34.46         1.26 o                         
   3   5   4        110.66        101.91         2.02 o                         
   4   5   4          9.80          6.09         1.60 o                         
   5   5   4          0.11         -0.82         1.52 o                         
   6   5   4          0.36          2.00         1.88 o                         
 -10   6   4         24.99         28.90         1.52 o                         
  -9   6   4         95.66         95.12         4.43 o                         
  -8   6   4         23.57         24.78         1.99 o                         
  -7   6   4         51.04         46.11         2.38 o                         
  -6   6   4          5.13          9.65         1.11 o                         
  -5   6   4         26.85         23.70         2.12 o                         
  -4   6   4         39.49         51.71         1.95 o                         
  -3   6   4          4.27          4.59         0.85 o                         
  -2   6   4         12.29         12.82         0.90 o                         
  -1   6   4          3.02          4.32         0.70 o                         
   0   6   4         85.73         93.97         1.47 o                         
   1   6   4         43.88         34.56         1.18 o                         
   2   6   4          6.89          7.29         1.01 o                         
   3   6   4          7.36          6.76         1.00 o                         
   4   6   4         50.59         47.15         2.46 o                         
   5   6   4         36.58         33.96         2.34 o                         
  -9   7   4          0.11         -0.03         1.96 o                         
  -8   7   4         75.82         70.14         2.89 o                         
  -7   7   4         62.22         61.60         2.70 o                         
  -6   7   4          4.58          0.51         1.70 o                         
  -5   7   4          0.90          0.05         1.25 o                         
  -4   7   4        378.14        373.39         3.20 o                         
  -3   7   4        375.83        352.81         5.48 o                         
  -2   7   4        146.56        150.75         2.34 o                         
  -1   7   4         24.41         26.90         1.06 o                         
   0   7   4        197.86        199.14         2.18 o                         
   1   7   4         65.45         63.14         1.50 o                         
   2   7   4         82.25         87.18         1.77 o                         
   3   7   4          6.82          6.01         1.11 o                         
   4   7   4         14.09         10.45         1.96 o                         
  -9   8   4         16.91         20.52         2.31 o                         
  -8   8   4         21.48         17.50         2.31 o                         
  -7   8   4         11.40         12.14         2.07 o                         
  -6   8   4          2.50          1.38         1.97 o                         
  -5   8   4        178.18        144.99         3.88 o                         
  -4   8   4        136.20        142.29         3.84 o                         
  -3   8   4        135.92        118.77         2.51 o                         
  -2   8   4        142.40        140.57         3.58 o                         
  -1   8   4         99.09         94.21         5.69 o                         
   0   8   4          8.04          9.66         1.06 o                         
   1   8   4         33.64         36.28         1.35 o                         
   2   8   4         13.85         16.86         1.25 o                         
   3   8   4         18.40         19.79         1.37 o                         
  -8   9   4         20.92         20.91         2.27 o                         
  -7   9   4         62.54         60.69         3.06 o                         
  -6   9   4          8.72         10.64         2.11 o                         
  -5   9   4         11.75         12.64         2.25 o                         
  -4   9   4         71.44         65.44         3.09 o                         
  -3   9   4        161.07        140.30         4.00 o                         
  -2   9   4          1.34          4.40         2.29 o                         
  -1   9   4          4.12          5.33         1.69 o                         
   0   9   4          3.94          3.76         1.08 o                         
   1   9   4          0.06         -0.08         1.12 o                         
   2   9   4         21.58         25.99         1.43 o                         
  -7  10   4         13.08         18.04         2.46 o                         
  -6  10   4          0.77         -2.20         2.20 o                         
  -5  10   4          0.61          1.42         2.31 o                         
  -4  10   4         48.84         48.29         3.13 o                         
  -3  10   4        101.27         90.40         3.60 o                         
  -2  10   4         37.88         41.57         3.08 o                         
  -1  10   4         73.56         74.74         5.05 o                         
   0  10   4         26.16         34.53         2.34 o                         
  -5  11   4          6.48         10.51         2.48 o                         
  -4  11   4          7.17          9.06         2.35 o                         
  -3  11   4          6.89          3.82         2.40 o                         
  -2  11   4          9.85         11.96         2.61 o                         
   2 -13   5         13.38         12.55         1.45 o                         
   3 -13   5          2.29          0.43         1.84 o                         
   4 -13   5         11.14         15.37         2.25 o                         
  -1 -12   5         25.08         26.80         2.33 o                         
   0 -12   5          1.24         -1.27         1.59 o                         
   1 -12   5         16.64         19.41         1.33 o                         
   2 -12   5         14.95         16.58         1.34 o                         
   3 -12   5         23.34         25.70         2.18 o                         
   4 -12   5         41.24         45.59         2.80 o                         
   5 -12   5          1.70          1.39         2.03 o                         
   6 -12   5         21.14         25.14         1.69 o                         
  -2 -11   5        164.95        177.25         3.80 o                         
  -1 -11   5        125.72        136.20         3.38 o                         
   0 -11   5         91.10         97.53         2.03 o                         
   1 -11   5         20.60         17.63         1.34 o                         
   2 -11   5         15.51         13.51         1.25 o                         
   3 -11   5          0.10         -0.30         1.78 o                         
   4 -11   5         15.70         13.31         1.88 o                         
   5 -11   5        116.45        111.03         2.31 o                         
   6 -11   5          0.13          2.29         1.29 o                         
   7 -11   5          0.44         -0.76         1.69 o                         
  -4 -10   5         16.25         15.23         2.15 o                         
  -3 -10   5         10.74         10.45         1.85 o                         
  -2 -10   5         10.32         10.75         1.65 o                         
  -1 -10   5          8.15          7.01         1.50 o                         
   0 -10   5         13.47         17.28         1.34 o                         
   1 -10   5         25.73         27.06         1.35 o                         
   2 -10   5        614.01        629.52         4.15 o                         
   3 -10   5         29.26         29.19         1.46 o                         
   4 -10   5        178.87        185.74         3.52 o                         
   5 -10   5          4.10          4.50         1.27 o                         
   6 -10   5          6.01          3.77         1.72 o                         
   7 -10   5         40.23         48.24         2.45 o                         
   8 -10   5          3.31          5.80         1.89 o                         
  -5  -9   5          7.60          7.84         1.98 o                         
  -4  -9   5         30.26         25.44         1.93 o                         
  -3  -9   5         48.60         53.33         2.35 o                         
  -2  -9   5        196.25        201.86         3.46 o                         
  -1  -9   5          7.59          5.35         0.82 o                         
   0  -9   5         28.31         24.44         1.25 o                         
   1  -9   5          1.14          0.91         0.93 o                         
   2  -9   5          7.70          6.01         0.96 o                         
   3  -9   5         41.32         40.99         1.50 o                         
   4  -9   5         16.56         20.73         2.17 o                         
   5  -9   5         33.03         34.67         2.00 o                         
   6  -9   5         44.04         41.01         2.20 o                         
   7  -9   5         19.44         21.47         2.14 o                         
   8  -9   5        116.42        112.47         3.33 o                         
  -6  -8   5          7.54         10.71         1.69 o                         
  -5  -8   5          3.68          4.52         1.63 o                         
  -4  -8   5          0.41          1.22         1.58 o                         
  -3  -8   5          2.19          2.05         1.33 o                         
  -2  -8   5         56.21         61.01         1.12 o                         
  -1  -8   5          9.35          8.84         0.76 o                         
   0  -8   5          0.17          0.23         0.85 o                         
   1  -8   5          1.59          1.20         0.64 o                         
   2  -8   5          1.49          1.11         0.53 o                         
   3  -8   5        474.86        480.42         3.28 o                         
   4  -8   5        331.94        313.37         2.29 o                         
   5  -8   5        106.51         96.63         2.07 o                         
   6  -8   5         11.14         12.64         1.85 o                         
   7  -8   5        112.63        115.17         2.92 o                         
   8  -8   5        114.45        106.56         3.62 o                         
   9  -8   5         64.78         58.46         2.72 o                         
  -6  -7   5          6.76          8.49         1.47 o                         
  -5  -7   5          1.47          2.79         2.16 o                         
  -4  -7   5        145.27        156.81         4.78 o                         
  -3  -7   5         77.27         88.08         1.51 o                         
  -2  -7   5        184.17        184.41         2.06 o                         
  -1  -7   5        480.03        459.19         2.34 o                         
   0  -7   5         79.32         76.62         1.89 o                         
   1  -7   5        530.53        553.10         4.17 o                         
   2  -7   5         31.96         31.78         0.67 o                         
   3  -7   5         92.84         86.97         1.94 o                         
   4  -7   5          8.68         12.18         0.75 o                         
   5  -7   5         25.70         22.59         1.06 o                         
   6  -7   5         60.71         55.65         1.50 o                         
   7  -7   5         16.85         18.14         1.32 o                         
   8  -7   5          4.43          6.21         1.73 o                         
   9  -7   5          0.21          3.17         1.82 o                         
  -7  -6   5         33.70         40.21         2.34 o                         
  -6  -6   5         28.60         33.56         2.15 o                         
  -5  -6   5         33.96         28.62         1.75 o                         
  -4  -6   5         42.47         38.84         1.18 o                         
  -3  -6   5        288.04        272.49         7.42 o                         
  -2  -6   5        270.03        281.89         1.71 o                         
  -1  -6   5       1015.76       1058.66         4.44 o                         
   0  -6   5        317.37        322.37         1.39 o                         
   1  -6   5       1353.20       1448.51         4.97 o                         
   2  -6   5         19.12         26.29         0.58 o                         
   3  -6   5          2.43          0.31         0.52 o                         
   4  -6   5        334.53        345.72         2.16 o                         
   5  -6   5         12.95         11.66         0.75 o                         
   6  -6   5        180.19        177.44         1.84 o                         
   7  -6   5        229.51        229.05         3.82 o                         
   8  -6   5         16.80         18.00         2.03 o                         
   9  -6   5        128.12        147.45         3.69 o                         
  -8  -5   5          0.51          2.06         2.01 o                         
  -7  -5   5         52.20         48.82         2.39 o                         
  -6  -5   5          0.10          0.77         1.50 o                         
  -5  -5   5          2.88          2.68         0.99 o                         
  -4  -5   5         10.49          7.62         0.84 o                         
  -3  -5   5          2.31          2.85         0.69 o                         
  -2  -5   5          5.06          4.55         0.52 o                         
  -1  -5   5        326.21        336.84         1.68 o                         
   0  -5   5         39.91         34.90         0.56 o                         
   1  -5   5       2200.77       2517.82         9.75 o                         
   2  -5   5        240.55        257.76         1.60 o                         
   3  -5   5         67.64         80.13         1.78 o                         
   4  -5   5         53.75         44.19         0.89 o                         
   5  -5   5         71.83         73.65         1.15 o                         
   6  -5   5         24.84         24.17         1.66 o                         
   7  -5   5         77.58         85.50         2.62 o                         
   8  -5   5         43.87         46.17         2.45 o                         
   9  -5   5         41.67         42.78         2.78 o                         
  -8  -4   5         26.89         19.63         2.04 o                         
  -7  -4   5          2.77          3.11         1.65 o                         
  -6  -4   5          8.72         15.33         1.64 o                         
  -5  -4   5         31.97         28.73         1.55 o                         
  -4  -4   5        171.16        166.35         1.72 o                         
  -3  -4   5        179.74        197.81         9.76 o                         
  -2  -4   5        208.43        183.85         1.48 o                         
  -1  -4   5        171.70        138.30         1.49 o                         
   0  -4   5       2468.25       2361.99         8.19 o                         
   1  -4   5       1440.06       1589.12         3.55 o                         
   2  -4   5         11.64          9.20         0.30 o                         
   3  -4   5       2705.69       2832.65         3.91 o                         
   4  -4   5         50.48         49.81         0.79 o                         
   5  -4   5         75.04         71.83         2.86 o                         
   6  -4   5          5.49          5.93         1.62 o                         
   7  -4   5        161.83        154.93         3.33 o                         
   8  -4   5          0.25         -1.03         1.81 o                         
   9  -4   5         15.29         15.30         2.37 o                         
  -9  -3   5         32.41         33.39         2.32 o                         
  -8  -3   5         81.23         71.36         2.50 o                         
  -7  -3   5          1.96          0.23         1.40 o                         
  -6  -3   5          3.51          8.38         1.53 o                         
  -5  -3   5          1.50          1.83         1.22 o                         
  -4  -3   5        212.37        237.67         2.70 o                         
  -3  -3   5        204.61        171.52         2.08 o                         
  -2  -3   5          0.15          0.26         0.45 o                         
  -1  -3   5        794.04        772.09         6.27 o                         
   0  -3   5       1261.54       1407.15         4.37 o                         
   1  -3   5          1.36          2.15         0.42 o                         
   2  -3   5         93.29         93.98         1.20 o                         
   3  -3   5         96.02         94.58         1.04 o                         
   4  -3   5         38.20         31.04         0.85 o                         
   5  -3   5        384.45        402.89         7.60 o                         
   6  -3   5        239.12        233.43         2.74 o                         
   7  -3   5         58.44         58.79         1.63 o                         
   8  -3   5         21.39         20.26         2.25 o                         
   9  -3   5         25.92         24.70         2.38 o                         
  -9  -2   5          8.71         11.71         2.13 o                         
  -8  -2   5          8.20          4.97         1.55 o                         
  -7  -2   5         41.35         36.14         1.94 o                         
  -6  -2   5          1.65          1.38         1.28 o                         
  -5  -2   5        329.87        314.27         3.23 o                         
  -4  -2   5         60.48         59.62         1.46 o                         
  -3  -2   5        113.87        117.07         1.66 o                         
  -2  -2   5         69.16         81.62         0.96 o                         
  -1  -2   5         84.83         94.71         0.65 o                         
   0  -2   5       1361.85       1414.18         4.35 o                         
   1  -2   5       1385.82       1356.81         2.82 o                         
   2  -2   5          9.15          6.25         0.42 o                         
   3  -2   5          6.36          4.02         0.32 o                         
   4  -2   5        124.90        125.64         1.12 o                         
   5  -2   5        171.40        161.62         1.96 o                         
   6  -2   5          4.32          4.65         0.97 o                         
   7  -2   5         27.57         28.61         1.41 o                         
   8  -2   5          5.29          5.65         1.12 o                         
  -9  -1   5         63.50         68.09         2.52 o                         
  -8  -1   5         55.90         62.82         2.31 o                         
  -7  -1   5         54.96         56.76         2.01 o                         
  -6  -1   5         26.98         28.55         1.53 o                         
  -5  -1   5         30.71         27.79         1.31 o                         
  -4  -1   5        121.51        125.86         2.97 o                         
  -3  -1   5        998.37        955.15         2.54 o                         
  -2  -1   5         16.73         15.83         0.39 o                         
  -1  -1   5       1564.24       1571.95         4.57 o                         
   0  -1   5       2269.67       2509.77        14.39 o                         
   1  -1   5        117.80        139.96         0.84 o                         
   2  -1   5         19.17         29.20         0.49 o                         
   3  -1   5        143.81        158.87         1.64 o                         
   4  -1   5        423.32        414.92         3.35 o                         
   5  -1   5         24.26         19.13         1.07 o                         
   6  -1   5          5.31          3.53         1.04 o                         
   7  -1   5          2.96          1.57         1.12 o                         
   8  -1   5          2.47          0.30         1.16 o                         
  -9   0   5         51.02         49.81         2.19 o                         
  -8   0   5         22.44         28.77         1.92 o                         
  -7   0   5         40.51         37.64         1.80 o                         
  -6   0   5        420.38        400.66         2.58 o                         
  -5   0   5        134.20        116.00         1.33 o                         
  -4   0   5         12.20         10.33         0.44 o                         
  -3   0   5         11.54         17.86         0.40 o                         
  -2   0   5          7.15          5.44         0.30 o                         
  -1   0   5        631.68        683.54        39.33 o                         
   0   0   5       5040.17       5007.39        21.77 o                         
   1   0   5       4646.56       4806.60        18.96 o                         
   2   0   5       1065.52       1110.88         3.37 o                         
   3   0   5        906.27        912.15         2.58 o                         
   4   0   5        368.85        354.18         2.74 o                         
   5   0   5        138.58        129.59         1.98 o                         
   6   0   5         82.64         81.11         2.90 o                         
   7   0   5          0.03         -0.78         1.18 o                         
   8   0   5         27.36         28.54         1.70 o                         
 -10   1   5          9.76         12.36         2.08 o                         
  -9   1   5         54.54         63.65         2.41 o                         
  -8   1   5          7.56          9.94         1.49 o                         
  -7   1   5         64.81         59.38         2.41 o                         
  -6   1   5        579.22        567.75         4.80 o                         
  -5   1   5          6.27          4.20         0.64 o                         
  -4   1   5         69.52         57.98         0.80 o                         
  -3   1   5         46.83         46.03         0.66 o                         
  -2   1   5         14.10         24.30         0.50 o                         
  -1   1   5        165.43        158.03         0.72 o                         
   0   1   5        822.97        809.31         2.41 o                         
   1   1   5          1.62          0.11         0.31 o                         
   2   1   5        343.59        337.11         1.94 o                         
   3   1   5        632.79        625.93         2.16 o                         
   4   1   5        173.76        178.99         2.10 o                         
   5   1   5         92.03         86.43         2.45 o                         
   6   1   5          2.10          1.57         1.05 o                         
   7   1   5          1.39          0.52         1.63 o                         
 -10   2   5         30.39         32.34         2.06 o                         
  -9   2   5         79.01         86.27         2.58 o                         
  -8   2   5         83.36         85.46         1.69 o                         
  -7   2   5       1110.42       1178.52        18.49 o                         
  -6   2   5        244.94        241.55         2.23 o                         
  -5   2   5         76.70         65.58         1.40 o                         
  -4   2   5        425.24        414.77         3.47 o                         
  -3   2   5        729.76        754.58         2.34 o                         
  -2   2   5        224.16        220.01         1.80 o                         
  -1   2   5          5.66          6.99         0.46 o                         
   0   2   5        673.70        771.76         4.77 o                         
   1   2   5        473.04        491.13         2.04 o                         
   2   2   5          5.88          7.77         1.01 o                         
   3   2   5         78.03         79.33         1.44 o                         
   4   2   5        213.98        203.59         2.83 o                         
   5   2   5          0.02          1.49         1.03 o                         
   6   2   5          0.07          0.58         1.13 o                         
   7   2   5         19.37         18.53         2.12 o                         
 -10   3   5          0.39         -0.47         1.54 o                         
  -9   3   5         15.35         17.38         1.20 o                         
  -8   3   5         21.89         22.30         1.73 o                         
  -7   3   5         12.51         12.14         1.08 o                         
  -6   3   5        180.70        189.54         3.15 o                         
  -5   3   5        150.89        161.97         2.07 o                         
  -4   3   5         52.67         54.13         0.85 o                         
  -3   3   5        738.70        770.31         3.64 o                         
  -2   3   5        119.26        128.93         2.04 o                         
  -1   3   5          1.17          4.02         0.59 o                         
   0   3   5          4.62          1.76         0.34 o                         
   1   3   5        348.89        333.77         2.95 o                         
   2   3   5         96.83         94.97         1.18 o                         
   3   3   5        496.64        512.33         3.28 o                         
   4   3   5         10.09          9.85         1.02 o                         
   5   3   5         30.00         29.77         1.43 o                         
   6   3   5         47.12         40.67         3.06 o                         
 -10   4   5          1.22          1.88         1.13 o                         
  -9   4   5          3.43          4.77         1.09 o                         
  -8   4   5         25.64         23.97         1.18 o                         
  -7   4   5        136.75        137.04         2.99 o                         
  -6   4   5        101.01         94.08         1.85 o                         
  -5   4   5          9.02         14.60         1.01 o                         
  -4   4   5          1.74          2.00         1.01 o                         
  -3   4   5        691.82        686.28         4.56 o                         
  -2   4   5        693.57        672.56         4.55 o                         
  -1   4   5        138.95        145.93         2.24 o                         
   0   4   5          5.53          7.94         0.69 o                         
   1   4   5         27.02         26.41         0.88 o                         
   2   4   5         48.36         50.00         1.20 o                         
   3   4   5        110.84        113.47         2.81 o                         
   4   4   5         23.44         23.18         1.75 o                         
   5   4   5         13.30         14.02         1.81 o                         
   6   4   5          0.17         -0.14         1.80 o                         
 -10   5   5         20.77         23.85         1.44 o                         
  -9   5   5         13.76         13.08         1.22 o                         
  -8   5   5          1.24          2.65         1.48 o                         
  -7   5   5         25.79         23.23         1.86 o                         
  -6   5   5          0.01          0.40         1.00 o                         
  -5   5   5         11.98         19.22         1.51 o                         
  -4   5   5          3.99          2.39         0.94 o                         
  -3   5   5         62.35         56.93         1.35 o                         
  -2   5   5        193.69        194.65         2.71 o                         
  -1   5   5         68.87         62.31         1.74 o                         
   0   5   5        275.55        271.51         2.32 o                         
   1   5   5          4.09          2.50         0.78 o                         
   2   5   5        291.33        294.83         2.63 o                         
   3   5   5         36.75         37.63         2.00 o                         
   4   5   5         17.32         15.33         1.88 o                         
   5   5   5          2.81          0.64         1.44 o                         
  -9   6   5         70.98         74.71         2.09 o                         
  -8   6   5         21.67         21.56         2.02 o                         
  -7   6   5         41.74         36.82         1.58 o                         
  -6   6   5         64.66         61.81         2.47 o                         
  -5   6   5         90.98         79.30         1.78 o                         
  -4   6   5        110.55        107.97         4.65 o                         
  -3   6   5        241.51        226.22         2.45 o                         
  -2   6   5        167.02        167.13         2.65 o                         
  -1   6   5        151.76        154.25         2.64 o                         
   0   6   5        415.05        420.63         2.94 o                         
   1   6   5         53.07         58.04         1.41 o                         
   2   6   5        127.01        130.40         1.96 o                         
   3   6   5         47.23         60.36         2.49 o                         
   4   6   5         68.69         68.94         2.65 o                         
  -9   7   5          8.95         11.74         1.94 o                         
  -8   7   5         10.18          4.95         1.56 o                         
  -7   7   5        150.29        137.53         3.71 o                         
  -6   7   5          9.27          9.33         1.36 o                         
  -5   7   5         33.99         31.08         1.60 o                         
  -4   7   5        178.81        194.78         2.53 o                         
  -3   7   5         27.77         24.06         1.38 o                         
  -2   7   5         25.92         23.75         1.28 o                         
  -1   7   5        123.67        114.06         2.46 o                         
   0   7   5          5.74          5.84         0.93 o                         
   1   7   5         51.78         53.28         1.47 o                         
   2   7   5         12.70         14.95         1.19 o                         
   3   7   5         37.99         40.43         2.14 o                         
  -9   8   5         45.70         46.28         2.59 o                         
  -8   8   5          8.89         12.15         2.17 o                         
  -7   8   5         31.17         34.30         2.41 o                         
  -6   8   5         14.82         11.39         2.29 o                         
  -5   8   5         32.10         22.90         2.45 o                         
  -4   8   5        126.40        127.06         3.72 o                         
  -3   8   5         11.69         13.21         1.23 o                         
  -2   8   5         45.41         41.67         2.16 o                         
  -1   8   5         19.75         20.10         1.52 o                         
   0   8   5         34.91         42.14         1.39 o                         
   1   8   5          3.14          3.72         1.10 o                         
   2   8   5         25.66         28.05         1.96 o                         
  -8   9   5          7.86          9.00         2.03 o                         
  -7   9   5          0.01          3.36         2.23 o                         
  -6   9   5         26.38         26.50         2.68 o                         
  -5   9   5        181.89        184.60         4.66 o                         
  -4   9   5         13.67         11.18         2.51 o                         
  -3   9   5         83.86         74.34         3.20 o                         
  -2   9   5         45.51         42.02         2.84 o                         
  -1   9   5         26.92         26.33         1.82 o                         
   0   9   5          4.46          8.92         1.17 o                         
   1   9   5          5.63          7.76         1.65 o                         
  -7  10   5         30.03         31.94         2.80 o                         
  -6  10   5          2.82          0.38         2.45 o                         
  -5  10   5         19.57         28.25         2.92 o                         
  -4  10   5          1.84          1.23         2.00 o                         
  -3  10   5          2.80          1.91         2.14 o                         
  -2  10   5          0.30          3.41         2.41 o                         
  -1  10   5          0.00          2.43         2.29 o                         
   2 -13   6          8.00         15.82         3.11 o                         
   3 -13   6          2.99          3.31         1.99 o                         
   4 -13   6         43.77         48.67         2.82 o                         
  -1 -12   6          0.78          2.85         1.91 o                         
   0 -12   6          1.18         -0.83         1.50 o                         
   1 -12   6          4.94          4.51         1.29 o                         
   2 -12   6          2.85          4.63         1.23 o                         
   3 -12   6         28.33         31.75         2.41 o                         
   4 -12   6          0.01         -1.23         1.85 o                         
   5 -12   6          4.15          0.72         1.79 o                         
   6 -12   6          0.18         -1.65         1.75 o                         
  -3 -11   6          0.23         -1.64         1.84 o                         
  -2 -11   6          7.86          7.72         1.93 o                         
  -1 -11   6         18.89         19.69         2.00 o                         
   0 -11   6        174.50        189.54         2.62 o                         
   1 -11   6         63.04         66.21         1.79 o                         
   2 -11   6          0.16          0.24         1.06 o                         
   3 -11   6         10.44         14.05         1.91 o                         
   4 -11   6        118.03        119.64         3.52 o                         
   5 -11   6         10.16         18.01         2.09 o                         
   6 -11   6          8.64          9.54         1.21 o                         
   7 -11   6          4.16          3.51         1.30 o                         
  -4 -10   6         18.09         18.68         1.93 o                         
  -3 -10   6          6.47          7.15         1.86 o                         
  -2 -10   6         23.22         21.66         1.94 o                         
  -1 -10   6          2.31          1.25         0.95 o                         
   0 -10   6          1.01         -0.47         1.08 o                         
   1 -10   6        111.39        104.80         2.08 o                         
   2 -10   6         45.24         49.05         1.49 o                         
   3 -10   6         77.39         85.35         2.95 o                         
   4 -10   6        130.76        116.15         3.32 o                         
   5 -10   6         65.63         59.37         1.82 o                         
   6 -10   6         52.63         43.96         1.64 o                         
   7 -10   6          1.59          1.18         1.24 o                         
   8 -10   6         84.82         82.31         2.11 o                         
  -5  -9   6          1.59          1.02         1.50 o                         
  -4  -9   6          0.00          0.68         1.65 o                         
  -3  -9   6          5.65          6.38         1.52 o                         
  -2  -9   6          4.53          6.45         1.60 o                         
  -1  -9   6          3.43          2.42         0.77 o                         
   0  -9   6          9.72          6.64         0.98 o                         
   1  -9   6         98.54         92.37         1.71 o                         
   2  -9   6        124.78        123.39         1.85 o                         
   3  -9   6         24.09         21.04         1.91 o                         
   4  -9   6         32.62         44.97         1.55 o                         
   5  -9   6          4.05          2.43         1.11 o                         
   6  -9   6        123.40        107.68         2.19 o                         
   7  -9   6        126.59        119.26         3.35 o                         
   8  -9   6         28.04         28.78         2.26 o                         
  -6  -8   6         51.58         58.80         2.72 o                         
  -5  -8   6         89.23         90.90         2.73 o                         
  -4  -8   6         47.67         52.16         2.20 o                         
  -3  -8   6         48.54         46.90         1.30 o                         
  -2  -8   6        336.29        335.37         3.63 o                         
  -1  -8   6        122.11        132.51         1.49 o                         
   0  -8   6          0.12         -0.61         0.66 o                         
   1  -8   6         94.25         94.66         2.40 o                         
   2  -8   6          0.09         -0.15         0.63 o                         
   3  -8   6          3.11          3.85         0.71 o                         
   4  -8   6         18.83         14.23         0.86 o                         
   5  -8   6         83.28         73.37         1.37 o                         
   6  -8   6         13.80         13.15         1.06 o                         
   7  -8   6         56.40         61.91         1.43 o                         
   8  -8   6          2.07          0.26         1.69 o                         
  -6  -7   6         24.23         26.34         2.22 o                         
  -5  -7   6          2.54          4.32         1.52 o                         
  -4  -7   6          7.08          6.01         0.98 o                         
  -3  -7   6        751.67        717.03         8.16 o                         
  -2  -7   6         22.65         25.80         0.99 o                         
  -1  -7   6        214.42        226.38         3.77 o                         
   0  -7   6          1.03          1.73         0.51 o                         
   1  -7   6          1.94          1.44         0.73 o                         
   2  -7   6          0.01          0.82         0.53 o                         
   3  -7   6         92.78         88.45         1.22 o                         
   4  -7   6        506.97        478.60         5.34 o                         
   5  -7   6        304.27        284.84         3.71 o                         
   6  -7   6         73.29         68.10         1.48 o                         
   7  -7   6        375.92        364.09         4.73 o                         
   8  -7   6        120.07        120.57         3.27 o                         
  -7  -6   6          0.05         -0.16         1.64 o                         
  -6  -6   6          7.40          6.29         1.64 o                         
  -5  -6   6          9.86         13.16         2.68 o                         
  -4  -6   6          5.94         24.24        12.60 o                         
  -3  -6   6        578.25        567.86         5.58 o                         
  -2  -6   6        143.71        142.22         1.37 o                         
  -1  -6   6        499.04        519.17         3.36 o                         
   0  -6   6          0.54          0.09         0.46 o                         
   1  -6   6        455.65        474.82         2.24 o                         
   2  -6   6         94.31         83.05         1.32 o                         
   3  -6   6        166.57        171.68         1.64 o                         
   4  -6   6         20.18         19.45         0.76 o                         
   5  -6   6         87.82         86.07         1.30 o                         
   6  -6   6        152.33        133.28         2.86 o                         
   7  -6   6        127.82        130.24         3.15 o                         
   8  -6   6         12.42         13.51         2.10 o                         
   9  -6   6         23.33         27.74         2.38 o                         
  -8  -5   6         14.17         17.79         2.25 o                         
  -7  -5   6          8.27         14.94         1.92 o                         
  -6  -5   6         13.35         17.01         1.10 o                         
  -5  -5   6         72.30         72.23         1.46 o                         
  -4  -5   6        203.47        189.32         4.87 o                         
  -3  -5   6        447.78        419.90         3.11 o                         
  -2  -5   6       1003.74        941.83        24.38 o                         
  -1  -5   6        534.01        530.08         2.14 o                         
   0  -5   6        191.48        204.30         0.97 o                         
   1  -5   6        620.81        629.40         2.48 o                         
   2  -5   6        350.43        377.40         2.98 o                         
   3  -5   6        147.65        133.59         1.28 o                         
   4  -5   6         63.62         68.99         1.32 o                         
   5  -5   6          2.10          1.40         0.76 o                         
   6  -5   6         11.79         14.84         1.58 o                         
   7  -5   6        201.71        207.83         3.83 o                         
   8  -5   6          1.79          4.49         1.75 o                         
   9  -5   6          0.54          3.28         2.29 o                         
  -8  -4   6          0.80         -0.37         1.60 o                         
  -7  -4   6          4.30          4.83         1.67 o                         
  -6  -4   6        146.24        149.72         2.90 o                         
  -5  -4   6         10.77          6.43         1.24 o                         
  -4  -4   6          2.50         -0.36         0.73 o                         
  -3  -4   6         15.37         17.32         1.70 o                         
  -2  -4   6        245.29        249.78         1.74 o                         
  -1  -4   6        504.20        570.92         2.96 o                         
   0  -4   6          5.18         10.07         0.41 o                         
   1  -4   6        342.52        341.93         1.60 o                         
   2  -4   6         27.49         20.47         0.47 o                         
   3  -4   6        439.61        502.38         2.00 o                         
   4  -4   6         32.47         28.39         0.95 o                         
   5  -4   6         10.36         14.72         1.50 o                         
   6  -4   6        198.12        186.66         3.47 o                         
   7  -4   6          1.02          1.75         1.74 o                         
   8  -4   6         68.15         74.71         2.97 o                         
  -9  -3   6         14.22         12.18         2.15 o                         
  -8  -3   6          3.00          1.52         1.77 o                         
  -7  -3   6         34.06         39.65         2.11 o                         
  -6  -3   6         20.89         21.56         1.56 o                         
  -5  -3   6          2.00          0.78         1.17 o                         
  -4  -3   6        161.32        157.77         2.27 o                         
  -3  -3   6        310.35        303.46         1.95 o                         
  -2  -3   6          5.71         10.41         0.58 o                         
  -1  -3   6        198.54        191.63         2.16 o                         
   0  -3   6          4.08          6.98         0.47 o                         
   1  -3   6         10.10          5.39         0.34 o                         
   2  -3   6        139.20        112.00         1.12 o                         
   3  -3   6        127.81        107.08         1.00 o                         
   4  -3   6        509.02        501.00         5.30 o                         
   5  -3   6         59.55         60.75         1.35 o                         
   6  -3   6         76.69         79.71         1.65 o                         
   7  -3   6         45.83         46.25         2.37 o                         
   8  -3   6          1.90          3.24         1.67 o                         
  -9  -2   6         37.16         43.36         2.21 o                         
  -8  -2   6         35.72         38.20         2.17 o                         
  -7  -2   6         13.84         17.42         1.62 o                         
  -6  -2   6          4.84          1.96         1.30 o                         
  -5  -2   6        363.15        334.06         3.36 o                         
  -4  -2   6        124.57        124.20         1.94 o                         
  -3  -2   6        720.56        690.47         3.71 o                         
  -2  -2   6        730.44        730.84         2.91 o                         
  -1  -2   6         60.69         73.96         0.92 o                         
   0  -2   6         84.20        108.31         0.60 o                         
   1  -2   6        653.05        671.58         4.72 o                         
   2  -2   6        289.61        294.16         2.29 o                         
   3  -2   6         17.71         15.32         0.38 o                         
   4  -2   6         44.62         44.53         1.12 o                         
   5  -2   6          7.70          7.94         1.32 o                         
   6  -2   6          0.02          0.13         0.95 o                         
   7  -2   6         18.41         18.51         1.31 o                         
   8  -2   6         51.76         51.73         4.31 o                         
  -9  -1   6         21.15         18.03         2.07 o                         
  -8  -1   6          7.56          6.69         1.55 o                         
  -7  -1   6          6.46          7.78         1.34 o                         
  -6  -1   6        101.31        103.36         2.20 o                         
  -5  -1   6         32.70         35.06         1.37 o                         
  -4  -1   6         49.33         59.06         0.70 o                         
  -3  -1   6        248.97        270.97         1.96 o                         
  -2  -1   6       1184.58       1100.08         2.59 o                         
  -1  -1   6        688.64        717.78         3.43 o                         
   0  -1   6       3263.48       3261.98        11.91 o                         
   1  -1   6        368.64        349.09         3.19 o                         
   2  -1   6       1293.14       1285.89         7.85 o                         
   3  -1   6        685.71        719.10         3.95 o                         
   4  -1   6         20.26         19.38         1.01 o                         
   5  -1   6          8.03          5.19         0.96 o                         
   6  -1   6         59.44         60.90         2.59 o                         
   7  -1   6         19.99         23.96         1.97 o                         
   8  -1   6          2.69          3.91         1.34 o                         
  -9   0   6         22.36         30.64         2.23 o                         
  -8   0   6        186.22        195.30         3.28 o                         
  -7   0   6          4.15          4.40         1.26 o                         
  -6   0   6        511.72        491.04         4.18 o                         
  -5   0   6         72.29         66.18         1.09 o                         
  -4   0   6          3.85          3.75         0.35 o                         
  -3   0   6        590.67        570.42         6.58 o                         
  -2   0   6        557.68        543.99         5.21 o                         
  -1   0   6         29.94         26.04         0.55 o                         
   0   0   6        278.74        332.04         1.42 o                         
   1   0   6        341.51        328.33         2.03 o                         
   2   0   6        140.84        147.38         1.55 o                         
   3   0   6         68.41         69.45         1.79 o                         
   4   0   6         16.68         16.91         2.42 o                         
   5   0   6          4.15          1.97         0.94 o                         
   6   0   6         40.97         36.30         2.13 o                         
   7   0   6         19.53         19.13         1.38 o                         
 -10   1   6         70.87         74.43         2.65 o                         
  -9   1   6        135.73        149.66         3.15 o                         
  -8   1   6          8.79          8.14         1.61 o                         
  -7   1   6        199.56        198.77         3.06 o                         
  -6   1   6        347.99        342.15         2.55 o                         
  -5   1   6        194.19        194.99         1.90 o                         
  -4   1   6         87.78         85.28         1.13 o                         
  -3   1   6          8.77          4.25         0.39 o                         
  -2   1   6        130.07        153.65         1.04 o                         
  -1   1   6        942.22       1064.49         3.22 o                         
   0   1   6         76.38         62.46         0.65 o                         
   1   1   6        612.58        667.07         1.51 o                         
   2   1   6        444.63        490.90         4.79 o                         
   3   1   6         12.22          8.43         0.85 o                         
   4   1   6        113.84        107.35         1.80 o                         
   5   1   6        141.25        139.34         2.61 o                         
   6   1   6         31.00         33.11         1.56 o                         
   7   1   6         49.48         45.79         1.81 o                         
 -10   2   6          2.47          3.73         1.80 o                         
  -9   2   6          3.88          4.16         1.64 o                         
  -8   2   6         33.72         35.61         1.94 o                         
  -7   2   6          0.02          4.09         2.38 o                         
  -6   2   6        142.25        148.49         3.47 o                         
  -5   2   6        241.73        243.64         4.72 o                         
  -4   2   6        247.58        260.52         1.61 o                         
  -3   2   6        304.85        291.74         2.22 o                         
  -2   2   6         72.70         57.53         0.71 o                         
  -1   2   6        929.67        893.17        11.98 o                         
   0   2   6        138.21        132.27         3.43 o                         
   1   2   6        339.50        358.38         3.27 o                         
   2   2   6        200.66        206.02         8.30 o                         
   3   2   6        146.72        144.41         1.95 o                         
   4   2   6         40.26         35.89         1.63 o                         
   5   2   6          3.84          2.33         1.06 o                         
   6   2   6          7.85          7.24         1.38 o                         
   7   2   6          5.36          6.23         1.35 o                         
 -10   3   6          8.63          8.96         1.76 o                         
  -9   3   6         50.33         52.07         2.12 o                         
  -8   3   6         28.78         29.97         1.59 o                         
  -7   3   6         31.78         28.38         1.22 o                         
  -6   3   6         21.70         20.30         1.25 o                         
  -5   3   6        429.92        393.23         4.72 o                         
  -4   3   6       1036.29       1008.78         3.16 o                         
  -3   3   6        251.74        242.95         2.23 o                         
  -2   3   6         13.93         16.27         1.12 o                         
  -1   3   6        293.93        296.51         3.12 o                         
   0   3   6         48.74         44.34         1.50 o                         
   1   3   6         56.02         49.72         1.01 o                         
   2   3   6         48.77         47.83         1.86 o                         
   3   3   6         21.19         21.52         1.72 o                         
   4   3   6          0.06         -1.04         1.48 o                         
   5   3   6         17.89         15.94         1.82 o                         
   6   3   6          0.72         -0.81         1.60 o                         
 -10   4   6         19.52         19.43         1.83 o                         
  -9   4   6          5.98          4.99         1.12 o                         
  -8   4   6          9.66          8.89         1.09 o                         
  -7   4   6         22.53         22.18         1.72 o                         
  -6   4   6         19.44         17.60         1.99 o                         
  -5   4   6         12.50          9.63         1.04 o                         
  -4   4   6        235.16        221.72         2.40 o                         
  -3   4   6        151.86        155.14         1.99 o                         
  -2   4   6        277.52        286.22         3.23 o                         
  -1   4   6          7.98         11.46         1.10 o                         
   0   4   6        104.79        108.51         2.90 o                         
   1   4   6        237.85        226.17         2.06 o                         
   2   4   6        108.63        114.78         2.70 o                         
   3   4   6          0.47          3.33         1.51 o                         
   4   4   6          2.60          1.78         1.46 o                         
   5   4   6         22.01         21.51         1.88 o                         
 -10   5   6         14.58         15.42         2.05 o                         
  -9   5   6          0.82         -0.20         1.08 o                         
  -8   5   6         16.34         13.94         1.76 o                         
  -7   5   6        120.65        108.60         2.83 o                         
  -6   5   6         55.31         52.96         1.61 o                         
  -5   5   6         86.29         77.84         5.22 o                         
  -4   5   6        111.98        110.91         1.93 o                         
  -3   5   6        480.73        502.13         3.52 o                         
  -2   5   6        592.25        579.71         4.79 o                         
  -1   5   6        302.27        321.72         3.69 o                         
   0   5   6         87.67         88.34         1.46 o                         
   1   5   6        246.33        251.13         3.30 o                         
   2   5   6        180.05        186.20         3.38 o                         
   3   5   6          0.83          2.56         1.56 o                         
   4   5   6          4.44          4.95         1.54 o                         
   5   5   6          1.67          3.00         1.86 o                         
  -9   6   6         25.23         20.04         1.35 o                         
  -8   6   6         14.93         15.68         1.72 o                         
  -7   6   6         10.59         11.09         1.74 o                         
  -6   6   6         10.20          7.19         1.14 o                         
  -5   6   6          9.55          8.50         1.12 o                         
  -4   6   6        186.54        194.58         2.53 o                         
  -3   6   6          2.35          1.70         0.97 o                         
  -2   6   6         23.87         25.21         1.60 o                         
  -1   6   6        163.44        170.71         2.99 o                         
   0   6   6          9.34          8.98         0.98 o                         
   1   6   6         55.54         56.15         1.47 o                         
   2   6   6        241.02        233.52         3.88 o                         
   3   6   6         17.28         18.38         1.87 o                         
   4   6   6          4.58          5.90         1.93 o                         
  -9   7   6          0.00          0.32         1.51 o                         
  -8   7   6          1.11          0.07         1.57 o                         
  -7   7   6         64.78         51.83         4.67 o                         
  -6   7   6         28.00         24.38         1.45 o                         
  -5   7   6          2.71          0.89         1.28 o                         
  -4   7   6        438.41        410.47         3.66 o                         
  -3   7   6          0.25          0.32         1.49 o                         
  -2   7   6         12.25         11.10         1.45 o                         
  -1   7   6         20.04         21.77         1.55 o                         
   0   7   6         61.03         66.25         2.62 o                         
   1   7   6        210.82        224.40         4.04 o                         
   2   7   6          1.78          1.98         1.57 o                         
   3   7   6          3.53          3.80         1.73 o                         
  -8   8   6         15.91         18.15         2.29 o                         
  -7   8   6         12.13         12.49         2.17 o                         
  -6   8   6          8.84         11.08         2.20 o                         
  -5   8   6        175.30        173.92         4.42 o                         
  -4   8   6         28.91         28.21         1.60 o                         
  -3   8   6          0.78          2.52         1.52 o                         
  -2   8   6          2.11          2.08         1.16 o                         
  -1   8   6          6.95          5.20         1.41 o                         
   0   8   6          2.79          3.11         1.04 o                         
   1   8   6          7.66          8.39         1.71 o                         
   2   8   6          8.72          8.67         1.82 o                         
  -7   9   6         31.49         39.51         2.78 o                         
  -6   9   6          0.11         -0.89         2.12 o                         
  -5   9   6          0.29          1.26         2.03 o                         
  -4   9   6          2.71         -0.23         2.40 o                         
  -3   9   6          4.09          5.81         2.21 o                         
  -2   9   6          2.96          3.06         1.26 o                         
  -1   9   6         53.34         41.97         2.12 o                         
   0   9   6         20.24         25.71         1.37 o                         
  -6  10   6         18.10         16.85         2.83 o                         
  -5  10   6         14.70         21.96         2.78 o                         
  -4  10   6         42.52         45.87         3.13 o                         
  -3  10   6          3.42          1.62         2.47 o                         
  -2  10   6         36.16         39.60         3.22 o                         
   2 -13   7          6.89          8.42         1.30 o                         
   3 -13   7          1.07          1.78         1.95 o                         
  -1 -12   7         14.67         22.58         2.14 o                         
   0 -12   7          0.02         -1.01         1.16 o                         
   1 -12   7         59.95         62.05         3.34 o                         
   2 -12   7         21.14         27.36         2.52 o                         
   3 -12   7         38.67         49.63         2.78 o                         
   4 -12   7          0.20         -0.43         1.83 o                         
   5 -12   7          5.38          0.76         2.07 o                         
   6 -12   7          5.08          3.94         2.14 o                         
  -3 -11   7          3.37          3.09         1.81 o                         
  -2 -11   7          2.00          0.30         1.65 o                         
  -1 -11   7         15.29         14.20         1.85 o                         
   0 -11   7         80.90         86.70         4.39 o                         
   1 -11   7          0.95          1.14         1.04 o                         
   2 -11   7         10.54          8.25         1.08 o                         
   3 -11   7          1.21          0.57         1.74 o                         
   4 -11   7         48.98         37.85         2.62 o                         
   5 -11   7          2.13         -0.18         1.75 o                         
   6 -11   7         50.37         48.37         2.55 o                         
   7 -11   7         23.24         26.60         2.96 o                         
  -4 -10   7          1.43          2.32         1.63 o                         
  -3 -10   7          0.02         -0.14         1.47 o                         
  -2 -10   7          6.59          4.32         1.61 o                         
  -1 -10   7         15.12         10.79         1.58 o                         
   0 -10   7         77.26         83.61         1.76 o                         
   1 -10   7          1.79          0.70         0.95 o                         
   2 -10   7          5.04          3.40         0.97 o                         
   3 -10   7          2.52          0.17         1.74 o                         
   4 -10   7        112.18        104.41         3.14 o                         
   5 -10   7          0.84          0.02         1.73 o                         
   6 -10   7         52.07         48.71         1.81 o                         
   7 -10   7          6.63          5.93         2.92 o                         
  -5  -9   7         46.51         42.10         2.46 o                         
  -4  -9   7         36.56         35.01         2.10 o                         
  -3  -9   7          1.28          3.35         1.44 o                         
  -2  -9   7         94.03         91.35         1.40 o                         
  -1  -9   7         32.99         34.58         1.04 o                         
   0  -9   7          9.84          6.95         0.94 o                         
   1  -9   7         25.41         20.00         0.97 o                         
   2  -9   7          2.01          1.24         0.70 o                         
   3  -9   7          7.32          3.65         1.69 o                         
   4  -9   7        291.73        297.16         4.58 o                         
   5  -9   7         99.86         91.65         1.73 o                         
   6  -9   7         19.29         18.37         1.04 o                         
   7  -9   7         14.06         14.87         1.24 o                         
   8  -9   7          4.71          8.90         1.93 o                         
  -6  -8   7          7.95          8.54         1.83 o                         
  -5  -8   7         47.36         41.33         2.25 o                         
  -4  -8   7          2.76          3.68         1.54 o                         
  -3  -8   7        114.07        108.55         1.77 o                         
  -2  -8   7         20.99         25.17         1.01 o                         
  -1  -8   7          0.28          0.59         0.67 o                         
   0  -8   7          0.73          0.56         0.62 o                         
   1  -8   7         21.32         19.03         1.03 o                         
   2  -8   7        290.78        257.60         2.82 o                         
   3  -8   7        383.78        393.02         3.22 o                         
   4  -8   7         29.08         32.56         1.75 o                         
   5  -8   7        399.43        380.45         2.66 o                         
   6  -8   7        242.38        231.45         2.89 o                         
   7  -8   7         84.99         83.67         2.78 o                         
   8  -8   7          8.69          7.59         1.88 o                         
  -6  -7   7         38.89         41.05         2.29 o                         
  -5  -7   7        157.33        161.10         2.64 o                         
  -4  -7   7         19.03         17.91         1.09 o                         
  -3  -7   7          0.06          2.91         0.96 o                         
  -2  -7   7        280.07        283.11         2.55 o                         
  -1  -7   7        245.92        245.38         2.89 o                         
   0  -7   7          0.14          0.28         0.55 o                         
   1  -7   7        151.30        168.01         1.68 o                         
   2  -7   7          9.61         11.41         2.75 o                         
   3  -7   7         86.44         98.42         1.54 o                         
   4  -7   7         24.16         23.34         0.89 o                         
   5  -7   7         57.29         56.13         1.36 o                         
   6  -7   7          9.16          9.54         1.18 o                         
   7  -7   7         27.04         20.70         2.05 o                         
   8  -7   7          0.63         -1.88         1.88 o                         
  -7  -6   7         29.71         29.57         2.37 o                         
  -6  -6   7         36.24         40.88         2.61 o                         
  -5  -6   7        169.02        170.72         3.01 o                         
  -4  -6   7        178.93        166.12         2.86 o                         
  -3  -6   7        287.11        275.41         2.44 o                         
  -2  -6   7         28.35         30.18         0.95 o                         
  -1  -6   7         54.82         61.30         0.94 o                         
   0  -6   7        457.14        513.01         5.72 o                         
   1  -6   7         15.70         17.25         0.63 o                         
   2  -6   7        134.63        147.31         1.34 o                         
   3  -6   7         36.28         31.62         0.87 o                         
   4  -6   7        114.26        120.98         1.40 o                         
   5  -6   7         33.77         32.80         1.99 o                         
   6  -6   7         73.19         72.97         2.43 o                         
   7  -6   7         77.71         70.88         2.57 o                         
   8  -6   7         60.30         68.94         2.94 o                         
  -8  -5   7         25.77         27.76         2.19 o                         
  -7  -5   7          0.73          1.34         0.99 o                         
  -6  -5   7          2.26          0.94         0.94 o                         
  -5  -5   7          2.07          3.01         0.91 o                         
  -4  -5   7         74.08         71.75         1.38 o                         
  -3  -5   7         32.14         35.09         1.00 o                         
  -2  -5   7        117.69        118.95         1.41 o                         
  -1  -5   7         36.64         27.84         0.62 o                         
   0  -5   7        200.12        185.74         1.19 o                         
   1  -5   7        591.59        651.06         2.69 o                         
   2  -5   7        226.78        242.12         3.34 o                         
   3  -5   7         70.49         59.37         1.27 o                         
   4  -5   7         35.65         34.98         1.14 o                         
   5  -5   7        148.96        144.64         4.38 o                         
   6  -5   7        265.40        267.76         4.08 o                         
   7  -5   7          0.05          0.74         1.59 o                         
   8  -5   7         18.50         16.45         1.99 o                         
  -8  -4   7         15.86         12.62         2.02 o                         
  -7  -4   7          0.21         -1.38         1.38 o                         
  -6  -4   7          0.16          0.21         1.35 o                         
  -5  -4   7         21.46         24.64         1.26 o                         
  -4  -4   7          4.48          4.52         0.75 o                         
  -3  -4   7        212.55        213.05         1.81 o                         
  -2  -4   7          0.90          1.81         0.54 o                         
  -1  -4   7         53.92         55.80         0.89 o                         
   0  -4   7        158.55        141.58         1.34 o                         
   1  -4   7        185.07        156.25         1.19 o                         
   2  -4   7       1147.86       1067.35        10.93 o                         
   3  -4   7         32.46         30.18         0.95 o                         
   4  -4   7          1.77          2.09         0.70 o                         
   5  -4   7         40.41         42.31         2.05 o                         
   6  -4   7          0.00          2.05         1.67 o                         
   7  -4   7          1.01          1.43         1.75 o                         
   8  -4   7          2.45          1.82         1.86 o                         
  -8  -3   7         11.51         11.60         1.75 o                         
  -7  -3   7         94.78         94.71         2.52 o                         
  -6  -3   7         82.41         78.91         2.21 o                         
  -5  -3   7          2.02          2.03         1.10 o                         
  -4  -3   7         56.40         61.25         1.62 o                         
  -3  -3   7        158.58        164.55         1.52 o                         
  -2  -3   7        333.90        330.82         2.27 o                         
  -1  -3   7        152.01        153.66         1.16 o                         
   0  -3   7         47.33         48.10         0.53 o                         
   1  -3   7        552.15        551.73         2.20 o                         
   2  -3   7          2.52          3.77         0.41 o                         
   3  -3   7         15.94         15.64         0.58 o                         
   4  -3   7          0.06         -0.32         0.71 o                         
   5  -3   7         49.59         48.75         1.37 o                         
   6  -3   7        147.45        139.21         3.22 o                         
   7  -3   7         23.17         24.99         2.14 o                         
   8  -3   7         23.09         24.10         2.53 o                         
  -9  -2   7          3.73          3.59         1.95 o                         
  -8  -2   7          0.45         -1.45         1.45 o                         
  -7  -2   7         17.30         13.15         1.61 o                         
  -6  -2   7          4.24          2.63         1.20 o                         
  -5  -2   7        124.93        130.06         2.25 o                         
  -4  -2   7         15.54         12.10         1.05 o                         
  -3  -2   7        258.25        282.46         5.83 o                         
  -2  -2   7         17.44         13.55         0.76 o                         
  -1  -2   7         60.36         47.72         0.75 o                         
   0  -2   7       3782.47       3687.25         7.78 o                         
   1  -2   7         63.37         61.78         0.79 o                         
   2  -2   7         22.75         17.65         0.40 o                         
   3  -2   7          0.39          1.00         0.60 o                         
   4  -2   7        145.35        139.78         1.80 o                         
   5  -2   7        185.60        186.90         2.28 o                         
   6  -2   7         80.62         87.04         1.84 o                         
   7  -2   7          1.17          2.90         1.76 o                         
   8  -2   7         39.71         38.67         2.68 o                         
  -9  -1   7         26.34         26.09         1.89 o                         
  -8  -1   7         84.79         83.78         2.51 o                         
  -7  -1   7          4.95          3.43         1.33 o                         
  -6  -1   7        104.48        111.91         2.31 o                         
  -5  -1   7         13.85         11.90         1.13 o                         
  -4  -1   7        187.10        183.50         2.69 o                         
  -3  -1   7        404.19        448.08         1.48 o                         
  -2  -1   7        661.00        710.15         4.15 o                         
  -1  -1   7       1209.18       1233.38         3.97 o                         
   0  -1   7        284.18        280.85         0.96 o                         
   1  -1   7         27.64         30.14         0.62 o                         
   2  -1   7        150.99        156.77         3.50 o                         
   3  -1   7         28.12         33.25         1.04 o                         
   4  -1   7        160.70        149.58         1.95 o                         
   5  -1   7        145.91        144.39         2.58 o                         
   6  -1   7         39.46         38.63         1.73 o                         
   7  -1   7          5.89          5.09         1.26 o                         
  -9   0   7          8.24         11.12         1.97 o                         
  -8   0   7         65.96         66.90         2.33 o                         
  -7   0   7         81.37         76.07         2.14 o                         
  -6   0   7         25.74         25.23         1.53 o                         
  -5   0   7        115.07         94.15         1.91 o                         
  -4   0   7          2.75          2.64         0.36 o                         
  -3   0   7         17.81         24.28         0.60 o                         
  -2   0   7        185.42        164.42         1.31 o                         
  -1   0   7       1484.38       1574.86         3.36 o                         
   0   0   7       1254.94       1315.93         8.37 o                         
   1   0   7         63.45         94.78         1.28 o                         
   2   0   7        146.66        142.45         4.47 o                         
   3   0   7        494.86        521.95         4.38 o                         
   4   0   7        195.17        180.83         2.18 o                         
   5   0   7        135.67        126.34         2.08 o                         
   6   0   7          2.26          1.84         1.58 o                         
   7   0   7         65.04         62.81         2.06 o                         
  -9   1   7         25.67         32.47         2.04 o                         
  -8   1   7         81.33         80.70         2.40 o                         
  -7   1   7         34.84         40.12         1.92 o                         
  -6   1   7         38.87         38.75         1.70 o                         
  -5   1   7        271.65        269.75         4.47 o                         
  -4   1   7         39.34         30.40         0.73 o                         
  -3   1   7       1050.34        977.49         4.01 o                         
  -2   1   7        113.00        110.64         4.48 o                         
  -1   1   7        294.00        337.99         1.56 o                         
   0   1   7        247.58        267.24         1.34 o                         
   1   1   7          5.27          1.99         0.62 o                         
   2   1   7        435.68        432.87         3.84 o                         
   3   1   7         63.94         65.51         1.40 o                         
   4   1   7          3.39          4.81         1.03 o                         
   5   1   7          0.76          1.70         1.06 o                         
   6   1   7          1.10          0.61         1.13 o                         
   7   1   7          3.13          2.31         1.40 o                         
 -10   2   7         16.92         17.62         1.96 o                         
  -9   2   7         25.72         28.91         2.07 o                         
  -8   2   7          4.61          3.84         1.46 o                         
  -7   2   7        441.02        434.07         4.33 o                         
  -6   2   7        193.54        186.58         3.16 o                         
  -5   2   7        151.67        158.10         2.06 o                         
  -4   2   7        108.33        116.42         1.57 o                         
  -3   2   7        108.62        101.63         1.66 o                         
  -2   2   7         18.89         22.15         7.13 o                         
  -1   2   7        123.20        116.00         1.22 o                         
   0   2   7         13.43         19.25         0.76 o                         
   1   2   7          6.44          6.61         1.12 o                         
   2   2   7         26.23         26.52         2.17 o                         
   3   2   7        159.71        168.33         2.28 o                         
   4   2   7          1.37          2.76         0.98 o                         
   5   2   7         38.71         32.35         1.42 o                         
   6   2   7         30.07         30.71         1.62 o                         
 -10   3   7          3.21          2.66         1.53 o                         
  -9   3   7          4.18          5.67         1.68 o                         
  -8   3   7          3.69          2.79         1.45 o                         
  -7   3   7          0.91          0.94         0.96 o                         
  -6   3   7        400.05        388.96         3.43 o                         
  -5   3   7         44.27         42.50         1.78 o                         
  -4   3   7         33.11         37.83         0.85 o                         
  -3   3   7         25.81         23.56         1.39 o                         
  -2   3   7        299.07        309.30         3.46 o                         
  -1   3   7        736.53        797.01         5.42 o                         
   0   3   7         12.91         13.03         1.29 o                         
   1   3   7         87.02         80.59         2.15 o                         
   2   3   7         78.82         69.43         2.17 o                         
   3   3   7        155.07        170.50         3.27 o                         
   4   3   7          1.16          1.84         1.60 o                         
   5   3   7          2.32          0.98         1.65 o                         
   6   3   7          0.32         -0.28         1.88 o                         
  -9   4   7         30.05         31.26         2.04 o                         
  -8   4   7          8.06          8.11         1.06 o                         
  -7   4   7         76.87         73.69         1.86 o                         
  -6   4   7        146.05        140.87         2.28 o                         
  -5   4   7         51.60         54.50         1.63 o                         
  -4   4   7        681.57        654.13         4.13 o                         
  -3   4   7         54.73         51.50         1.47 o                         
  -2   4   7         21.48         22.53         1.47 o                         
  -1   4   7        394.89        379.26         4.03 o                         
   0   4   7        202.81        211.45         3.20 o                         
   1   4   7         17.43         18.14         1.62 o                         
   2   4   7         70.88         66.53         2.26 o                         
   3   4   7          4.28          7.70         1.57 o                         
   4   4   7         17.63         22.05         2.02 o                         
   5   4   7         10.68         12.37         1.86 o                         
  -9   5   7          9.30          8.03         1.18 o                         
  -8   5   7          0.34         -0.43         1.41 o                         
  -7   5   7          4.96          5.73         1.23 o                         
  -6   5   7          3.81          4.18         1.07 o                         
  -5   5   7         19.89         22.41         1.62 o                         
  -4   5   7        190.71        197.71         2.56 o                         
  -3   5   7        811.19        823.62        15.07 o                         
  -2   5   7         16.93         17.93         1.57 o                         
  -1   5   7         39.89         34.78         1.82 o                         
   0   5   7        345.78        350.02         4.27 o                         
   1   5   7          2.21          1.11         1.57 o                         
   2   5   7         42.29         47.99         2.16 o                         
   3   5   7         48.56         49.26         2.23 o                         
   4   5   7          0.16          1.86         1.72 o                         
  -9   6   7          8.31          4.86         1.20 o                         
  -8   6   7          2.73          4.07         2.49 o                         
  -7   6   7         30.07         29.03         4.13 o                         
  -6   6   7         33.17         28.83         1.44 o                         
  -5   6   7         31.40         34.73         1.52 o                         
  -4   6   7         79.93         81.28         1.95 o                         
  -3   6   7         50.31         46.91         4.28 o                         
  -2   6   7         33.21         37.09         1.88 o                         
  -1   6   7        301.87        301.51         4.01 o                         
   0   6   7          9.23         13.07         1.66 o                         
   1   6   7         57.18         56.51         2.36 o                         
   2   6   7        254.56        258.34         4.24 o                         
   3   6   7          1.69          2.99         1.50 o                         
  -8   7   7         24.88         26.12         2.12 o                         
  -7   7   7         26.87         28.54         1.69 o                         
  -6   7   7         41.92         44.69         2.05 o                         
  -5   7   7         20.79         24.76         2.01 o                         
  -4   7   7         32.19         30.36         3.35 o                         
  -3   7   7         34.36         31.14         2.17 o                         
  -2   7   7          0.01          0.07         1.47 o                         
  -1   7   7         35.06         32.93         1.93 o                         
   0   7   7         58.07         59.03         2.33 o                         
   1   7   7          4.14          5.55         1.51 o                         
   2   7   7          0.18         -1.14         1.59 o                         
  -8   8   7          1.68          2.09         2.04 o                         
  -7   8   7          0.67          5.07         2.08 o                         
  -6   8   7          0.19         -1.34         2.21 o                         
  -5   8   7          0.22          1.02         1.41 o                         
  -4   8   7         17.35         13.74         2.18 o                         
  -3   8   7         32.33         28.92         2.37 o                         
  -2   8   7         64.30         67.18         1.90 o                         
  -1   8   7         98.09         89.92         2.75 o                         
   0   8   7          3.45          3.65         1.54 o                         
   1   8   7          4.23          5.35         1.59 o                         
  -7   9   7         44.40         47.19         3.17 o                         
  -6   9   7         26.66         31.37         2.93 o                         
  -5   9   7         20.68         22.36         2.49 o                         
  -4   9   7         44.50         55.84         3.30 o                         
  -3   9   7          7.49          7.43         2.48 o                         
  -2   9   7         31.49         26.29         1.54 o                         
  -1   9   7          2.16          1.07         1.39 o                         
  -1 -12   8          5.77          6.93         1.64 o                         
   0 -12   8          3.13          2.69         1.07 o                         
   1 -12   8         13.49         11.60         1.31 o                         
   2 -12   8         20.26         21.76         2.27 o                         
   3 -12   8          3.57          4.16         1.88 o                         
   4 -12   8         38.45         41.01         2.80 o                         
   5 -12   8         45.90         53.80         2.74 o                         
  -3 -11   8          0.42          1.36         1.81 o                         
  -2 -11   8         30.06         29.96         2.16 o                         
  -1 -11   8          3.41          3.00         1.06 o                         
   0 -11   8          0.08          0.57         1.03 o                         
   1 -11   8          5.82          4.22         1.39 o                         
   2 -11   8          1.66          0.91         1.79 o                         
   3 -11   8          5.32          7.01         1.94 o                         
   4 -11   8        146.89        147.22         3.84 o                         
   5 -11   8         26.73         26.39         2.32 o                         
   6 -11   8          7.10          5.39         1.67 o                         
  -4 -10   8          6.96          7.36         1.83 o                         
  -3 -10   8          5.30          6.46         1.53 o                         
  -2 -10   8          4.80          5.10         1.04 o                         
  -1 -10   8          0.01         -0.57         0.83 o                         
   0 -10   8         23.37         26.72         1.30 o                         
   1 -10   8         59.53         50.29         2.32 o                         
   2 -10   8         99.78         88.80         2.94 o                         
   3 -10   8         11.29         10.64         1.99 o                         
   4 -10   8        155.85        156.79         3.73 o                         
   5 -10   8          1.98          0.84         1.55 o                         
   6 -10   8          0.27          0.41         1.67 o                         
   7 -10   8         62.01         62.44         2.88 o                         
  -5  -9   8          0.05         -0.86         1.77 o                         
  -4  -9   8          3.09          2.32         1.41 o                         
  -3  -9   8         12.16          9.86         1.08 o                         
  -2  -9   8          5.71          5.80         0.99 o                         
  -1  -9   8         14.99         14.86         0.89 o                         
   0  -9   8         97.01         87.84         1.66 o                         
   1  -9   8          5.53          7.24         1.17 o                         
   2  -9   8          6.75          2.25         1.08 o                         
   3  -9   8        595.87        575.36         4.15 o                         
   4  -9   8        140.52        121.81         6.36 o                         
   5  -9   8          2.75          3.10         1.24 o                         
   6  -9   8          4.56          3.88         0.97 o                         
   7  -9   8         34.12         37.14         2.40 o                         
  -6  -8   8         17.88         20.52         2.23 o                         
  -5  -8   8          0.56          1.77         1.80 o                         
  -4  -8   8         71.93         76.04         5.86 o                         
  -3  -8   8         63.48         62.39         2.87 o                         
  -2  -8   8         21.28         22.98         1.36 o                         
  -1  -8   8         19.85         20.78         0.86 o                         
   0  -8   8          0.71          1.19         0.60 o                         
   1  -8   8         41.42         44.20         1.47 o                         
   2  -8   8          0.07          0.82         1.52 o                         
   3  -8   8         15.14         13.69         1.15 o                         
   4  -8   8        175.33        168.68         2.36 o                         
   5  -8   8         14.52          9.23         0.88 o                         
   6  -8   8          2.75          2.56         1.16 o                         
   7  -8   8         86.36         99.71         3.12 o                         
   8  -8   8         35.76         37.71         2.39 o                         
  -6  -7   8         25.65         25.65         2.17 o                         
  -5  -7   8         45.52         41.30         1.42 o                         
  -4  -7   8          0.60         -0.43         0.97 o                         
  -3  -7   8          0.46          3.13         0.98 o                         
  -2  -7   8          0.00          1.48         0.79 o                         
  -1  -7   8          3.85          2.09         0.61 o                         
   0  -7   8         15.74         15.92         0.66 o                         
   1  -7   8        160.21        147.99         4.97 o                         
   2  -7   8        153.12        154.40         2.08 o                         
   3  -7   8        103.06         83.73         1.68 o                         
   4  -7   8        172.63        175.79         1.73 o                         
   5  -7   8         16.76         21.62         1.22 o                         
   6  -7   8        350.72        360.21         4.79 o                         
   7  -7   8         54.07         49.97         2.39 o                         
   8  -7   8          0.42         -1.65         1.65 o                         
  -7  -6   8          0.41          3.01         1.21 o                         
  -6  -6   8          0.06          1.91         1.01 o                         
  -5  -6   8         11.71         16.53         1.15 o                         
  -4  -6   8          0.73         -0.17         0.92 o                         
  -3  -6   8         70.88         67.96         1.38 o                         
  -2  -6   8        259.88        254.38         2.13 o                         
  -1  -6   8        578.02        576.32         4.69 o                         
   0  -6   8        429.94        438.67         2.47 o                         
   1  -6   8        105.81         96.85         1.78 o                         
   2  -6   8        157.44        148.92         1.93 o                         
   3  -6   8        457.43        469.60         8.00 o                         
   4  -6   8         94.21         90.36         2.51 o                         
   5  -6   8         46.17         42.46         1.35 o                         
   6  -6   8         59.87         58.00         2.45 o                         
   7  -6   8          2.73          1.66         1.71 o                         
   8  -6   8         21.76         17.28         2.32 o                         
  -8  -5   8         14.47         17.95         1.47 o                         
  -7  -5   8         16.88         18.42         1.27 o                         
  -6  -5   8          2.25          2.88         0.94 o                         
  -5  -5   8         50.61         49.77         2.37 o                         
  -4  -5   8         63.07         62.89         3.23 o                         
  -3  -5   8        147.64        150.97         1.69 o                         
  -2  -5   8          1.13          1.64         0.69 o                         
  -1  -5   8         44.03         39.93         0.83 o                         
   0  -5   8        818.00        793.80         5.93 o                         
   1  -5   8        142.05        146.63         1.44 o                         
   2  -5   8          6.56          8.10         0.85 o                         
   3  -5   8        123.92        129.25         1.73 o                         
   4  -5   8          9.47          7.78         1.70 o                         
   5  -5   8         12.79         14.93         1.76 o                         
   6  -5   8          1.04          2.76         1.69 o                         
   7  -5   8         24.00         23.93         2.14 o                         
   8  -5   8          5.80          0.38         1.79 o                         
  -8  -4   8         51.52         48.43         2.45 o                         
  -7  -4   8          0.11         -0.92         1.45 o                         
  -6  -4   8         70.65         70.62         2.26 o                         
  -5  -4   8          1.29          2.72         0.89 o                         
  -4  -4   8          0.20         -0.02         0.78 o                         
  -3  -4   8         26.27         28.25         1.01 o                         
  -2  -4   8         44.11         45.36         0.92 o                         
  -1  -4   8         31.74         30.27         0.93 o                         
   0  -4   8          4.84          1.80         0.50 o                         
   1  -4   8        568.90        579.13         5.02 o                         
   2  -4   8         17.41         20.70         0.88 o                         
   3  -4   8         97.23         99.25         1.47 o                         
   4  -4   8        141.02        144.45         2.93 o                         
   5  -4   8        178.78        182.56         3.44 o                         
   6  -4   8        316.67        318.80         4.59 o                         
   7  -4   8          1.55          0.65         1.59 o                         
   8  -4   8          0.82         -0.07         1.88 o                         
  -8  -3   8          3.60          5.52         1.83 o                         
  -7  -3   8         72.78         68.76         2.35 o                         
  -6  -3   8         14.69         13.17         1.43 o                         
  -5  -3   8        102.26        110.74         2.23 o                         
  -4  -3   8          0.16          0.22         0.73 o                         
  -3  -3   8        206.67        208.00         1.73 o                         
  -2  -3   8        130.97        133.98         1.13 o                         
  -1  -3   8          6.63          6.31         0.39 o                         
   0  -3   8        246.36        262.23         1.60 o                         
   1  -3   8        249.42        240.60         1.61 o                         
   2  -3   8        352.46        313.30         2.14 o                         
   3  -3   8        301.77        305.14         1.77 o                         
   4  -3   8        112.90        119.24         1.70 o                         
   5  -3   8         29.40         24.08         1.95 o                         
   6  -3   8         64.35         63.25         2.56 o                         
   7  -3   8         77.42         78.44         3.00 o                         
   8  -3   8          0.02         -0.21         2.02 o                         
  -9  -2   8         36.17         41.21         2.56 o                         
  -8  -2   8         27.04         28.85         1.96 o                         
  -7  -2   8         12.99         13.17         1.56 o                         
  -6  -2   8         73.89         66.33         1.99 o                         
  -5  -2   8         63.81         61.33         1.74 o                         
  -4  -2   8         86.86         92.55         1.78 o                         
  -3  -2   8        144.30        144.72         2.06 o                         
  -2  -2   8          1.48          2.51         0.42 o                         
  -1  -2   8        356.40        352.23         2.46 o                         
   0  -2   8        832.35        813.76         3.05 o                         
   1  -2   8        377.37        393.65         3.26 o                         
   2  -2   8         81.11         86.58         1.29 o                         
   3  -2   8        116.79        117.82         1.60 o                         
   4  -2   8        168.41        167.33         3.52 o                         
   5  -2   8         10.00          9.27         1.11 o                         
   6  -2   8        183.65        179.21         6.81 o                         
   7  -2   8          0.98          0.45         1.82 o                         
  -9  -1   8          4.55          2.23         1.58 o                         
  -8  -1   8          0.03         -0.06         1.43 o                         
  -7  -1   8          0.49          0.49         1.31 o                         
  -6  -1   8         12.59         13.88         1.40 o                         
  -5  -1   8         12.41         11.88         1.12 o                         
  -4  -1   8        166.71        172.05         2.53 o                         
  -3  -1   8        166.66        158.24         1.11 o                         
  -2  -1   8        657.87        669.55         2.46 o                         
  -1  -1   8        224.96        281.91         4.79 o                         
   0  -1   8        104.25        100.84         1.04 o                         
   1  -1   8         50.58         71.10         0.89 o                         
   2  -1   8        230.49        220.56         4.84 o                         
   3  -1   8        556.92        524.07         9.91 o                         
   4  -1   8          0.01          0.69         0.86 o                         
   5  -1   8        129.43        126.03         2.05 o                         
   6  -1   8         53.07         52.61         1.66 o                         
   7  -1   8         11.30         10.25         1.37 o                         
  -9   0   8         41.66         45.72         2.41 o                         
  -8   0   8         26.33         28.81         1.81 o                         
  -7   0   8          4.88          5.13         1.44 o                         
  -6   0   8        228.44        229.58         3.11 o                         
  -5   0   8        101.01         96.13         1.64 o                         
  -4   0   8        115.27         99.70         2.15 o                         
  -3   0   8        262.04        254.91         1.54 o                         
  -2   0   8        147.43        147.36         1.26 o                         
  -1   0   8          0.53          1.23         0.46 o                         
   0   0   8        163.62        157.17         1.58 o                         
   1   0   8        315.31        325.45         5.36 o                         
   2   0   8          9.09          8.23         1.17 o                         
   3   0   8         50.69         52.08         1.33 o                         
   4   0   8         15.48         15.74         1.09 o                         
   5   0   8          0.62          2.29         1.05 o                         
   6   0   8         39.26         40.06         4.79 o                         
   7   0   8          0.66          1.33         1.61 o                         
  -9   1   8         55.25         51.56         2.27 o                         
  -8   1   8          8.24          5.95         1.51 o                         
  -7   1   8        240.42        242.90         3.46 o                         
  -6   1   8          0.23         -0.58         1.05 o                         
  -5   1   8          8.16          6.66         2.26 o                         
  -4   1   8          7.99          4.47         0.59 o                         
  -3   1   8         11.39          9.71         0.80 o                         
  -2   1   8          0.08          1.35         0.73 o                         
  -1   1   8        128.92        124.34         1.19 o                         
   0   1   8         84.65        108.93         1.43 o                         
   1   1   8        168.51        158.59         1.74 o                         
   2   1   8         33.19         31.05         1.07 o                         
   3   1   8        110.13        111.21         1.77 o                         
   4   1   8         98.85         89.22         1.77 o                         
   5   1   8         72.78         74.44         1.85 o                         
   6   1   8         10.83         12.38         2.22 o                         
  -9   2   8          0.27          0.10         1.53 o                         
  -8   2   8         99.61        115.96         2.82 o                         
  -7   2   8          0.36          1.63         1.57 o                         
  -6   2   8          1.27          0.02         1.32 o                         
  -5   2   8        211.64        198.96         2.36 o                         
  -4   2   8        183.60        174.52         6.90 o                         
  -3   2   8        717.42        726.78         3.92 o                         
  -2   2   8        139.81        139.88         1.71 o                         
  -1   2   8       1086.37       1076.36         4.11 o                         
   0   2   8         84.77         69.59         1.24 o                         
   1   2   8        281.51        272.29         5.17 o                         
   2   2   8          1.79          1.29         0.83 o                         
   3   2   8         35.30         35.70         1.82 o                         
   4   2   8          4.11          3.70         1.46 o                         
   5   2   8          0.22          1.67         1.54 o                         
   6   2   8          1.51          1.33         1.89 o                         
  -9   3   8         24.54         25.13         1.91 o                         
  -8   3   8         86.72         89.34         2.48 o                         
  -7   3   8         34.27         36.61         1.48 o                         
  -6   3   8        410.17        400.71         3.59 o                         
  -5   3   8         92.07         82.76         4.68 o                         
  -4   3   8         14.67         10.62         1.20 o                         
  -3   3   8        656.51        642.08         3.93 o                         
  -2   3   8         22.71         25.91         1.63 o                         
  -1   3   8         11.03         10.50         1.40 o                         
   0   3   8        104.38         96.49         2.34 o                         
   1   3   8        383.68        376.18         4.27 o                         
   2   3   8         36.36         39.40         1.95 o                         
   3   3   8        177.76        187.53         3.54 o                         
   4   3   8          0.28          1.14         1.56 o                         
   5   3   8          1.11          4.12         1.69 o                         
  -9   4   8          4.76          5.42         1.58 o                         
  -8   4   8         16.66         15.45         1.60 o                         
  -7   4   8         18.77         19.50         1.33 o                         
  -6   4   8          3.58          3.53         1.22 o                         
  -5   4   8        263.91        250.34         2.92 o                         
  -4   4   8         79.39         80.49         1.87 o                         
  -3   4   8        150.21        165.42         2.38 o                         
  -2   4   8       1316.36       1336.59         7.79 o                         
  -1   4   8         55.94         50.95         2.06 o                         
   0   4   8         20.52         22.39         1.74 o                         
   1   4   8         41.23         42.67         2.06 o                         
   2   4   8         37.72         37.92         2.02 o                         
   3   4   8         11.86         11.06         1.67 o                         
   4   4   8          2.55          1.82         1.48 o                         
  -9   5   8          7.09          7.54         1.54 o                         
  -8   5   8          1.55         -0.42         1.47 o                         
  -7   5   8          8.65          9.33         2.91 o                         
  -6   5   8          3.86          2.03         1.08 o                         
  -5   5   8         51.55         48.47         1.71 o                         
  -4   5   8         98.93        103.87         2.51 o                         
  -3   5   8        138.12        135.84         2.25 o                         
  -2   5   8          3.47          5.54         1.66 o                         
  -1   5   8        128.10        124.55         2.92 o                         
   0   5   8       1476.19       1571.76         9.02 o                         
   1   5   8          0.15          1.97         1.51 o                         
   2   5   8        113.49        121.39         3.14 o                         
   3   5   8          0.21         -0.40         1.55 o                         
  -9   6   8         41.45         47.42         2.11 o                         
  -8   6   8         75.51         70.50         4.13 o                         
  -7   6   8          0.04          0.39         2.26 o                         
  -6   6   8         49.66         42.71         1.68 o                         
  -5   6   8          0.12          0.34         1.20 o                         
  -4   6   8          6.78          7.02         1.45 o                         
  -3   6   8         15.71         18.80         2.39 o                         
  -2   6   8         77.88         82.91         2.48 o                         
  -1   6   8          0.61         -0.78         1.40 o                         
   0   6   8          0.24          0.39         1.38 o                         
   1   6   8          1.34          2.66         1.47 o                         
   2   6   8         91.50         93.33         2.98 o                         
   3   6   8         21.55         22.31         2.04 o                         
  -8   7   8          3.90          5.13         2.26 o                         
  -7   7   8          3.96          3.16         1.24 o                         
  -6   7   8         13.39          7.69         1.47 o                         
  -5   7   8          5.51          4.29         1.35 o                         
  -4   7   8        234.74        225.73         6.99 o                         
  -3   7   8          8.02          6.94         1.65 o                         
  -2   7   8          7.66          7.51         1.59 o                         
  -1   7   8         72.48         74.68         2.62 o                         
   0   7   8         41.86         39.10         2.07 o                         
   1   7   8          2.62          4.58         1.80 o                         
  -7   8   8          3.74          3.23         2.09 o                         
  -6   8   8         48.10         63.73         2.32 o                         
  -5   8   8         43.89         45.71         1.89 o                         
  -4   8   8         17.70         15.89         2.95 o                         
  -3   8   8          2.08          2.20         1.15 o                         
  -2   8   8          3.81          3.39         1.23 o                         
  -1   8   8          1.61          0.71         1.62 o                         
   0   8   8          0.34         -0.04         1.71 o                         
  -5   9   8          2.34          3.60         2.52 o                         
  -4   9   8         16.61         21.82         2.65 o                         
  -3   9   8          1.02          1.03         1.24 o                         
  -1 -12   9          0.01          1.38         2.45 o                         
   0 -12   9         18.46         17.65         2.15 o                         
   1 -12   9         18.19         20.00         2.15 o                         
   2 -12   9         10.37         10.89         1.87 o                         
   3 -12   9          3.25          1.40         1.76 o                         
   4 -12   9         35.53         38.74         2.58 o                         
   5 -12   9         12.95         10.84         2.48 o                         
  -2 -11   9         55.22         54.01         2.27 o                         
  -1 -11   9         19.31         18.48         1.38 o                         
   0 -11   9         12.81         11.47         1.88 o                         
   1 -11   9         22.64         17.30         1.89 o                         
   2 -11   9          4.00         -0.05         1.75 o                         
   3 -11   9          8.06          7.05         1.79 o                         
   4 -11   9         43.35         41.61         2.53 o                         
   5 -11   9         47.78         50.93         2.85 o                         
   6 -11   9         28.20         32.30         2.23 o                         
  -4 -10   9          1.24          2.57         1.65 o                         
  -3 -10   9          0.13         -0.69         1.05 o                         
  -2 -10   9         12.92         15.45         1.14 o                         
  -1 -10   9          0.20         -0.09         0.83 o                         
   0 -10   9          4.67          4.82         1.64 o                         
   1 -10   9        147.82        148.10         3.47 o                         
   2 -10   9         53.53         43.91         2.30 o                         
   3 -10   9          9.00         10.12         1.95 o                         
   4 -10   9          0.65          2.05         1.25 o                         
   5 -10   9          0.11         -1.22         1.22 o                         
   6 -10   9          0.64          3.93         1.93 o                         
  -5  -9   9         15.06         12.59         1.90 o                         
  -4  -9   9          1.00          1.79         1.03 o                         
  -3  -9   9          3.69          3.15         0.95 o                         
  -2  -9   9         21.19         25.43         1.22 o                         
  -1  -9   9          1.03          1.46         1.07 o                         
   0  -9   9         12.15          7.18         1.84 o                         
   1  -9   9         21.91         20.77         1.35 o                         
   2  -9   9        148.86        139.06         6.43 o                         
   3  -9   9         23.51         20.95         1.39 o                         
   4  -9   9         22.17         27.66         1.46 o                         
   5  -9   9         63.22         57.59         1.79 o                         
   6  -9   9         36.23         38.77         1.56 o                         
   7  -9   9        105.50        114.61         3.34 o                         
  -6  -8   9          0.04          1.30         1.97 o                         
  -5  -8   9         18.25         21.13         1.33 o                         
  -4  -8   9         10.45         15.17         2.34 o                         
  -3  -8   9         37.01         41.32         2.36 o                         
  -2  -8   9         71.17         68.34         2.83 o                         
  -1  -8   9         77.55         70.37         1.63 o                         
   0  -8   9        125.11        120.95         1.63 o                         
   1  -8   9         90.06         77.68         1.85 o                         
   2  -8   9         85.40         92.31         2.85 o                         
   3  -8   9         64.41         73.42         1.77 o                         
   4  -8   9        337.52        304.33         3.10 o                         
   5  -8   9          0.45         -0.37         1.05 o                         
   6  -8   9          2.37          5.45         1.66 o                         
   7  -8   9         68.67         75.64         2.99 o                         
  -6  -7   9          2.72          2.07         1.11 o                         
  -5  -7   9          9.88          8.96         1.04 o                         
  -4  -7   9         35.81         35.45         1.95 o                         
  -3  -7   9        475.23        487.20         3.30 o                         
  -2  -7   9        126.60        122.36         1.70 o                         
  -1  -7   9         14.61         16.28         0.80 o                         
   0  -7   9        113.24        103.56         1.48 o                         
   1  -7   9        156.42        164.75         4.47 o                         
   2  -7   9        157.30        163.39         5.30 o                         
   3  -7   9         53.29         49.02         1.46 o                         
   4  -7   9         12.96         10.94         1.15 o                         
   5  -7   9          0.03         -0.73         1.03 o                         
   6  -7   9         12.58         12.01         1.91 o                         
   7  -7   9         23.68         28.04         2.40 o                         
  -7  -6   9         27.27         34.04         3.63 o                         
  -6  -6   9          5.27          5.98         1.06 o                         
  -5  -6   9         29.73         30.16         1.26 o                         
  -4  -6   9          2.13          7.09         3.47 o                         
  -3  -6   9         17.22         16.77         1.79 o                         
  -2  -6   9        116.19        111.79         1.55 o                         
  -1  -6   9          3.51          3.16         0.62 o                         
   0  -6   9          1.21          5.02         1.15 o                         
   1  -6   9        147.22        144.00         1.60 o                         
   2  -6   9         57.48         55.75         1.47 o                         
   3  -6   9        357.04        351.38         2.97 o                         
   4  -6   9          0.01          3.68         3.07 o                         
   5  -6   9          5.77          6.02         1.66 o                         
   6  -6   9          0.26          0.52         1.52 o                         
   7  -6   9        108.51        112.40         3.40 o                         
  -7  -5   9          0.29          0.53         1.08 o                         
  -6  -5   9          8.67          7.76         1.04 o                         
  -5  -5   9          0.92          1.08         0.92 o                         
  -4  -5   9         31.77         30.92         1.37 o                         
  -3  -5   9         38.91         36.35         1.08 o                         
  -2  -5   9        254.98        243.05         3.28 o                         
  -1  -5   9        202.82        175.55         1.44 o                         
   0  -5   9         17.86         21.41         1.07 o                         
   1  -5   9        407.37        413.88         6.27 o                         
   2  -5   9        362.58        364.46        10.33 o                         
   3  -5   9        763.02        766.12         4.02 o                         
   4  -5   9        516.87        497.81        10.49 o                         
   5  -5   9        123.27        120.26         3.08 o                         
   6  -5   9          7.91          6.82         1.88 o                         
   7  -5   9         39.87         36.33         2.44 o                         
  -8  -4   9          0.21         -0.75         1.84 o                         
  -7  -4   9         28.51         36.28         3.03 o                         
  -6  -4   9         17.64         22.33         1.25 o                         
  -5  -4   9         51.01         51.68         1.36 o                         
  -4  -4   9         63.36         67.17         2.98 o                         
  -3  -4   9         98.50         90.15         1.84 o                         
  -2  -4   9          0.17          0.43         0.49 o                         
  -1  -4   9          8.25          6.55         0.63 o                         
   0  -4   9       1006.80       1006.08         4.61 o                         
   1  -4   9         51.09         48.43         0.88 o                         
   2  -4   9        661.23        628.59         3.42 o                         
   3  -4   9         15.40         14.52         0.91 o                         
   4  -4   9        775.54        747.25         6.35 o                         
   5  -4   9        256.93        260.47         4.15 o                         
   6  -4   9         32.20         31.99         2.13 o                         
   7  -4   9          0.93         -1.33         1.89 o                         
  -8  -3   9         21.97         18.17         1.99 o                         
  -7  -3   9          0.21         -0.46         1.48 o                         
  -6  -3   9          0.51         -0.24         1.26 o                         
  -5  -3   9        131.06        127.46         2.42 o                         
  -4  -3   9        151.29        151.13         1.73 o                         
  -3  -3   9          0.05          0.22         0.56 o                         
  -2  -3   9         38.71         37.02         0.69 o                         
  -1  -3   9        152.80        151.76         2.14 o                         
   0  -3   9         33.26         38.44         2.15 o                         
   1  -3   9        253.28        261.90         1.70 o                         
   2  -3   9        228.18        221.56         3.17 o                         
   3  -3   9         49.50         48.20         1.23 o                         
   4  -3   9        918.47        939.18         7.05 o                         
   5  -3   9          0.71          0.59         1.62 o                         
   6  -3   9        131.07        130.53         3.43 o                         
   7  -3   9          4.00          1.19         1.93 o                         
  -9  -2   9          0.78         -1.87         1.97 o                         
  -8  -2   9          1.06          0.77         1.47 o                         
  -7  -2   9          2.02          0.84         1.41 o                         
  -6  -2   9          3.80          5.14         1.38 o                         
  -5  -2   9         56.53         55.16         1.73 o                         
  -4  -2   9        198.84        200.35         2.39 o                         
  -3  -2   9        277.44        295.32         1.77 o                         
  -2  -2   9          2.55          2.09         0.43 o                         
  -1  -2   9         47.84         61.28         2.64 o                         
   0  -2   9        378.37        371.21         4.92 o                         
   1  -2   9         12.20          8.93         0.56 o                         
   2  -2   9          3.02          7.84         2.33 o                         
   3  -2   9        516.21        502.10         9.14 o                         
   4  -2   9        109.30        114.21         1.83 o                         
   5  -2   9         24.48         27.63         1.26 o                         
   6  -2   9         64.93         63.29         2.62 o                         
   7  -2   9          1.18         -1.41         1.97 o                         
  -9  -1   9         13.58         13.77         1.92 o                         
  -8  -1   9         23.69         26.84         1.87 o                         
  -7  -1   9          3.99          4.02         1.31 o                         
  -6  -1   9        269.53        271.91         3.41 o                         
  -5  -1   9         76.44         68.43         2.59 o                         
  -4  -1   9         74.14         74.93         1.37 o                         
  -3  -1   9          0.34          0.29         0.50 o                         
  -2  -1   9          6.64          8.30         0.46 o                         
  -1  -1   9         18.15         16.96         1.45 o                         
   0  -1   9        309.67        321.28         3.38 o                         
   1  -1   9          5.73          6.54         0.55 o                         
   2  -1   9         32.28         32.61         1.06 o                         
   3  -1   9         43.09         42.46         2.17 o                         
   4  -1   9         63.93         71.37         1.59 o                         
   5  -1   9          0.10          0.26         0.95 o                         
   6  -1   9          0.35          0.04         1.12 o                         
  -9   0   9          2.15          3.75         1.67 o                         
  -8   0   9          8.31          8.56         1.72 o                         
  -7   0   9         12.00          7.63         1.61 o                         
  -6   0   9         64.73         65.06         1.99 o                         
  -5   0   9         83.29         83.26         4.67 o                         
  -4   0   9          6.38          4.98         1.07 o                         
  -3   0   9         62.87         60.56         2.46 o                         
  -2   0   9         14.80         16.03         0.51 o                         
  -1   0   9        345.86        361.56         2.09 o                         
   0   0   9        156.27        142.28         2.74 o                         
   1   0   9         30.42         35.53         1.05 o                         
   2   0   9         94.38         89.29         1.53 o                         
   3   0   9         72.08         62.47         1.48 o                         
   4   0   9         36.30         32.65         1.33 o                         
   5   0   9          8.17          8.78         1.22 o                         
   6   0   9          0.75          0.75         1.19 o                         
  -9   1   9          1.00          2.02         1.82 o                         
  -8   1   9         29.48         32.19         2.06 o                         
  -7   1   9        257.70        286.11         3.83 o                         
  -6   1   9        148.44        139.41         2.13 o                         
  -5   1   9        365.97        358.84        10.09 o                         
  -4   1   9         90.99         91.17         2.30 o                         
  -3   1   9       1169.22       1112.92        10.36 o                         
  -2   1   9        189.32        185.61         1.47 o                         
  -1   1   9        328.46        315.61         4.62 o                         
   0   1   9         17.08         11.59         0.84 o                         
   1   1   9         19.73         22.75         0.95 o                         
   2   1   9         13.50         13.64         1.57 o                         
   3   1   9          1.85          2.33         1.00 o                         
   4   1   9         29.52         28.42         1.35 o                         
   5   1   9         23.41         28.05         2.87 o                         
   6   1   9          0.78          0.98         2.53 o                         
  -9   2   9         16.67         16.12         2.05 o                         
  -8   2   9        121.28        120.60         2.82 o                         
  -7   2   9          3.81          4.55         1.66 o                         
  -6   2   9        162.37        156.52         8.83 o                         
  -5   2   9         99.02         99.51         2.93 o                         
  -4   2   9          2.33          2.52         1.02 o                         
  -3   2   9         27.75         25.63         1.23 o                         
  -2   2   9         60.96         52.51         1.97 o                         
  -1   2   9        157.69        147.82         2.78 o                         
   0   2   9          2.93          2.74         1.19 o                         
   1   2   9         26.22         27.39         1.63 o                         
   2   2   9          0.85          0.55         1.35 o                         
   3   2   9         52.10         52.76         2.16 o                         
   4   2   9          8.40          8.98         1.64 o                         
   5   2   9         58.79         62.79         2.67 o                         
  -9   3   9          2.19          2.45         1.76 o                         
  -8   3   9          4.27          4.41         1.48 o                         
  -7   3   9         38.58         37.79         1.52 o                         
  -6   3   9          0.18         -0.94         1.98 o                         
  -5   3   9         62.71         52.97         4.99 o                         
  -4   3   9       2246.82       2108.91        19.79 o                         
  -3   3   9        234.08        234.17         2.75 o                         
  -2   3   9        122.44        126.07         2.86 o                         
  -1   3   9          0.02          0.68         1.37 o                         
   0   3   9          5.47          5.81         1.44 o                         
   1   3   9        138.49        138.12         2.93 o                         
   2   3   9         42.24         41.40         2.09 o                         
   3   3   9         14.47         14.63         1.65 o                         
   4   3   9          0.09         -0.45         1.42 o                         
  -9   4   9          2.56          2.71         1.66 o                         
  -8   4   9          1.60          0.00         1.54 o                         
  -7   4   9         86.11         83.69         3.13 o                         
  -6   4   9          1.01          1.84         1.14 o                         
  -5   4   9          2.18          2.10         1.22 o                         
  -4   4   9         18.77         19.38         1.49 o                         
  -3   4   9        309.54        323.68         3.29 o                         
  -2   4   9       2064.53       2148.44        10.51 o                         
  -1   4   9         26.42         28.84         1.96 o                         
   0   4   9         21.19         27.02         1.94 o                         
   1   4   9         13.61         13.36         1.68 o                         
   2   4   9          0.00         -0.01         1.67 o                         
   3   4   9          1.34          1.10         1.42 o                         
   4   4   9         16.44         16.33         2.13 o                         
  -9   5   9          8.49         10.03         1.65 o                         
  -8   5   9          3.91          5.97         1.98 o                         
  -7   5   9          0.10          1.03         1.63 o                         
  -6   5   9          2.96          3.60         1.16 o                         
  -5   5   9         37.47         33.21         1.59 o                         
  -4   5   9         59.05         56.24         2.99 o                         
  -3   5   9        119.35        125.51         4.19 o                         
  -2   5   9         69.30         75.08         2.57 o                         
  -1   5   9          0.89         -1.15         1.63 o                         
   0   5   9         55.09         45.35         2.25 o                         
   1   5   9         41.45         46.92         2.30 o                         
   2   5   9         73.91         76.78         2.81 o                         
   3   5   9          0.03         -1.10         1.78 o                         
  -8   6   9         23.91         17.24         2.51 o                         
  -7   6   9          7.93          6.68         1.23 o                         
  -6   6   9         11.57         10.74         2.91 o                         
  -5   6   9          0.07          0.19         1.47 o                         
  -4   6   9        164.52        166.79         2.70 o                         
  -3   6   9         56.35         58.55         1.80 o                         
  -2   6   9         30.54         23.86         1.79 o                         
  -1   6   9         27.03         28.16         1.95 o                         
   0   6   9          7.68          6.84         1.68 o                         
   1   6   9          5.25          3.25         1.71 o                         
   2   6   9          4.81          2.52         1.51 o                         
  -7   7   9         10.72         11.03         2.13 o                         
  -6   7   9         19.10         23.65         3.09 o                         
  -5   7   9         46.46         44.28         1.78 o                         
  -4   7   9         21.62         21.35         1.60 o                         
  -3   7   9         12.74         13.08         1.39 o                         
  -2   7   9          0.19         -0.39         1.37 o                         
  -1   7   9          0.59         -0.01         1.59 o                         
   0   7   9         29.57         29.79         2.17 o                         
  -6   8   9         25.56         33.48         1.96 o                         
  -5   8   9          0.38         -0.80         1.46 o                         
  -4   8   9         23.07         30.33         1.71 o                         
  -3   8   9          1.60          0.95         1.31 o                         
  -2   8   9          0.62         -0.87         1.36 o                         
   0 -12  10          0.00         -0.89         1.72 o                         
   1 -12  10          5.32          4.47         1.93 o                         
   2 -12  10          1.38          0.28         1.64 o                         
   3 -12  10         22.87         26.07         2.56 o                         
   4 -12  10         83.32         81.67         3.46 o                         
  -2 -11  10          3.49          3.97         2.49 o                         
  -1 -11  10         56.83         55.04         2.36 o                         
   0 -11  10         70.13         76.93         2.78 o                         
   1 -11  10          1.43          0.20         1.66 o                         
   2 -11  10          0.02         -1.59         1.59 o                         
   3 -11  10          5.90          3.61         1.96 o                         
   4 -11  10          4.11         10.19         2.12 o                         
   5 -11  10          7.12          6.54         2.23 o                         
  -3 -10  10          0.78          0.73         1.52 o                         
  -2 -10  10         13.25         17.47         1.38 o                         
  -1 -10  10          4.32          6.68         1.18 o                         
   0 -10  10         64.34         60.03         2.41 o                         
   1 -10  10         24.79         26.44         2.45 o                         
   2 -10  10          0.94         -0.48         1.22 o                         
   3 -10  10         23.30         18.40         1.42 o                         
   4 -10  10        105.48        121.10         2.40 o                         
   5 -10  10         39.57         37.74         1.80 o                         
   6 -10  10         20.29         18.04         4.10 o                         
  -4  -9  10         14.91         13.81         1.23 o                         
  -3  -9  10          2.68          2.12         1.05 o                         
  -2  -9  10        133.77        136.72         3.26 o                         
  -1  -9  10         25.26         27.24         1.99 o                         
   0  -9  10         38.28         35.83         1.49 o                         
   1  -9  10         12.00         11.66         1.25 o                         
   2  -9  10        102.70         90.92         2.02 o                         
   3  -9  10         12.54         18.77         1.36 o                         
   4  -9  10         16.79          9.85         1.80 o                         
   5  -9  10         52.37         49.48         3.19 o                         
   6  -9  10         21.64         19.12         2.22 o                         
  -5  -8  10         46.03         46.25         1.60 o                         
  -4  -8  10          0.13          1.67         1.80 o                         
  -3  -8  10         27.52         28.01         1.25 o                         
  -2  -8  10         24.82         24.04         1.13 o                         
  -1  -8  10          2.40          3.29         0.91 o                         
   0  -8  10         25.95         27.57         1.12 o                         
   1  -8  10         30.11         30.77         1.42 o                         
   2  -8  10         35.07         33.74         1.47 o                         
   3  -8  10         22.67         23.02         1.38 o                         
   4  -8  10         16.72         13.83         1.22 o                         
   5  -8  10          6.11          4.56         1.16 o                         
   6  -8  10         62.70         51.51         2.46 o                         
   7  -8  10          6.71         14.93         2.17 o                         
  -6  -7  10          4.23          3.51         1.26 o                         
  -5  -7  10          0.17         -1.10         1.10 o                         
  -4  -7  10         50.68         49.49         1.47 o                         
  -3  -7  10          3.81          8.55         1.80 o                         
  -2  -7  10         63.52         64.41         1.37 o                         
  -1  -7  10        248.45        234.09         3.45 o                         
   0  -7  10        115.49        110.89         1.90 o                         
   1  -7  10        443.94        444.16         3.49 o                         
   2  -7  10          5.67          7.79         1.11 o                         
   3  -7  10         88.88         81.57         3.07 o                         
   4  -7  10         22.13         25.85         1.33 o                         
   5  -7  10         62.77         56.34         2.50 o                         
   6  -7  10         38.33         38.67         2.49 o                         
   7  -7  10          9.76         13.34         2.23 o                         
  -7  -6  10          3.32          4.25         1.57 o                         
  -6  -6  10          6.51          9.39         1.10 o                         
  -5  -6  10         12.88         13.98         1.15 o                         
  -4  -6  10         94.80         94.83         1.71 o                         
  -3  -6  10        221.29        211.00         2.18 o                         
  -2  -6  10          3.82         10.91         2.19 o                         
  -1  -6  10         95.63         86.66         4.05 o                         
   0  -6  10        663.36        664.83         4.12 o                         
   1  -6  10       1300.52       1335.61        11.86 o                         
   2  -6  10        602.23        587.97         7.31 o                         
   3  -6  10        168.73        172.62         3.30 o                         
   4  -6  10          6.69          7.02         1.05 o                         
   5  -6  10         27.72         26.92         1.97 o                         
   6  -6  10         44.61         38.86         2.42 o                         
   7  -6  10         54.30         56.41         2.96 o                         
  -7  -5  10         18.07         22.19         1.31 o                         
  -6  -5  10         73.16         78.01         5.26 o                         
  -5  -5  10         15.60         14.52         1.38 o                         
  -4  -5  10         25.22         22.87         1.09 o                         
  -3  -5  10         40.12         37.10         1.12 o                         
  -2  -5  10         86.65         89.74         2.18 o                         
  -1  -5  10         19.96         23.53         1.25 o                         
   0  -5  10       1137.09       1105.80         4.99 o                         
   1  -5  10          4.01          3.50         1.53 o                         
   2  -5  10        926.58        900.41         5.03 o                         
   3  -5  10        102.74        115.91         7.99 o                         
   4  -5  10          0.50          0.59         1.73 o                         
   5  -5  10         16.71         22.17         2.18 o                         
   6  -5  10         25.35         25.82         2.30 o                         
   7  -5  10          0.73          1.66         2.01 o                         
  -8  -4  10          0.34         -0.20         1.28 o                         
  -7  -4  10         34.84         30.51         1.38 o                         
  -6  -4  10         36.48         33.92         1.35 o                         
  -5  -4  10          4.98          3.65         0.99 o                         
  -4  -4  10         19.08         21.20         1.00 o                         
  -3  -4  10        172.37        155.94         1.70 o                         
  -2  -4  10         11.53         12.35         0.82 o                         
  -1  -4  10        102.32        108.95         1.37 o                         
   0  -4  10        743.33        731.26         4.43 o                         
   1  -4  10        415.60        412.69         5.09 o                         
   2  -4  10       1401.36       1396.32         8.30 o                         
   3  -4  10          0.10         -1.68         1.68 o                         
   4  -4  10         22.17         24.84         1.92 o                         
   5  -4  10         17.19         16.82         1.94 o                         
   6  -4  10          4.02          6.55         2.04 o                         
   7  -4  10          0.06         -2.14         2.14 o                         
  -8  -3  10         12.31         13.82         1.77 o                         
  -7  -3  10         24.29         23.84         1.75 o                         
  -6  -3  10         21.55         18.53         1.71 o                         
  -5  -3  10         10.19          9.41         0.98 o                         
  -4  -3  10         39.65         46.16         1.17 o                         
  -3  -3  10         89.47        100.35         1.21 o                         
  -2  -3  10          7.51          6.06         0.69 o                         
  -1  -3  10         29.75         28.03         0.86 o                         
   0  -3  10        172.76        157.47         1.53 o                         
   1  -3  10        221.04        210.39         1.67 o                         
   2  -3  10        455.73        448.66         9.28 o                         
   3  -3  10         24.14         25.89         1.95 o                         
   4  -3  10        174.68        172.69         3.50 o                         
   5  -3  10         43.84         40.13         2.37 o                         
   6  -3  10        173.67        182.17         4.00 o                         
   7  -3  10         11.05         10.25         2.20 o                         
  -8  -2  10         14.98         14.79         1.93 o                         
  -7  -2  10         11.26          9.42         1.48 o                         
  -6  -2  10        142.62        145.47         2.73 o                         
  -5  -2  10         12.85         15.50         1.30 o                         
  -4  -2  10          6.58          7.09         0.73 o                         
  -3  -2  10          3.72          3.81         0.57 o                         
  -2  -2  10          5.93          7.68         0.68 o                         
  -1  -2  10         95.68        101.96         1.23 o                         
   0  -2  10        525.91        528.22         9.29 o                         
   1  -2  10         17.44         20.32         1.04 o                         
   2  -2  10         19.51         19.19         0.98 o                         
   3  -2  10          7.70          7.68         0.89 o                         
   4  -2  10          4.67          4.56         1.02 o                         
   5  -2  10        105.75        103.39         2.42 o                         
   6  -2  10          0.88         -0.94         2.04 o                         
  -9  -1  10          6.34          9.26         2.02 o                         
  -8  -1  10         25.14         28.64         2.07 o                         
  -7  -1  10          0.72          2.03         1.37 o                         
  -6  -1  10         55.39         51.44         1.89 o                         
  -5  -1  10         47.74         48.18         1.38 o                         
  -4  -1  10         69.95         69.64         1.67 o                         
  -3  -1  10         27.46         23.02         0.81 o                         
  -2  -1  10         50.48         45.14         1.25 o                         
  -1  -1  10         80.69         96.40         3.03 o                         
   0  -1  10         15.15         14.69         0.77 o                         
   1  -1  10         21.76         17.07         0.93 o                         
   2  -1  10          6.35          6.60         0.85 o                         
   3  -1  10         19.20         18.74         1.08 o                         
   4  -1  10          3.22          1.75         0.98 o                         
   5  -1  10          9.10         10.54         1.19 o                         
   6  -1  10         43.75         41.44         1.64 o                         
  -9   0  10         46.02         54.12         2.59 o                         
  -8   0  10          6.17          7.71         1.52 o                         
  -7   0  10        104.50        103.32         2.71 o                         
  -6   0  10        152.47        146.94         2.22 o                         
  -5   0  10        190.60        187.32         2.21 o                         
  -4   0  10         61.01         60.28         1.29 o                         
  -3   0  10        280.02        264.41         3.64 o                         
  -2   0  10        199.70        187.25         1.57 o                         
  -1   0  10         30.37         22.96         0.74 o                         
   0   0  10          1.02          0.69         0.78 o                         
   1   0  10         30.93         34.25         1.15 o                         
   2   0  10          8.41          8.63         0.96 o                         
   3   0  10         57.12         62.34         2.52 o                         
   4   0  10         45.64         49.33         1.56 o                         
   5   0  10         15.07         15.72         1.37 o                         
  -9   1  10          1.47          3.00         1.86 o                         
  -8   1  10        143.10        152.25         3.26 o                         
  -7   1  10         50.93         54.07         2.26 o                         
  -6   1  10         55.75         55.20         1.71 o                         
  -5   1  10         11.49          9.66         1.04 o                         
  -4   1  10         40.33         39.82         1.17 o                         
  -3   1  10         39.26         34.97         1.92 o                         
  -2   1  10          7.77          9.22         1.00 o                         
  -1   1  10         44.79         42.26         1.22 o                         
   0   1  10          2.45          1.28         0.79 o                         
   1   1  10         10.85          7.54         0.93 o                         
   2   1  10        102.55         98.61         1.75 o                         
   3   1  10        228.78        224.20         3.86 o                         
   4   1  10         12.03         11.50         1.67 o                         
   5   1  10          0.70          1.76         1.64 o                         
  -9   2  10          4.19          4.04         1.86 o                         
  -8   2  10         10.29          8.49         1.73 o                         
  -7   2  10         94.41         94.37         2.18 o                         
  -6   2  10       1412.93       1431.23        18.72 o                         
  -5   2  10         86.10         90.70         1.74 o                         
  -4   2  10        161.27        154.81         3.40 o                         
  -3   2  10        135.74        124.34         2.08 o                         
  -2   2  10        133.70        125.31         2.81 o                         
  -1   2  10        620.54        637.33         5.55 o                         
   0   2  10          7.90          6.64         1.39 o                         
   1   2  10          8.76          7.97         1.44 o                         
   2   2  10          0.23          0.79         1.49 o                         
   3   2  10         11.76         17.54         1.92 o                         
   4   2  10         14.24         11.72         1.88 o                         
  -9   3  10         10.48         12.75         1.83 o                         
  -8   3  10          0.05         -0.02         1.63 o                         
  -7   3  10          3.92          4.05         1.92 o                         
  -6   3  10          8.38         10.11         2.08 o                         
  -5   3  10        132.28        135.98         3.61 o                         
  -4   3  10       1154.93       1135.07        13.43 o                         
  -3   3  10         12.14         11.15         1.44 o                         
  -2   3  10         45.31         42.23         2.16 o                         
  -1   3  10         39.39         34.25         1.92 o                         
   0   3  10         34.41         29.66         1.86 o                         
   1   3  10          0.65          1.74         1.54 o                         
   2   3  10         90.70         88.89         2.69 o                         
   3   3  10         19.41         21.17         2.06 o                         
   4   3  10          0.98          0.09         1.70 o                         
  -8   4  10         20.30         23.45         1.52 o                         
  -7   4  10         77.82         75.09         3.25 o                         
  -6   4  10        104.62        101.35         3.25 o                         
  -5   4  10         29.11         27.17         1.52 o                         
  -4   4  10         96.19        107.51         2.35 o                         
  -3   4  10        151.80        167.70         4.82 o                         
  -2   4  10          3.23          1.46         1.61 o                         
  -1   4  10         31.08         33.25         2.00 o                         
   0   4  10        148.97        145.43         3.24 o                         
   1   4  10          5.55          5.36         1.67 o                         
   2   4  10         59.58         65.24         2.70 o                         
   3   4  10         10.80          7.75         2.01 o                         
  -8   5  10          1.96          2.98         1.22 o                         
  -7   5  10         44.09         37.21         2.58 o                         
  -6   5  10         19.67         20.63         2.22 o                         
  -5   5  10         64.78         67.97         2.01 o                         
  -4   5  10        135.01        133.88         2.47 o                         
  -3   5  10          1.78          3.79         1.27 o                         
  -2   5  10          1.27          1.80         1.49 o                         
  -1   5  10          3.86          0.10         1.67 o                         
   0   5  10          0.37         -0.82         1.49 o                         
   1   5  10          9.56         12.24         1.93 o                         
   2   5  10          9.31         12.75         2.08 o                         
  -7   6  10          2.74          0.88         1.92 o                         
  -6   6  10          0.13          1.12         2.96 o                         
  -5   6  10        153.85        149.92         3.11 o                         
  -4   6  10         37.58         38.34         3.50 o                         
  -3   6  10          0.10          0.71         1.22 o                         
  -2   6  10         11.99         12.04         1.80 o                         
  -1   6  10          1.03          0.80         1.70 o                         
   0   6  10         36.45         32.78         2.32 o                         
   1   6  10         42.64         46.87         2.50 o                         
  -6   7  10         38.11         51.37         2.05 o                         
  -5   7  10          1.21          2.01         1.31 o                         
  -4   7  10          6.19          6.58         3.39 o                         
  -3   7  10          2.57          2.60         1.27 o                         
  -2   7  10         15.13         15.18         1.47 o                         
  -1   7  10         28.00         27.89         2.09 o                         
   1 -12  11          0.24          2.07         1.80 o                         
   2 -12  11          1.30          2.04         1.79 o                         
   3 -12  11          0.75          0.38         1.92 o                         
  -2 -11  11          1.46          3.88         1.66 o                         
  -1 -11  11         10.80         13.87         1.39 o                         
   0 -11  11          5.26          5.51         1.68 o                         
   1 -11  11         27.93         27.72         2.16 o                         
   2 -11  11          4.02          2.74         1.82 o                         
   3 -11  11          8.80          7.76         2.00 o                         
   4 -11  11        122.28        120.93         3.74 o                         
  -3 -10  11          0.36         -1.76         1.76 o                         
  -2 -10  11         45.44         42.68         2.30 o                         
  -1 -10  11          7.72          7.91         1.87 o                         
   0 -10  11         58.49         59.23         2.31 o                         
   1 -10  11          0.08          1.51         1.23 o                         
   2 -10  11         19.82         12.36         1.40 o                         
   3 -10  11        145.06        146.08         2.92 o                         
   4 -10  11          0.04         -0.17         1.32 o                         
   5 -10  11          7.85          6.39         1.38 o                         
  -4  -9  11          0.43          2.30         1.83 o                         
  -3  -9  11         10.27          7.28         1.74 o                         
  -2  -9  11          4.94          5.99         1.74 o                         
  -1  -9  11          0.86         -0.66         1.56 o                         
   0  -9  11          0.00          2.03         1.16 o                         
   1  -9  11          0.42          1.20         1.19 o                         
   2  -9  11          0.04         -0.45         1.14 o                         
   3  -9  11          4.35          4.79         1.29 o                         
   4  -9  11        108.18         92.17         2.11 o                         
   5  -9  11          0.48         -1.18         1.29 o                         
   6  -9  11         12.21         19.83         2.32 o                         
  -5  -8  11          2.06          4.03         1.18 o                         
  -4  -8  11         20.07         25.11         2.39 o                         
  -3  -8  11         70.87         74.50         2.43 o                         
  -2  -8  11        207.63        208.18         3.53 o                         
  -1  -8  11        147.89        139.70         3.09 o                         
   0  -8  11          0.28          1.01         0.88 o                         
   1  -8  11        151.52        150.69         2.40 o                         
   2  -8  11        101.29        107.59         2.90 o                         
   3  -8  11         71.70         65.13         1.75 o                         
   4  -8  11          5.46          5.80         1.22 o                         
   5  -8  11          7.43          6.09         1.46 o                         
   6  -8  11         37.49         31.28         2.20 o                         
  -6  -7  11         23.89         25.95         1.42 o                         
  -5  -7  11         61.72         60.72         1.70 o                         
  -4  -7  11         76.85         84.10         1.79 o                         
  -3  -7  11         78.42         81.10         2.37 o                         
  -2  -7  11        258.71        258.72         3.77 o                         
  -1  -7  11        311.63        316.75         9.64 o                         
   0  -7  11        324.06        319.33         3.45 o                         
   1  -7  11         51.10         56.54         1.64 o                         
   2  -7  11          9.12          8.53         1.16 o                         
   3  -7  11         47.83         48.11         3.95 o                         
   4  -7  11          6.50          7.74         1.27 o                         
   5  -7  11          7.66          4.18         1.97 o                         
   6  -7  11         25.39         27.14         2.18 o                         
  -6  -6  11         14.91         14.93         1.95 o                         
  -5  -6  11          1.03          1.15         1.02 o                         
  -4  -6  11         17.17         18.41         1.20 o                         
  -3  -6  11          0.21          1.11         1.49 o                         
  -2  -6  11       1055.04       1060.92         6.85 o                         
  -1  -6  11          0.25          0.55         1.27 o                         
   0  -6  11        264.97        259.99         2.87 o                         
   1  -6  11         22.00         22.75         1.42 o                         
   2  -6  11         33.61         33.06         1.32 o                         
   3  -6  11         98.14        101.74         1.95 o                         
   4  -6  11         15.41         15.33         1.85 o                         
   5  -6  11         33.51         29.65         2.31 o                         
   6  -6  11         89.42         88.01         3.24 o                         
  -7  -5  11          0.53          1.25         1.19 o                         
  -6  -5  11          3.68          2.37         1.07 o                         
  -5  -5  11          4.75          4.79         1.12 o                         
  -4  -5  11          6.72          6.71         0.96 o                         
  -3  -5  11        254.66        247.93         3.47 o                         
  -2  -5  11        624.26        619.89         5.11 o                         
  -1  -5  11        122.90        112.61         2.05 o                         
   0  -5  11       1219.82       1189.14         5.42 o                         
   1  -5  11        227.30        218.97         2.57 o                         
   2  -5  11          2.42          1.03         1.84 o                         
   3  -5  11         99.08         91.08         2.86 o                         
   4  -5  11         10.76          7.84         1.85 o                         
   5  -5  11          7.67          6.47         1.79 o                         
   6  -5  11          6.60          9.51         2.07 o                         
  -7  -4  11          0.16         -1.23         1.23 o                         
  -6  -4  11         41.26         47.15         2.41 o                         
  -5  -4  11         73.73         77.36         1.60 o                         
  -4  -4  11         23.50         25.52         1.20 o                         
  -3  -4  11          3.35          2.39         0.95 o                         
  -2  -4  11         33.42         29.55         1.04 o                         
  -1  -4  11        315.63        302.44         2.22 o                         
   0  -4  11        799.17        765.80         4.23 o                         
   1  -4  11        321.93        305.72         2.82 o                         
   2  -4  11        394.14        370.36         4.73 o                         
   3  -4  11        174.86        174.94         3.56 o                         
   4  -4  11        280.84        288.82         4.51 o                         
   5  -4  11         14.48         15.13         2.05 o                         
   6  -4  11         48.02         60.59         3.03 o                         
  -8  -3  11          6.76          7.80         2.02 o                         
  -7  -3  11         16.41         14.35         1.75 o                         
  -6  -3  11         68.96         64.21         1.60 o                         
  -5  -3  11          7.18          8.20         1.02 o                         
  -4  -3  11          9.23         11.47         0.81 o                         
  -3  -3  11         56.50         51.74         1.35 o                         
  -2  -3  11         26.64         24.85         1.18 o                         
  -1  -3  11         38.80         34.16         0.99 o                         
   0  -3  11        202.54        180.82         1.67 o                         
   1  -3  11         17.80         18.53         0.80 o                         
   2  -3  11          7.84         10.05         1.70 o                         
   3  -3  11         75.56         82.88         2.66 o                         
   4  -3  11          0.95          0.62         1.60 o                         
   5  -3  11          2.73          5.95         2.14 o                         
   6  -3  11        144.52        138.79         3.67 o                         
  -8  -2  11         23.60         22.48         1.87 o                         
  -7  -2  11          3.02          4.81         1.52 o                         
  -6  -2  11         78.28         87.94         2.37 o                         
  -5  -2  11         25.87         26.19         0.98 o                         
  -4  -2  11         20.58         22.34         0.85 o                         
  -3  -2  11          5.35          5.95         0.86 o                         
  -2  -2  11         46.29         40.64         1.60 o                         
  -1  -2  11        283.46        263.84         1.95 o                         
   0  -2  11         12.13         11.33         0.94 o                         
   1  -2  11          0.26          0.36         0.78 o                         
   2  -2  11          6.78          5.30         0.86 o                         
   3  -2  11         50.79         45.79         1.37 o                         
   4  -2  11         64.51         64.30         3.24 o                         
   5  -2  11          2.86          6.46         2.07 o                         
   6  -2  11          4.00          3.27         1.98 o                         
  -8  -1  11         20.20         19.77         1.99 o                         
  -7  -1  11         17.87         19.21         1.73 o                         
  -6  -1  11        138.25        144.11         2.72 o                         
  -5  -1  11         40.66         41.31         1.36 o                         
  -4  -1  11         68.82         67.70         2.00 o                         
  -3  -1  11        122.81        112.35         1.70 o                         
  -2  -1  11          0.65          0.24         1.14 o                         
  -1  -1  11          0.41          1.37         0.59 o                         
   0  -1  11         68.99         77.67         2.25 o                         
   1  -1  11          3.12          2.35         0.83 o                         
   2  -1  11          4.77          8.25         0.97 o                         
   3  -1  11         60.52         65.16         1.59 o                         
   4  -1  11         44.68         50.92         1.64 o                         
   5  -1  11         24.91         27.64         4.14 o                         
  -8   0  11         38.52         40.84         2.05 o                         
  -7   0  11          0.03         -1.32         1.61 o                         
  -6   0  11         25.20         23.84         2.06 o                         
  -5   0  11         95.52         82.80         2.97 o                         
  -4   0  11          0.18          1.82         1.09 o                         
  -3   0  11         97.38         93.14         2.42 o                         
  -2   0  11          0.43          0.52         0.65 o                         
  -1   0  11         11.02          5.63         0.95 o                         
   0   0  11        165.49        146.40         2.69 o                         
   1   0  11         80.35         62.59         1.48 o                         
   2   0  11         77.30         82.32         1.79 o                         
   3   0  11          4.31          3.22         1.02 o                         
   4   0  11          1.76          2.93         1.12 o                         
   5   0  11         11.62         14.25         1.38 o                         
  -8   1  11        221.31        235.60         3.86 o                         
  -7   1  11         77.36         76.95         1.93 o                         
  -6   1  11         67.70         62.83         1.71 o                         
  -5   1  11        194.80        179.80         2.70 o                         
  -4   1  11        138.93        135.51         3.26 o                         
  -3   1  11        380.80        382.41         3.42 o                         
  -2   1  11          0.02          0.27         1.38 o                         
  -1   1  11         28.35         28.32         1.70 o                         
   0   1  11         10.25         14.05         1.49 o                         
   1   1  11          0.64          1.89         1.43 o                         
   2   1  11         43.00         37.40         1.97 o                         
   3   1  11          0.54          2.58         1.51 o                         
   4   1  11         29.78         30.01         2.16 o                         
  -8   2  11          3.53          5.23         1.83 o                         
  -7   2  11         44.66         52.79         1.78 o                         
  -6   2  11        201.97        194.08         2.49 o                         
  -5   2  11         33.44         38.07         1.48 o                         
  -4   2  11         32.68         27.20         2.13 o                         
  -3   2  11         93.07         91.98         2.77 o                         
  -2   2  11          0.17         -0.50         1.48 o                         
  -1   2  11         53.31         52.46         2.14 o                         
   0   2  11        127.06        133.23         3.01 o                         
   1   2  11         21.95         26.86         1.95 o                         
   2   2  11          3.09          5.55         1.67 o                         
   3   2  11        131.16        136.89         3.34 o                         
   4   2  11          0.01         -1.57         1.57 o                         
  -8   3  11         20.37         21.00         3.38 o                         
  -7   3  11         27.55         25.84         1.51 o                         
  -6   3  11         12.13          8.94         1.20 o                         
  -5   3  11         37.89         38.12         2.47 o                         
  -4   3  11          3.89          2.49         1.70 o                         
  -3   3  11        120.36        128.65         3.28 o                         
  -2   3  11        228.93        214.76         3.83 o                         
  -1   3  11         24.70         25.61         1.98 o                         
   0   3  11         65.59         66.70         2.49 o                         
   1   3  11          3.76          2.81         1.58 o                         
   2   3  11         83.52         83.34         2.77 o                         
   3   3  11          0.88         -1.89         1.89 o                         
  -8   4  11         19.05         20.11         1.52 o                         
  -7   4  11         88.29         90.48         2.99 o                         
  -6   4  11          6.70         10.29         2.13 o                         
  -5   4  11         18.27         15.46         2.07 o                         
  -4   4  11        109.77        116.68         3.21 o                         
  -3   4  11         19.29         23.07         1.49 o                         
  -2   4  11          0.05         -1.42         1.42 o                         
  -1   4  11          3.53          2.30         1.75 o                         
   0   4  11         65.38         63.54         2.47 o                         
   1   4  11          0.01          1.33         1.76 o                         
   2   4  11         34.77         35.73         2.50 o                         
  -7   5  11         21.95         26.04         2.53 o                         
  -6   5  11          1.39          5.51         2.07 o                         
  -5   5  11          6.50          6.36         1.98 o                         
  -4   5  11         16.74         15.93         2.03 o                         
  -3   5  11          8.81         13.67         1.48 o                         
  -2   5  11          6.26          7.26         1.57 o                         
  -1   5  11         59.74         65.50         2.70 o                         
   0   5  11         10.99         11.50         1.92 o                         
   1   5  11          3.58          4.17         1.62 o                         
  -6   6  11          3.37          6.57         1.94 o                         
  -5   6  11          1.67          0.86         1.32 o                         
  -4   6  11         31.43         33.04         1.71 o                         
  -3   6  11          2.00          3.57         1.34 o                         
  -2   6  11          4.60          5.81         1.65 o                         
  -1   6  11         20.03         26.29         2.34 o                         
  -4   7  11          2.63          1.29         3.63 o                         
  -3   7  11          0.49          2.70         1.50 o                         
  -1 -11  12          2.19          5.41         2.08 o                         
   0 -11  12          0.71          0.32         1.50 o                         
   1 -11  12         22.78         22.25         1.60 o                         
   2 -11  12         10.05         10.45         1.40 o                         
   3 -11  12         63.55         73.32         3.46 o                         
   4 -11  12          5.32          7.53         2.39 o                         
  -3 -10  12          5.16          2.37         1.86 o                         
  -2 -10  12          0.55         -0.28         1.67 o                         
  -1 -10  12          0.04          0.12         1.83 o                         
   0 -10  12          0.11          0.75         1.14 o                         
   1 -10  12          1.87          5.02         1.32 o                         
   2 -10  12         36.14         27.78         3.20 o                         
   3 -10  12          0.23          1.12         1.15 o                         
   4 -10  12         23.61         31.95         2.83 o                         
   5 -10  12          1.05         -0.09         1.52 o                         
  -4  -9  12         40.02         39.05         2.32 o                         
  -3  -9  12          5.96          3.35         1.52 o                         
  -2  -9  12         44.74         49.91         2.38 o                         
  -1  -9  12         54.19         58.16         2.54 o                         
   0  -9  12         32.91         36.74         1.77 o                         
   1  -9  12         40.45         36.57         1.64 o                         
   2  -9  12          1.35          1.37         1.29 o                         
   3  -9  12          1.05          3.01         1.18 o                         
   4  -9  12          7.84          4.91         2.13 o                         
   5  -9  12          0.62          1.27         1.12 o                         
  -5  -8  12          4.33          6.12         2.01 o                         
  -4  -8  12         22.03         22.63         1.80 o                         
  -3  -8  12         91.48        104.92         2.85 o                         
  -2  -8  12         33.62         31.03         2.06 o                         
  -1  -8  12          2.38          1.56         1.27 o                         
   0  -8  12         41.23         43.56         1.71 o                         
   1  -8  12          9.55         11.87         2.07 o                         
   2  -8  12          6.01          8.31         1.17 o                         
   3  -8  12         19.96         20.85         2.31 o                         
   4  -8  12         65.52         62.49         1.75 o                         
   5  -8  12         25.43         36.38         2.65 o                         
  -6  -7  12          0.00         -1.22         1.22 o                         
  -5  -7  12          2.60          3.28         1.24 o                         
  -4  -7  12        232.24        231.93         3.89 o                         
  -3  -7  12         22.47         23.79         1.79 o                         
  -2  -7  12          1.16          3.84         1.54 o                         
  -1  -7  12        139.19        138.75         5.03 o                         
   0  -7  12         23.73         22.61         1.86 o                         
   1  -7  12         57.54         56.34         2.69 o                         
   2  -7  12          0.72          1.67         0.99 o                         
   3  -7  12        137.44        133.55         3.25 o                         
   4  -7  12         50.08         57.66         1.65 o                         
   5  -7  12         50.16         54.18         2.83 o                         
   6  -7  12         12.66         10.42         2.20 o                         
  -6  -6  12          0.70          1.37         1.15 o                         
  -5  -6  12         68.60         77.69         1.79 o                         
  -4  -6  12        149.09        154.80         3.19 o                         
  -3  -6  12         63.70         61.35         2.27 o                         
  -2  -6  12        621.66        611.50         5.48 o                         
  -1  -6  12        225.69        223.51         2.82 o                         
   0  -6  12         10.31         14.36         1.42 o                         
   1  -6  12        228.74        219.11         4.17 o                         
   2  -6  12          0.23          1.73         1.80 o                         
   3  -6  12          0.61         -0.46         1.68 o                         
   4  -6  12          5.22          3.56         1.77 o                         
   5  -6  12          8.72          2.27         1.76 o                         
   6  -6  12          7.38          8.66         2.04 o                         
  -7  -5  12          7.39          7.91         1.15 o                         
  -6  -5  12         12.47         12.96         2.46 o                         
  -5  -5  12          4.18          4.57         1.20 o                         
  -4  -5  12         47.29         42.14         2.07 o                         
  -3  -5  12         97.90         99.17         2.54 o                         
  -2  -5  12          9.11          8.83         1.22 o                         
  -1  -5  12         70.39         65.47         3.50 o                         
   0  -5  12        573.83        544.71         3.93 o                         
   1  -5  12         56.15         60.38         1.69 o                         
   2  -5  12        538.29        554.03         6.11 o                         
   3  -5  12         76.38         80.80         3.00 o                         
   4  -5  12         23.16         27.43         2.34 o                         
   5  -5  12          0.61         -0.05         1.82 o                         
   6  -5  12         88.05         96.86         3.30 o                         
  -7  -4  12          4.51          4.38         1.30 o                         
  -6  -4  12          1.97          1.90         1.06 o                         
  -5  -4  12         45.36         54.28         1.59 o                         
  -4  -4  12          0.15          1.10         1.38 o                         
  -3  -4  12         16.53         14.93         1.32 o                         
  -2  -4  12         25.87         23.18         1.03 o                         
  -1  -4  12         50.48         51.03         1.53 o                         
   0  -4  12        143.60        128.90         5.51 o                         
   1  -4  12         17.43         21.33         1.22 o                         
   2  -4  12          2.31          1.83         1.59 o                         
   3  -4  12          0.01          0.40         1.76 o                         
   4  -4  12        454.17        454.03         5.79 o                         
   5  -4  12         41.09         39.69         2.48 o                         
   6  -4  12          0.80          4.25         2.46 o                         
  -7  -3  12         10.71         10.94         1.24 o                         
  -6  -3  12         11.89         10.57         1.15 o                         
  -5  -3  12         75.56         80.67         2.49 o                         
  -4  -3  12        153.52        160.73         7.15 o                         
  -3  -3  12         71.37         71.96         1.57 o                         
  -2  -3  12          3.41          3.72         0.83 o                         
  -1  -3  12         86.78         71.20         2.01 o                         
   0  -3  12         64.79         70.48         1.35 o                         
   1  -3  12          0.88          1.82         1.57 o                         
   2  -3  12          7.21          7.76         1.61 o                         
   3  -3  12          3.08          1.89         1.78 o                         
   4  -3  12         12.55         10.86         1.84 o                         
   5  -3  12         33.09         37.88         2.63 o                         
  -8  -2  12         20.93         22.50         1.91 o                         
  -7  -2  12          3.17          2.19         1.54 o                         
  -6  -2  12         62.58         66.48         2.63 o                         
  -5  -2  12         50.42         54.42         1.24 o                         
  -4  -2  12          0.00          0.73         1.31 o                         
  -3  -2  12         48.43         54.56         1.38 o                         
  -2  -2  12         16.93         13.60         1.09 o                         
  -1  -2  12         27.28         27.81         0.92 o                         
   0  -2  12         30.50         39.97         2.90 o                         
   1  -2  12          7.22          8.74         0.93 o                         
   2  -2  12          4.75          6.58         0.97 o                         
   3  -2  12         97.12         94.28         2.78 o                         
   4  -2  12          3.04          2.79         1.79 o                         
   5  -2  12         27.33         32.60         2.56 o                         
  -8  -1  12         10.68         11.08         1.96 o                         
  -7  -1  12          0.03          0.50         1.33 o                         
  -6  -1  12         56.71         58.09         1.71 o                         
  -5  -1  12         62.83         65.95         1.66 o                         
  -4  -1  12         14.44         12.06         1.05 o                         
  -3  -1  12          7.60          6.90         0.93 o                         
  -2  -1  12        112.44         89.99         2.13 o                         
  -1  -1  12        148.02        131.92         2.05 o                         
   0  -1  12         13.93         16.06         2.27 o                         
   1  -1  12         20.97         16.43         1.08 o                         
   2  -1  12          2.20          1.43         0.99 o                         
   3  -1  12         12.29         15.09         1.31 o                         
   4  -1  12          3.64          3.71         1.10 o                         
   5  -1  12          0.68          2.60         1.98 o                         
  -8   0  12          0.04          2.86         1.69 o                         
  -7   0  12        180.90        171.59         3.12 o                         
  -6   0  12         42.03         43.61         1.51 o                         
  -5   0  12         72.30         70.56         2.91 o                         
  -4   0  12          0.48          0.24         0.87 o                         
  -3   0  12         13.42         13.44         1.77 o                         
  -2   0  12         29.16         24.58         1.51 o                         
  -1   0  12          3.49          5.36         1.03 o                         
   0   0  12         16.01         12.95         1.65 o                         
   1   0  12          0.38         -0.98         0.98 o                         
   2   0  12         43.96         53.99         4.36 o                         
   3   0  12         12.28         15.29         2.44 o                         
   4   0  12         20.38         15.51         1.72 o                         
  -8   1  12         59.48         54.27         2.22 o                         
  -7   1  12         10.99         12.39         1.35 o                         
  -6   1  12         59.73         55.07         5.68 o                         
  -5   1  12          0.93          2.87         1.96 o                         
  -4   1  12          0.07          0.29         0.92 o                         
  -3   1  12         95.33         81.72         2.74 o                         
  -2   1  12        172.09        167.88         3.42 o                         
  -1   1  12         93.99         95.10         2.71 o                         
   0   1  12         17.30         14.05         1.63 o                         
   1   1  12        113.26        106.67         2.82 o                         
   2   1  12         13.88         14.97         1.62 o                         
   3   1  12          1.26          3.89         1.63 o                         
  -8   2  12         20.92         18.72         1.87 o                         
  -7   2  12         24.76         25.10         1.50 o                         
  -6   2  12         12.92         11.29         1.22 o                         
  -5   2  12         13.41         10.06         2.09 o                         
  -4   2  12        182.64        172.69         3.85 o                         
  -3   2  12        143.78        136.34         3.38 o                         
  -2   2  12         87.85         88.39         2.75 o                         
  -1   2  12         22.63         20.74         1.94 o                         
   0   2  12          8.32          5.06         1.64 o                         
   1   2  12         33.81         25.50         1.91 o                         
   2   2  12          1.46          4.68         1.86 o                         
   3   2  12          8.74          8.43         1.74 o                         
  -8   3  12         15.69         18.49         2.12 o                         
  -7   3  12         60.47         61.39         1.86 o                         
  -6   3  12         19.34         16.67         1.23 o                         
  -5   3  12         11.65          9.36         2.14 o                         
  -4   3  12          0.53          0.39         1.71 o                         
  -3   3  12          1.30          5.06         1.72 o                         
  -2   3  12         11.78         10.75         1.85 o                         
  -1   3  12          0.40          0.40         1.54 o                         
   0   3  12          1.14         -0.84         1.72 o                         
   1   3  12         22.07         22.32         2.08 o                         
   2   3  12         75.32         80.07         2.94 o                         
  -7   4  12          8.51          4.69         1.18 o                         
  -6   4  12          0.36          1.61         1.77 o                         
  -5   4  12          0.18          0.07         1.73 o                         
  -4   4  12         12.75         11.07         2.01 o                         
  -3   4  12        166.33        181.13         3.97 o                         
  -2   4  12          9.19          6.56         1.78 o                         
  -1   4  12          0.04         -0.42         1.78 o                         
   0   4  12         22.52         24.90         2.16 o                         
   1   4  12          4.35          2.93         1.69 o                         
  -6   5  12          6.53         10.38         2.09 o                         
  -5   5  12         14.89         15.04         2.28 o                         
  -4   5  12         51.69         53.93         2.75 o                         
  -3   5  12          1.65          4.21         2.22 o                         
  -2   5  12          2.52          0.92         1.70 o                         
  -1   5  12         53.76         59.32         2.63 o                         
  -4   6  12         16.26         14.41         2.12 o                         
  -3   6  12          4.38          6.02         1.40 o                         
   1 -11  13          0.69          1.89         1.19 o                         
   2 -11  13         10.17         14.48         1.69 o                         
  -2 -10  13         46.83         54.86         2.73 o                         
  -1 -10  13         19.31         25.65         2.34 o                         
   0 -10  13          2.89          5.24         2.24 o                         
   1 -10  13          6.79          8.51         2.66 o                         
   2 -10  13         13.56         10.76         3.10 o                         
   3 -10  13         34.95         50.48         2.90 o                         
   4 -10  13          0.00          3.71         1.39 o                         
  -3  -9  13         31.27         29.47         2.29 o                         
  -2  -9  13          1.86          2.36         1.68 o                         
  -1  -9  13          0.25          0.91         1.68 o                         
   0  -9  13          0.59          1.01         2.54 o                         
   1  -9  13          1.61         -0.21         1.92 o                         
   2  -9  13          7.17          6.39         1.34 o                         
   3  -9  13         26.03         33.27         1.95 o                         
   4  -9  13          2.52          1.96         1.20 o                         
  -4  -8  13         10.64         13.33         1.89 o                         
  -3  -8  13         86.07         89.13         2.77 o                         
  -2  -8  13         21.96         17.32         1.87 o                         
  -1  -8  13         19.02         17.27         1.88 o                         
   0  -8  13          0.45          0.07         1.36 o                         
   1  -8  13         80.19         86.49         3.29 o                         
   2  -8  13         85.68        100.94         3.46 o                         
   3  -8  13         41.67         37.96         1.59 o                         
   4  -8  13          0.69         -1.05         2.48 o                         
   5  -8  13         10.98         13.80         2.41 o                         
  -5  -7  13          5.84          5.90         1.94 o                         
  -4  -7  13        241.50        259.10         4.18 o                         
  -3  -7  13        183.41        185.40         3.45 o                         
  -2  -7  13         13.55         12.72         1.72 o                         
  -1  -7  13         18.19         18.09         1.39 o                         
   0  -7  13          0.45          0.33         1.26 o                         
   1  -7  13          3.28          3.15         2.15 o                         
   2  -7  13          1.10          2.03         2.03 o                         
   3  -7  13          0.73         -0.27         2.03 o                         
   4  -7  13          0.19         -1.16         2.11 o                         
   5  -7  13         21.99         29.91         2.58 o                         
  -6  -6  13          7.83          7.82         1.89 o                         
  -5  -6  13          2.44          0.12         1.52 o                         
  -4  -6  13          0.52         -0.52         1.53 o                         
  -3  -6  13         14.44         16.91         1.69 o                         
  -2  -6  13        104.04        105.53         2.64 o                         
  -1  -6  13         59.43         56.99         1.79 o                         
   0  -6  13        547.81        576.50         4.33 o                         
   1  -6  13        247.02        252.16         4.59 o                         
   2  -6  13         39.80         42.42         2.65 o                         
   3  -6  13         12.55         11.99         1.99 o                         
   4  -6  13         30.22         36.47         2.51 o                         
   5  -6  13         92.78         98.75         3.62 o                         
  -6  -5  13          5.36          6.52         1.87 o                         
  -5  -5  13         19.18         20.60         1.86 o                         
  -4  -5  13         62.70         58.99         2.24 o                         
  -3  -5  13        180.20        172.24         3.25 o                         
  -2  -5  13         22.68         23.20         1.39 o                         
  -1  -5  13          7.00          8.26         1.18 o                         
   0  -5  13         51.94         46.29         4.40 o                         
   1  -5  13          1.35          4.06         2.20 o                         
   2  -5  13        424.23        407.29         5.64 o                         
   3  -5  13         25.54         21.05         2.34 o                         
   4  -5  13         16.69         15.23         2.07 o                         
   5  -5  13          0.02         -2.25         2.36 o                         
  -7  -4  13         33.88         40.34         1.67 o                         
  -6  -4  13         51.08         61.40         2.38 o                         
  -5  -4  13         47.62         50.51         2.21 o                         
  -4  -4  13        102.16         96.64         2.58 o                         
  -3  -4  13         52.93         51.97         2.41 o                         
  -2  -4  13        113.82        111.46         2.52 o                         
  -1  -4  13          1.29          0.05         1.02 o                         
   0  -4  13         11.34         11.26         1.13 o                         
   1  -4  13         34.34         36.06         2.30 o                         
   2  -4  13         10.41         11.01         1.86 o                         
   3  -4  13         18.03         23.16         2.34 o                         
   4  -4  13          0.29          2.10         2.00 o                         
   5  -4  13          7.19          8.09         2.06 o                         
  -7  -3  13         16.39         19.43         1.38 o                         
  -6  -3  13         13.31         14.74         1.75 o                         
  -5  -3  13          0.61          2.00         1.41 o                         
  -4  -3  13         11.01         10.76         1.94 o                         
  -3  -3  13          4.10          2.73         0.99 o                         
  -2  -3  13          2.97          0.97         0.80 o                         
  -1  -3  13          0.18         -0.31         0.72 o                         
   0  -3  13         70.81         74.72         1.73 o                         
   1  -3  13          6.07          9.27         1.90 o                         
   2  -3  13          0.37         -1.30         1.70 o                         
   3  -3  13        123.35        132.78         3.39 o                         
   4  -3  13         21.98         23.36         2.16 o                         
   5  -3  13          6.69          3.25         2.07 o                         
  -7  -2  13          0.39          0.19         1.12 o                         
  -6  -2  13         80.58         81.77         2.61 o                         
  -5  -2  13          0.52         -0.54         1.16 o                         
  -4  -2  13        143.68        145.21         9.02 o                         
  -3  -2  13        100.09         98.26         1.78 o                         
  -2  -2  13          2.35          2.26         0.77 o                         
  -1  -2  13        100.75         98.73         2.12 o                         
   0  -2  13          0.14          0.18         0.92 o                         
   1  -2  13         14.63         14.42         1.30 o                         
   2  -2  13          9.32          8.35         1.09 o                         
   3  -2  13          3.60          1.33         1.66 o                         
   4  -2  13         34.53         39.88         2.48 o                         
  -7  -1  13         63.72         68.56         2.41 o                         
  -6  -1  13          2.76          3.34         1.17 o                         
  -5  -1  13          0.03         -0.06         1.02 o                         
  -4  -1  13         14.71         17.40         1.21 o                         
  -3  -1  13          0.93          0.99         0.91 o                         
  -2  -1  13         32.60         31.13         1.46 o                         
  -1  -1  13          6.22          1.61         1.90 o                         
   0  -1  13         47.71         48.08         3.58 o                         
   1  -1  13         14.46         10.49         1.12 o                         
   2  -1  13          6.83          5.88         1.17 o                         
   3  -1  13         52.82         57.55         4.77 o                         
   4  -1  13         40.99         42.57         1.70 o                         
  -7   0  13          0.04         -0.15         1.54 o                         
  -6   0  13         29.29         26.13         2.62 o                         
  -5   0  13         70.54         63.11         2.26 o                         
  -4   0  13         32.48         32.51         1.29 o                         
  -3   0  13         85.85         72.00         2.61 o                         
  -2   0  13          0.63          2.00         1.68 o                         
  -1   0  13        227.32        205.20         3.68 o                         
   0   0  13         29.48         35.07         2.01 o                         
   1   0  13         85.05         64.12         2.36 o                         
   2   0  13         14.68         14.80         1.82 o                         
   3   0  13         23.46         19.68         1.98 o                         
  -7   1  13         33.87         35.39         1.65 o                         
  -6   1  13         59.32         51.05         2.82 o                         
  -5   1  13         34.35         36.40         2.64 o                         
  -4   1  13         83.81         77.07         2.91 o                         
  -3   1  13         15.31         15.12         2.01 o                         
  -2   1  13          0.12          1.78         1.68 o                         
  -1   1  13         25.03         19.23         1.69 o                         
   0   1  13          0.63         -0.52         1.51 o                         
   1   1  13         10.66          6.89         1.75 o                         
   2   1  13          4.06          4.48         1.65 o                         
   3   1  13        137.79        127.53         3.42 o                         
  -7   2  13          2.79          1.20         2.36 o                         
  -6   2  13         22.75         18.06         2.38 o                         
  -5   2  13          1.08          2.87         1.95 o                         
  -4   2  13          0.98         -0.63         1.82 o                         
  -3   2  13          0.03          0.49         1.60 o                         
  -2   2  13         24.02         23.56         2.08 o                         
  -1   2  13        138.84        143.45         3.41 o                         
   0   2  13         23.59         31.29         2.32 o                         
   1   2  13         17.83         20.20         2.13 o                         
   2   2  13         42.92         42.80         2.59 o                         
  -7   3  13         10.30          5.69         2.41 o                         
  -6   3  13         13.22         14.27         2.13 o                         
  -5   3  13         88.71         94.96         3.40 o                         
  -4   3  13         24.07         21.81         2.34 o                         
  -3   3  13          2.93          4.62         1.79 o                         
  -2   3  13          9.06          9.73         1.93 o                         
  -1   3  13          1.02          1.86         1.58 o                         
   0   3  13         40.52         45.00         2.53 o                         
   1   3  13         54.51         56.17         2.81 o                         
  -6   4  13         11.98         13.87         2.39 o                         
  -5   4  13          0.20         -1.33         1.73 o                         
  -4   4  13         35.32         31.78         2.60 o                         
  -3   4  13         11.82         17.96         2.31 o                         
  -2   4  13          3.84          6.23         2.00 o                         
  -1   4  13        114.44        136.53         3.77 o                         
  -4   5  13         22.00         22.31         2.34 o                         
  -3   5  13          0.16          3.50         2.06 o                         
  -1 -10  14          0.17          0.87         1.86 o                         
   0 -10  14          4.98          4.52         2.37 o                         
   1 -10  14          3.11          9.01         2.55 o                         
   2 -10  14          0.93         -2.32         2.32 o                         
  -3  -9  14         11.25         11.18         1.89 o                         
  -2  -9  14         15.33         12.78         1.78 o                         
  -1  -9  14         14.04         14.52         2.12 o                         
   0  -9  14         25.97         32.88         1.85 o                         
   1  -9  14         18.00         14.92         2.55 o                         
   2  -9  14          2.49          1.37         2.24 o                         
   3  -9  14         42.16         45.38         2.84 o                         
  -4  -8  14         20.71         25.53         2.08 o                         
  -3  -8  14         18.14         19.87         1.94 o                         
  -2  -8  14          2.39          1.07         1.71 o                         
  -1  -8  14          2.23         -0.74         1.36 o                         
   0  -8  14         10.92         12.34         1.61 o                         
   1  -8  14          5.37          3.86         2.13 o                         
   2  -8  14          0.69          2.79         2.13 o                         
   3  -8  14         52.38         54.38         2.88 o                         
   4  -8  14          4.41          1.33         2.18 o                         
  -5  -7  14          5.93          1.66         1.84 o                         
  -4  -7  14         60.20         63.73         2.54 o                         
  -3  -7  14          0.50          3.41         1.69 o                         
  -2  -7  14        360.88        350.48         4.75 o                         
  -1  -7  14         60.93         63.82         1.94 o                         
   0  -7  14         28.71         31.54         2.82 o                         
   1  -7  14         29.14         23.76         2.57 o                         
   2  -7  14         30.87         42.22         2.90 o                         
   3  -7  14        175.06        197.67         4.50 o                         
   4  -7  14          0.02         -2.23         2.23 o                         
  -5  -6  14         37.25         36.40         2.35 o                         
  -4  -6  14         18.45         21.90         1.99 o                         
  -3  -6  14         40.18         38.57         2.07 o                         
  -2  -6  14          0.09         -1.19         1.19 o                         
  -1  -6  14          4.02          4.76         1.39 o                         
   0  -6  14        285.81        274.38         3.24 o                         
   1  -6  14         18.75         16.59         2.37 o                         
   2  -6  14          0.03          0.70         1.74 o                         
   3  -6  14         23.44         26.97         2.46 o                         
   4  -6  14          0.00         -2.20         2.24 o                         
  -6  -5  14         42.38         41.77         2.22 o                         
  -5  -5  14         44.19         39.78         2.32 o                         
  -4  -5  14         83.18         76.41         2.46 o                         
  -3  -5  14          2.97          2.01         1.54 o                         
  -2  -5  14          0.78          1.23         1.23 o                         
  -1  -5  14          9.36          9.68         2.19 o                         
   0  -5  14         13.92         16.34         1.56 o                         
   1  -5  14         74.47         75.60         3.17 o                         
   2  -5  14          0.45          0.10         1.93 o                         
   3  -5  14         13.63         15.95         2.26 o                         
   4  -5  14        137.15        159.68         4.31 o                         
  -6  -4  14          0.01          1.99         1.75 o                         
  -5  -4  14          4.83          6.20         1.56 o                         
  -4  -4  14          2.56          3.04         1.99 o                         
  -3  -4  14         42.50         45.96         2.05 o                         
  -2  -4  14          3.29          4.61         1.09 o                         
  -1  -4  14          0.11         -0.95         1.11 o                         
   0  -4  14        111.07         99.41         3.89 o                         
   1  -4  14         50.02         64.97         2.87 o                         
   2  -4  14         24.35         24.78         2.19 o                         
   3  -4  14          0.17          0.34         1.80 o                         
   4  -4  14          5.70          7.52         2.20 o                         
  -6  -3  14        166.47        192.08         3.71 o                         
  -5  -3  14        106.12        116.57         4.64 o                         
  -4  -3  14         24.18         23.20         1.40 o                         
  -3  -3  14         67.91         65.35         1.69 o                         
  -2  -3  14         27.55         27.73         1.19 o                         
  -1  -3  14        114.67        108.82         2.20 o                         
   0  -3  14         32.82         28.54         2.30 o                         
   1  -3  14          0.12          2.51         1.91 o                         
   2  -3  14         16.42         16.27         2.21 o                         
   3  -3  14          0.87          3.09         2.01 o                         
   4  -3  14         10.14         14.51         2.24 o                         
  -7  -2  14          8.43          6.26         1.60 o                         
  -6  -2  14          9.62         14.46         1.72 o                         
  -5  -2  14          5.15          6.84         1.96 o                         
  -4  -2  14          0.89          0.77         1.12 o                         
  -3  -2  14        100.86         82.67         1.76 o                         
  -2  -2  14          0.86          1.24         0.84 o                         
  -1  -2  14          4.70          5.54         1.16 o                         
   0  -2  14         28.27         27.59         1.39 o                         
   1  -2  14         13.74         11.34         2.73 o                         
   2  -2  14          2.80          0.89         1.93 o                         
   3  -2  14         19.46         23.11         2.20 o                         
  -7  -1  14          4.75          3.23         1.75 o                         
  -6  -1  14         57.19         61.64         1.83 o                         
  -5  -1  14         30.78         25.02         1.75 o                         
  -4  -1  14          7.94         11.21         1.10 o                         
  -3  -1  14        268.22        233.93         4.33 o                         
  -2  -1  14         31.01         38.01         1.72 o                         
  -1  -1  14        103.54         84.39         2.03 o                         
   0  -1  14          7.41          7.99         1.18 o                         
   1  -1  14         17.40         18.80         1.32 o                         
   2  -1  14         18.06         14.24         1.75 o                         
   3  -1  14          3.98          4.65         1.38 o                         
  -7   0  14         44.59         45.19         2.92 o                         
  -6   0  14         10.63          8.96         1.22 o                         
  -5   0  14          4.12          3.97         1.44 o                         
  -4   0  14          7.63          6.46         1.76 o                         
  -3   0  14         14.24         13.38         1.84 o                         
  -2   0  14         16.52         15.45         1.81 o                         
  -1   0  14          0.35          1.91         1.65 o                         
   0   0  14         56.01         56.56         2.42 o                         
   1   0  14         68.31         67.62         2.60 o                         
   2   0  14          0.90         -1.70         1.70 o                         
  -7   1  14          2.62          1.08         2.54 o                         
  -6   1  14          2.33          0.74         1.62 o                         
  -5   1  14          0.55          3.05         2.02 o                         
  -4   1  14         33.82         30.11         2.38 o                         
  -3   1  14        152.39        157.78         3.80 o                         
  -2   1  14         14.44         21.02         2.20 o                         
  -1   1  14         45.93         56.80         2.58 o                         
   0   1  14          9.20         12.06         1.76 o                         
   1   1  14         62.27         67.10         2.69 o                         
  -6   2  14         11.81          9.17         2.06 o                         
  -5   2  14         14.74         13.00         2.39 o                         
  -4   2  14          1.81         -1.29         1.81 o                         
  -3   2  14         14.91         12.15         2.17 o                         
  -2   2  14         13.28         16.96         2.19 o                         
  -1   2  14         24.78         29.72         2.20 o                         
   0   2  14          6.44          9.29         2.00 o                         
  -5   3  14         32.27         37.80         2.75 o                         
  -4   3  14          0.06         -2.07         2.07 o                         
  -3   3  14        262.93        291.71         5.23 o                         
  -2   3  14         43.63         45.61         2.63 o                         
  -1   3  14          2.19         -0.69         1.96 o                         
  -1  -9  15          9.26         10.37         2.00 o                         
   0  -9  15          1.02          4.23         2.70 o                         
   1  -9  15         23.57         22.61         2.99 o                         
   2  -9  15          0.25         -2.24         2.24 o                         
  -3  -8  15         28.05         27.86         2.23 o                         
  -2  -8  15         10.28          8.78         1.96 o                         
  -1  -8  15          0.18         -0.56         1.38 o                         
   0  -8  15         28.40         27.73         1.75 o                         
   1  -8  15        136.08        145.57         4.31 o                         
   2  -8  15          0.22         -0.97         2.44 o                         
  -4  -7  15          0.40          3.84         1.61 o                         
  -3  -7  15         13.44         13.74         1.86 o                         
  -2  -7  15         53.21         51.91         2.39 o                         
  -1  -7  15          0.16         -0.17         1.36 o                         
   0  -7  15          5.03          4.63         1.36 o                         
   1  -7  15         21.30         24.05         2.72 o                         
   2  -7  15          0.83          4.44         2.48 o                         
   3  -7  15          1.50          0.73         2.03 o                         
  -3  -6  15         22.61         27.76         2.00 o                         
  -2  -6  15         47.61         48.91         2.22 o                         
  -1  -6  15          2.02          1.71         1.74 o                         
   0  -6  15          0.40          1.88         2.05 o                         
   1  -6  15        109.65        109.95         3.65 o                         
   2  -6  15        114.54        145.40         4.24 o                         
   3  -6  15         90.81        101.54         3.87 o                         
  -5  -5  15         37.89         34.07         2.29 o                         
  -4  -5  15         17.72         13.46         1.74 o                         
  -3  -5  15         35.07         45.50         2.14 o                         
  -2  -5  15         11.76         12.61         1.43 o                         
  -1  -5  15         27.01         27.94         2.26 o                         
   0  -5  15         98.98         81.88         4.15 o                         
   1  -5  15         49.40         49.14         2.72 o                         
   2  -5  15          4.27          5.92         2.45 o                         
   3  -5  15         20.26         20.84         2.47 o                         
  -5  -4  15         49.60         53.72         2.42 o                         
  -4  -4  15         51.80         50.76         2.15 o                         
  -3  -4  15          5.56          7.61         1.55 o                         
  -2  -4  15          9.73          9.53         1.25 o                         
  -1  -4  15         48.88         42.67         2.46 o                         
   0  -4  15         65.32         61.25         3.08 o                         
   1  -4  15         35.27         47.96         2.94 o                         
   2  -4  15          9.02          6.46         2.09 o                         
   3  -4  15         91.34         97.83         3.79 o                         
  -6  -3  15          1.17          6.14         1.68 o                         
  -5  -3  15         25.23         23.69         1.99 o                         
  -4  -3  15         11.52          8.00         1.74 o                         
  -3  -3  15          0.36         -0.71         0.97 o                         
  -2  -3  15         16.49         18.49         1.42 o                         
  -1  -3  15         12.66         11.86         2.12 o                         
   0  -3  15          2.09          2.19         2.07 o                         
   1  -3  15          1.80          2.63         2.12 o                         
   2  -3  15         55.83         71.59         3.07 o                         
   3  -3  15         89.07         89.43         3.62 o                         
  -6  -2  15         74.71         82.25         2.09 o                         
  -5  -2  15        115.66        113.16         4.90 o                         
  -4  -2  15          4.09          2.21         1.68 o                         
  -3  -2  15         14.01         11.25         1.11 o                         
  -2  -2  15         45.24         45.91         3.93 o                         
  -1  -2  15        109.96        109.26         2.27 o                         
   0  -2  15          0.99          0.60         1.31 o                         
   1  -2  15          8.41          9.83         2.30 o                         
   2  -2  15          0.91         -1.83         2.09 o                         
  -6  -1  15          1.51          2.76         1.19 o                         
  -5  -1  15          4.31          7.82         3.93 o                         
  -4  -1  15         14.73         12.92         2.24 o                         
  -3  -1  15          2.47          2.48         1.73 o                         
  -2  -1  15         26.31         24.91         2.14 o                         
  -1  -1  15         48.64         44.82         2.29 o                         
   0  -1  15          0.09          0.31         1.48 o                         
   1  -1  15          3.85          1.14         1.57 o                         
   2  -1  15         36.65         41.70         2.41 o                         
  -6   0  15         29.41         26.89         1.54 o                         
  -5   0  15         49.98         44.44         2.87 o                         
  -4   0  15          0.04          0.04         1.71 o                         
  -3   0  15         27.74         28.32         2.39 o                         
  -2   0  15         41.87         39.84         2.34 o                         
  -1   0  15        100.04         99.01         3.08 o                         
   0   0  15         18.91         23.99         2.21 o                         
   1   0  15         28.54         21.99         2.11 o                         
  -5   1  15          0.05          3.35         2.06 o                         
  -4   1  15          0.98         -0.51         1.81 o                         
  -3   1  15         11.23          7.51         2.13 o                         
  -2   1  15          0.92          2.06         1.92 o                         
  -1   1  15          1.60          1.21         1.61 o                         
   0   1  15          1.39          1.42         1.65 o                         
  -4   2  15         12.37         12.35         2.51 o                         
  -3   2  15         37.84         41.22         2.93 o                         
  -2   2  15         56.76         59.80         2.98 o                         
  -1  -8  16          9.15         12.89         1.86 o                         
   0  -8  16          1.38          3.59         1.62 o                         
  -2  -7  16          3.81          1.61         1.69 o                         
  -1  -7  16         12.84         17.08         2.70 o                         
   0  -7  16         27.71         33.15         1.83 o                         
   1  -7  16        107.86         97.48         3.92 o                         
  -3  -6  16         28.39         29.24         1.99 o                         
  -2  -6  16          4.83          1.16         1.43 o                         
  -1  -6  16         17.27         17.63         3.12 o                         
   0  -6  16          7.47          6.45         1.38 o                         
   1  -6  16          2.76          1.82         2.47 o                         
   2  -6  16          2.08          4.40         2.51 o                         
  -4  -5  16         23.51         24.86         2.01 o                         
  -3  -5  16          0.04          4.56         1.62 o                         
  -2  -5  16         23.68         24.86         1.61 o                         
  -1  -5  16          6.20          9.05         1.40 o                         
   0  -5  16         21.49         12.80         2.74 o                         
   1  -5  16        161.51        183.89         4.75 o                         
   2  -5  16        101.73        125.87         4.28 o                         
  -4  -4  16         23.47         21.00         2.01 o                         
  -3  -4  16          1.90          3.84         1.38 o                         
  -2  -4  16          2.40          1.06         1.24 o                         
  -1  -4  16         16.18         12.13         2.52 o                         
   0  -4  16        121.66        125.55         3.88 o                         
   1  -4  16         10.23         13.12         2.54 o                         
  -5  -3  16          0.29          0.16         1.25 o                         
  -4  -3  16         58.27         61.79         2.25 o                         
  -3  -3  16         63.40         67.93         2.29 o                         
  -2  -3  16          1.78          3.93         2.17 o                         
  -1  -3  16          7.67          7.47         2.35 o                         
   0  -3  16         15.72         13.56         2.24 o                         
   1  -3  16          4.14          7.36         2.42 o                         
  -5  -2  16          3.30          5.48         1.73 o                         
  -4  -2  16         13.82         10.96         1.27 o                         
  -3  -2  16          9.96          8.47         1.85 o                         
  -2  -2  16          0.98          2.79         1.49 o                         
  -1  -2  16          5.51          9.32         1.42 o                         
   0  -2  16         40.75         37.44         2.81 o                         
   1  -2  16         10.40         14.43         2.44 o                         
  -4  -1  16         10.35         12.11         2.27 o                         
  -3  -1  16         49.16         48.41         2.70 o                         
  -2  -1  16         57.45         60.76         2.71 o                         
  -1  -1  16         34.23         25.35         2.00 o                         
   0  -1  16          0.36          1.04         1.69 o                         
  -4   0  16          2.19          2.81         1.79 o                         
  -3   0  16          0.34         -0.02         1.80 o                         
  -2   0  16         10.96         12.60         2.01 o                         
  -1   0  16          0.03          2.76         1.91 o                         
  -1  -5  17          2.26          4.18         2.99 o                         
  -2  -4  17          1.54          0.21         2.81 o                         
  -1  -4  17          0.10          3.54         2.76 o                         
  -2  -3  17         16.77         16.58         2.84 o                         
                                                                                
